# Supplementary material for: Arsolyl-supported intermetallic dative bonding
Source: Chem Sci. 2022 May 4;13(23):6830–5. doi: 10.1039/d2sc01200f (PMC9200119; doi:10.1039/d2sc01200f)
Supplement: SC-013-D2SC01200F-s002 [file SC-013-D2SC01200F-s002.cif]

# Electronic Supplementary Material (ESI) for Chemical Science.
# This journal is © The Royal Society of Chemistry 2022

####################################################################### 
# 
# This file contains crystal structure data downloaded from the 
# Cambridge Structural Database (CSD) hosted by the Cambridge 
# Crystallographic Data Centre (CCDC).
# 
# Full information about CCDC data access policies and citation 
# guidelines are available at http://www.ccdc.cam.ac.uk/access/V1 
# 
# Audit and citation data items may have been added by the CCDC. 
# Please retain this information to preserve the provenance of 
# this file and to allow appropriate attribution of the data. 
# 
#######################################################################

data_rmk_124_scale1
_database_code_depnum_ccdc_archive 'CCDC 2130783'
loop_
_audit_author_name
_audit_author_address
'Ryan Kirk'
;Australian National University 
Australia
;
_audit_update_record             
;
2021-12-24 deposited with the CCDC.	2022-05-04 downloaded from the CCDC.
;
_audit_creation_date             2021-05-19
_audit_creation_method           
;
Olex2 1.3
(compiled 2020.11.12 svn.r5f609507 for OlexSys, GUI svn.r6272)
;
_shelx_SHELXL_version_number     2018/3
_chemical_name_common            ?
_chemical_name_systematic        ?
_chemical_formula_moiety         'C30 H20 As Co O2'
_chemical_formula_sum            'C30 H20 As Co O2'
_chemical_formula_weight         546.31
_chemical_melting_point          ?
_chemical_oxdiff_formula         'C30 H20 As1 Co1 O2'
_chemical_oxdiff_usercomment     'benzene/hexane at -20'
loop_
_atom_type_symbol
_atom_type_description
_atom_type_scat_dispersion_real
_atom_type_scat_dispersion_imag
_atom_type_scat_source
C C 0.0181 0.0091 'International Tables Vol C Tables 4.2.6.8 and 6.1.1.4'
H H 0.0000 0.0000 'International Tables Vol C Tables 4.2.6.8 and 6.1.1.4'
As As -0.9300 1.0051 'International Tables Vol C Tables 4.2.6.8 and 6.1.1.4'
Co Co -2.3653 3.6143 'International Tables Vol C Tables 4.2.6.8 and 6.1.1.4'
O O 0.0492 0.0322 'International Tables Vol C Tables 4.2.6.8 and 6.1.1.4'

_shelx_space_group_comment       
;
The symmetry employed for this shelxl refinement is uniquely defined
by the following loop, which should always be used as a source of
symmetry information in preference to the above space-group names.
They are only intended as comments.
;
_space_group_crystal_system      triclinic
_space_group_IT_number           2
_space_group_name_H-M_alt        'P -1'
_space_group_name_Hall           '-P 1'
loop_
_space_group_symop_operation_xyz
'x, y, z'
'-x, -y, -z'

_cell_length_a                   9.0514(4)
_cell_length_b                   10.5907(5)
_cell_length_c                   12.8357(6)
_cell_angle_alpha                76.116(4)
_cell_angle_beta                 84.418(4)
_cell_angle_gamma                78.076(4)
_cell_volume                     1167.24(10)
_cell_formula_units_Z            2
_cell_measurement_reflns_used    6567
_cell_measurement_temperature    150.00(10)
_cell_measurement_theta_max      73.6920
_cell_measurement_theta_min      5.9740
_shelx_estimated_absorpt_T_max   0.573
_shelx_estimated_absorpt_T_min   0.212
_exptl_absorpt_coefficient_mu    7.541
_exptl_absorpt_correction_T_max  1.000
_exptl_absorpt_correction_T_min  0.219
_exptl_absorpt_correction_type   gaussian
_exptl_absorpt_process_details   
;
CrysAlisPro 1.171.40.36a (Rigaku Oxford Diffraction, 2018)
Numerical absorption correction based on gaussian integration over
			a multifaceted crystal model
Empirical absorption correction using spherical harmonics,
 implemented in SCALE3 ABSPACK scaling algorithm.
;
_exptl_absorpt_special_details   ?
_exptl_crystal_colour            'clear light red'
_exptl_crystal_density_diffrn    1.554
_exptl_crystal_density_meas      ?
_exptl_crystal_density_method    ?
_exptl_crystal_description       plate
_exptl_crystal_F_000             552
loop_
_exptl_crystal_face_index_h
_exptl_crystal_face_index_k
_exptl_crystal_face_index_l
_exptl_crystal_face_perp_dist
-2 -1 -8 0.0469
3 0 7 0.0524
-5 -4 -4 0.0575
5 4 3 0.0225
-2 6 2 0.1452
2 -6 -3 0.1401
-4 -3 4 0.0465
2 2 8 0.0721
4 4 -3 0.0300

_exptl_crystal_size_max          0.298
_exptl_crystal_size_mid          0.11
_exptl_crystal_size_min          0.083
loop_
_exptl_oxdiff_crystal_face_indexfrac_h
_exptl_oxdiff_crystal_face_indexfrac_k
_exptl_oxdiff_crystal_face_indexfrac_l
_exptl_oxdiff_crystal_face_x
_exptl_oxdiff_crystal_face_y
_exptl_oxdiff_crystal_face_z
-2.4988 -0.7535 -7.6952 -0.1655 -0.0877 -0.9823
2.6677 -0.0087 7.3405 0.2712 0.1453 0.9515
-5.1196 -4.0151 -3.6197 0.4312 -0.6286 -0.6472
5.2255 4.0804 2.9845 -0.4606 0.6711 0.5810
-2.0942 5.7289 2.3905 -0.8130 -0.5595 0.1612
1.8665 -5.7923 -3.0437 0.7987 0.5494 -0.2453
-3.6189 -3.3820 4.4094 0.6144 -0.7190 0.3248
1.7310 2.3200 8.1421 -0.0658 -0.0895 0.9938
3.7377 4.2801 -3.2777 -0.7121 0.6750 -0.1932

_exptl_transmission_factor_max   ?
_exptl_transmission_factor_min   ?
_diffrn_reflns_av_R_equivalents  0.0239
_diffrn_reflns_av_unetI/netI     0.0282
_diffrn_reflns_Laue_measured_fraction_full 1.000
_diffrn_reflns_Laue_measured_fraction_max 0.994
_diffrn_reflns_limit_h_max       11
_diffrn_reflns_limit_h_min       -10
_diffrn_reflns_limit_k_max       13
_diffrn_reflns_limit_k_min       -13
_diffrn_reflns_limit_l_max       15
_diffrn_reflns_limit_l_min       -12
_diffrn_reflns_number            11946
_diffrn_reflns_point_group_measured_fraction_full 1.000
_diffrn_reflns_point_group_measured_fraction_max 0.994
_diffrn_reflns_theta_full        67.684
_diffrn_reflns_theta_max         73.772
_diffrn_reflns_theta_min         3.552
_diffrn_ambient_environment      N~2~
_diffrn_ambient_temperature      150.00(10)
_diffrn_detector                 'CCD plate'
_diffrn_detector_area_resol_mean 8.1297
_diffrn_detector_type            EosS2
_diffrn_measured_fraction_theta_full 1.000
_diffrn_measured_fraction_theta_max 0.994
_diffrn_measurement_details      
;
List of Runs (angles in degrees, time in seconds):

  # Type    Start    End  Width  t~exp~   \w     \q     \k     \f   Frames
#--------------------------------------------------------------------------
  1  \w    -62.00 -35.00   1.00    1.00    --  -36.95 125.00-150.00   27
  2  \w     49.00  87.00   1.00    1.00    --   36.95-125.00 -90.00   38
  3  \w    -16.00  54.00   1.00    1.00    --   36.95 -57.00   0.00   70
  4  \w     19.00 105.00   1.00    1.00    --   36.95  38.00-180.00   86
  5  \w     46.00  72.00   1.00    1.00    --   36.95  57.00  30.00   26
  6  \w    -18.00  64.00   1.00    1.00    --   36.95 -77.00 -30.00   82
  7  \w     24.00  94.00   1.00    1.00    --   36.95  38.00-120.00   70
  8  \w     50.00  86.00   1.00    1.00    --   36.95-125.00 150.00   36
  9  \w     28.00  55.00   1.00    1.00    --   36.95  57.00 -60.00   27
 10  \w     43.00 103.00   1.00    1.00    --   36.95  57.00  90.00   60
 11  \w    -14.00  58.00   1.00    1.00    --   36.95 -77.00-120.00   72
 12  \w     58.00  92.00   1.00    1.00    --   36.95  57.00 -60.00   34
 13  \w     23.00  50.00   1.00    1.00    --   36.95 -57.00  90.00   27
 14  \w     56.00 103.00   1.00    3.00    --  111.00 -92.00   0.00   47
 15  \w     42.00 130.00   1.00    3.00    --  111.00 -38.00 150.00   88
 16  \w    125.00 152.00   1.00    3.00    --  111.00  77.00 -30.00   27
 17  \w     95.00 121.00   1.00    3.00    --  111.00 -64.00  60.00   26
 18  \w    101.00 137.00   1.00    3.00    --  111.00  50.00 -90.00   36
 19  \w     43.00  68.00   1.00    3.00    --  111.00 -92.00 -90.00   25
 20  \w     43.00 124.00   1.00    3.00    --  111.00 -50.00 -60.00   81
 21  \w    106.00 141.00   1.00    3.00    --  111.00  77.00-150.00   35
 22  \w     42.00 109.00   1.00    3.00    --  111.00-111.00 -30.00   67
 23  \w     90.00 128.00   1.00    3.00    --  111.00 -50.00 -30.00   38
 24  \w    106.00 153.00   1.00    3.00    --  111.00 111.00  90.00   47
 25  \w     64.00 157.00   1.00    3.00    --  111.00 -12.00   0.00   93
 26  \w     41.00  77.00   1.00    3.00    --  111.00-111.00-150.00   36
 27  \w     81.00 107.00   1.00    3.00    --  111.00-111.00 150.00   26
 28  \w     41.00  75.00   1.00    3.00    --  111.00-111.00 150.00   34
 29  \w     41.00  70.00   1.00    3.00    --  111.00 -25.00   0.00   29
 30  \w     81.00 106.00   1.00    3.00    --  111.00 -25.00   0.00   25
 31  \w    112.00 137.00   1.00    3.00    --  111.00 -77.00-150.00   25
 32  \w     94.00 123.00   1.00    3.00    --  111.00 -38.00  30.00   29
 33  \w    148.00 174.00   1.00    3.00    --  111.00  25.00  60.00   26
 34  \w     83.00 109.00   1.00    3.00    --  111.00-111.00-120.00   26
 35  \w     95.00 123.00   1.00    3.00    --  111.00  25.00  60.00   28
 36  \w     61.00  89.00   1.00    3.00    --  111.00 -77.00-150.00   28
 37  \w     96.00 122.00   1.00    3.00    --  111.00 -50.00   0.00   26
 38  \w     72.00  98.00   1.00    3.00    --  111.00 -64.00 -60.00   26
 39  \w     43.00 102.00   1.00    3.00    --  111.00 -92.00  90.00   59
 40  \w    103.00 158.00   1.00    3.00    --  111.00  77.00 -90.00   55
 41  \w     63.00  94.00   1.00    3.00    --  111.00 178.00 -60.00   31
 42  \w    100.00 126.00   1.00    3.00    --  111.00 -77.00 120.00   26
 43  \w     73.00 101.00   1.00    3.00    --  111.00 -92.00 -60.00   28
 44  \w     77.00 108.00   1.00    3.00    --  111.00-111.00  60.00   31
 45  \w     52.00  77.00   1.00    3.00    --  111.00-111.00-120.00   25
 46  \w     69.00 117.00   1.00    3.00    --  111.00  12.00-120.00   48
 47  \w     83.00 109.00   1.00    3.00    --  111.00-111.00  90.00   26
 48  \w    102.00 141.00   1.00    3.00    --  111.00  50.00   0.00   39
 49  \w     94.00 126.00   1.00    3.00    --  111.00 -64.00-180.00   32
 50  \w     42.00  67.00   1.00    3.00    --  111.00 -25.00 -60.00   25
 51  \w     60.00 109.00   1.00    3.00    --  111.00-114.00-156.31   49
;
_diffrn_measurement_device       'four-circle diffractometer'
_diffrn_measurement_device_type  'SuperNova, Dual, Cu at home/near, EosS2'
_diffrn_measurement_method       '\w scans'
_diffrn_orient_matrix_type       
'CrysAlisPro convention (1999,Acta A55,543-557)'
_diffrn_orient_matrix_UB_11      0.0114144000
_diffrn_orient_matrix_UB_12      -0.1513553000
_diffrn_orient_matrix_UB_13      0.0326203000
_diffrn_orient_matrix_UB_21      0.1670429000
_diffrn_orient_matrix_UB_22      -0.0195159000
_diffrn_orient_matrix_UB_23      -0.0409399000
_diffrn_orient_matrix_UB_31      0.0479941000
_diffrn_orient_matrix_UB_32      -0.0011339000
_diffrn_orient_matrix_UB_33      0.1121780000
_diffrn_radiation_monochromator  mirror
_diffrn_radiation_probe          x-ray
_diffrn_radiation_type           'Cu K\a'
_diffrn_radiation_wavelength     1.54184
_diffrn_source                   'micro-focus sealed X-ray tube'
_diffrn_source_type              'SuperNova (Cu) X-ray Source'
_reflns_Friedel_coverage         0.000
_reflns_Friedel_fraction_full    .
_reflns_Friedel_fraction_max     .
_reflns_number_gt                4506
_reflns_number_total             4691
_reflns_odcompleteness_completeness 99.98
_reflns_odcompleteness_iscentric 1
_reflns_odcompleteness_theta     66.49
_reflns_special_details          
;
 Reflections were merged by SHELXL according to the crystal
 class for the calculation of statistics and refinement.
 
 _reflns_Friedel_fraction is defined as the number of unique
 Friedel pairs measured divided by the number that would be
 possible theoretically, ignoring centric projections and
 systematic absences.
;
_reflns_threshold_expression     'I > 2\s(I)'
_computing_cell_refinement       'CrysAlisPro 1.171.40.36a (Rigaku OD, 2018)'
_computing_data_collection       'CrysAlisPro 1.171.40.36a (Rigaku OD, 2018)'
_computing_data_reduction        'CrysAlisPro 1.171.40.36a (Rigaku OD, 2018)'
_computing_molecular_graphics    'Olex2 1.3 (Dolomanov et al., 2009)'
_computing_publication_material  'Olex2 1.3 (Dolomanov et al., 2009)'
_computing_structure_refinement  'SHELXL 2018/3 (Sheldrick, 2015)'
_computing_structure_solution    'ShelXT (Sheldrick, 2015)'
_refine_diff_density_max         0.444
_refine_diff_density_min         -0.639
_refine_diff_density_rms         0.074
_refine_ls_extinction_coef       .
_refine_ls_extinction_method     none
_refine_ls_goodness_of_fit_ref   1.037
_refine_ls_hydrogen_treatment    constr
_refine_ls_matrix_type           full
_refine_ls_number_parameters     307
_refine_ls_number_reflns         4691
_refine_ls_number_restraints     0
_refine_ls_R_factor_all          0.0350
_refine_ls_R_factor_gt           0.0336
_refine_ls_restrained_S_all      1.037
_refine_ls_shift/su_max          0.001
_refine_ls_shift/su_mean         0.000
_refine_ls_structure_factor_coef Fsqd
_refine_ls_weighting_details     
'w=1/[\s^2^(Fo^2^)+(0.0616P)^2^+0.2670P] where P=(Fo^2^+2Fc^2^)/3'
_refine_ls_weighting_scheme      calc
_refine_ls_wR_factor_gt          0.0875
_refine_ls_wR_factor_ref         0.0887
_refine_special_details          ?
_olex2_refinement_description    
;
1. Fixed Uiso
 At 1.2 times of:
  All C(H) groups
2.a Aromatic/amide H refined with riding coordinates:
 C11(H11), C18(H18), C30(H30), C12(H12), C27(H27), C24(H24), C9(H9), C8(H8),
 C20(H20), C21(H21), C29(H29), C14(H14), C28(H28), C22(H22), C15(H15), C10(H10),
  C26(H26), C17(H17), C23(H23), C16(H16)
;
_atom_sites_solution_hydrogens   geom
_atom_sites_solution_primary     ?
_atom_sites_solution_secondary   ?
loop_
_atom_site_label
_atom_site_type_symbol
_atom_site_fract_x
_atom_site_fract_y
_atom_site_fract_z
_atom_site_U_iso_or_equiv
_atom_site_adp_type
_atom_site_occupancy
_atom_site_site_symmetry_order
_atom_site_calc_flag
_atom_site_refinement_flags_posn
_atom_site_refinement_flags_adp
_atom_site_refinement_flags_occupancy
_atom_site_disorder_assembly
_atom_site_disorder_group
As1 As 0.69904(3) 0.48361(2) 0.40389(2) 0.02094(9) Uani 1 1 d . . . . .
Co1 Co 0.54843(4) 0.70125(3) 0.33647(3) 0.01781(10) Uani 1 1 d . . . . .
O2 O 0.2807(2) 0.7203(2) 0.22348(15) 0.0376(4) Uani 1 1 d . . . . .
O1 O 0.3748(2) 0.8783(2) 0.46288(19) 0.0509(6) Uani 1 1 d . . . . .
C5 C 0.7446(2) 0.6998(2) 0.23333(15) 0.0170(4) Uani 1 1 d . . . . .
C6 C 0.6983(2) 0.5735(2) 0.25542(15) 0.0182(4) Uani 1 1 d . . . . .
C13 C 0.8193(2) 0.8637(2) 0.32724(15) 0.0175(4) Uani 1 1 d . . . . .
C25 C 0.6729(2) 0.5031(2) 0.17412(16) 0.0195(4) Uani 1 1 d . . . . .
C4 C 0.7702(2) 0.7379(2) 0.32846(15) 0.0174(4) Uani 1 1 d . . . . .
C11 C 0.7413(3) 0.7767(2) 0.67609(18) 0.0266(4) Uani 1 1 d . . . . .
H11 H 0.703231 0.853994 0.699914 0.032 Uiso 1 1 calc R U . . .
C7 C 0.7689(2) 0.6549(2) 0.53598(15) 0.0195(4) Uani 1 1 d . . . . .
C19 C 0.7660(2) 0.7807(2) 0.12280(15) 0.0180(4) Uani 1 1 d . . . . .
C18 C 0.7339(3) 0.9871(2) 0.28259(18) 0.0250(4) Uani 1 1 d . . . . .
H18 H 0.643735 0.992203 0.251328 0.030 Uiso 1 1 calc R U . . .
C30 C 0.5511(2) 0.4381(2) 0.18495(17) 0.0225(4) Uani 1 1 d . . . . .
H30 H 0.478137 0.446007 0.240481 0.027 Uiso 1 1 calc R U . . .
C3 C 0.7477(2) 0.6410(2) 0.42603(16) 0.0195(4) Uani 1 1 d . . . . .
C12 C 0.7156(3) 0.7710(2) 0.57248(17) 0.0230(4) Uani 1 1 d . . . . .
H12 H 0.662583 0.845046 0.527072 0.028 Uiso 1 1 calc R U . . .
C27 C 0.7674(3) 0.4128(2) 0.01906(18) 0.0283(5) Uani 1 1 d . . . . .
H27 H 0.839918 0.404410 -0.036628 0.034 Uiso 1 1 calc R U . . .
C24 C 0.6479(3) 0.8275(2) 0.05375(17) 0.0253(4) Uani 1 1 d . . . . .
H24 H 0.551432 0.812208 0.077655 0.030 Uiso 1 1 calc R U . . .
C9 C 0.8777(3) 0.5535(2) 0.70908(17) 0.0276(5) Uani 1 1 d . . . . .
H9 H 0.933247 0.480706 0.754207 0.033 Uiso 1 1 calc R U . . .
C8 C 0.8499(3) 0.5459(2) 0.60580(17) 0.0244(4) Uani 1 1 d . . . . .
H8 H 0.885742 0.467448 0.583217 0.029 Uiso 1 1 calc R U . . .
C20 C 0.9097(3) 0.8047(2) 0.08552(18) 0.0244(4) Uani 1 1 d . . . . .
H20 H 0.989310 0.775004 0.131436 0.029 Uiso 1 1 calc R U . . .
C21 C 0.9353(3) 0.8724(2) -0.01957(19) 0.0306(5) Uani 1 1 d . . . . .
H21 H 1.032057 0.886379 -0.044127 0.037 Uiso 1 1 calc R U . . .
C2 C 0.3881(3) 0.7105(2) 0.26735(18) 0.0256(4) Uani 1 1 d . . . . .
C29 C 0.5379(3) 0.3615(2) 0.11316(18) 0.0267(4) Uani 1 1 d . . . . .
H29 H 0.455818 0.319255 0.120465 0.032 Uiso 1 1 calc R U . . .
C14 C 0.9554(2) 0.8594(2) 0.37236(17) 0.0229(4) Uani 1 1 d . . . . .
H14 H 1.014701 0.778049 0.401650 0.027 Uiso 1 1 calc R U . . .
C28 C 0.6468(3) 0.3483(2) 0.03101(18) 0.0284(5) Uani 1 1 d . . . . .
H28 H 0.638727 0.296028 -0.016160 0.034 Uiso 1 1 calc R U . . .
C22 C 0.8166(3) 0.9193(2) -0.08777(18) 0.0321(5) Uani 1 1 d . . . . .
H22 H 0.833281 0.965375 -0.157913 0.038 Uiso 1 1 calc R U . . .
C15 C 1.0025(3) 0.9758(3) 0.37376(18) 0.0286(5) Uani 1 1 d . . . . .
H15 H 1.093035 0.971865 0.404157 0.034 Uiso 1 1 calc R U . . .
C10 C 0.8231(3) 0.6682(3) 0.74451(17) 0.0278(5) Uani 1 1 d . . . . .
H10 H 0.840949 0.672901 0.813490 0.033 Uiso 1 1 calc R U . . .
C26 C 0.7808(2) 0.4901(2) 0.08996(17) 0.0243(4) Uani 1 1 d . . . . .
H26 H 0.862216 0.533431 0.081270 0.029 Uiso 1 1 calc R U . . .
C17 C 0.7827(3) 1.1022(2) 0.2845(2) 0.0314(5) Uani 1 1 d . . . . .
H17 H 0.724662 1.183995 0.254554 0.038 Uiso 1 1 calc R U . . .
C23 C 0.6730(3) 0.8972(2) -0.05119(18) 0.0309(5) Uani 1 1 d . . . . .
H23 H 0.593123 0.928932 -0.096741 0.037 Uiso 1 1 calc R U . . .
C16 C 0.9160(3) 1.0972(2) 0.33034(19) 0.0304(5) Uani 1 1 d . . . . .
H16 H 0.947240 1.174978 0.331929 0.037 Uiso 1 1 calc R U . . .
C1 C 0.4448(3) 0.8070(3) 0.4142(2) 0.0296(5) Uani 1 1 d . . . . .

loop_
_atom_site_aniso_label
_atom_site_aniso_U_11
_atom_site_aniso_U_22
_atom_site_aniso_U_33
_atom_site_aniso_U_23
_atom_site_aniso_U_13
_atom_site_aniso_U_12
As1 0.02996(14) 0.01615(13) 0.01685(12) -0.00375(8) 0.00039(9) -0.00535(9)
Co1 0.01810(17) 0.01933(18) 0.01711(17) -0.00702(13) 0.00074(12) -0.00336(13)
O2 0.0259(8) 0.0510(11) 0.0408(10) -0.0198(9) -0.0091(7) -0.0038(8)
O1 0.0347(10) 0.0662(15) 0.0612(13) -0.0479(12) -0.0027(9) 0.0085(10)
C5 0.0162(8) 0.0185(9) 0.0170(9) -0.0063(7) 0.0002(7) -0.0026(7)
C6 0.0176(9) 0.0198(9) 0.0176(9) -0.0067(7) 0.0006(7) -0.0017(7)
C13 0.0213(9) 0.0170(9) 0.0147(8) -0.0050(7) 0.0007(7) -0.0034(7)
C25 0.0228(9) 0.0163(9) 0.0195(9) -0.0051(7) -0.0036(7) -0.0016(7)
C4 0.0167(8) 0.0190(9) 0.0167(9) -0.0057(7) -0.0014(7) -0.0016(7)
C11 0.0333(11) 0.0295(11) 0.0214(10) -0.0111(9) 0.0001(8) -0.0100(9)
C7 0.0225(9) 0.0215(10) 0.0148(9) -0.0037(7) -0.0007(7) -0.0058(8)
C19 0.0218(9) 0.0159(9) 0.0173(9) -0.0071(7) -0.0003(7) -0.0025(7)
C18 0.0276(10) 0.0215(10) 0.0257(10) -0.0038(8) -0.0089(8) -0.0023(8)
C30 0.0244(10) 0.0208(10) 0.0238(10) -0.0079(8) -0.0009(8) -0.0042(8)
C3 0.0195(9) 0.0201(9) 0.0174(9) -0.0040(7) -0.0023(7) 0.0003(7)
C12 0.0284(10) 0.0219(10) 0.0192(10) -0.0052(8) -0.0038(8) -0.0036(8)
C27 0.0353(12) 0.0278(11) 0.0223(10) -0.0125(9) 0.0014(9) -0.0003(9)
C24 0.0274(10) 0.0282(11) 0.0210(10) -0.0061(8) -0.0036(8) -0.0052(9)
C9 0.0309(11) 0.0313(12) 0.0184(10) -0.0004(8) -0.0062(8) -0.0045(9)
C8 0.0280(10) 0.0218(10) 0.0211(10) -0.0032(8) -0.0023(8) -0.0013(8)
C20 0.0264(10) 0.0244(10) 0.0237(10) -0.0074(8) 0.0029(8) -0.0071(8)
C21 0.0354(12) 0.0288(12) 0.0283(11) -0.0075(9) 0.0101(9) -0.0118(10)
C2 0.0257(10) 0.0277(11) 0.0254(10) -0.0120(9) 0.0038(8) -0.0046(9)
C29 0.0308(11) 0.0223(10) 0.0303(11) -0.0098(9) -0.0072(9) -0.0056(9)
C14 0.0217(10) 0.0234(10) 0.0232(10) -0.0052(8) -0.0032(8) -0.0023(8)
C28 0.0402(12) 0.0238(11) 0.0236(10) -0.0105(9) -0.0087(9) -0.0020(9)
C22 0.0537(15) 0.0256(11) 0.0160(9) -0.0043(8) 0.0042(9) -0.0087(10)
C15 0.0262(10) 0.0370(13) 0.0279(11) -0.0121(10) -0.0005(8) -0.0125(9)
C10 0.0327(11) 0.0388(13) 0.0158(9) -0.0071(9) -0.0032(8) -0.0137(10)
C26 0.0252(10) 0.0253(10) 0.0240(10) -0.0097(8) 0.0017(8) -0.0050(8)
C17 0.0415(13) 0.0176(10) 0.0332(12) -0.0022(9) -0.0077(10) -0.0029(9)
C23 0.0430(13) 0.0302(12) 0.0190(10) -0.0055(9) -0.0073(9) -0.0031(10)
C16 0.0397(13) 0.0273(11) 0.0295(11) -0.0098(9) 0.0021(9) -0.0159(10)
C1 0.0219(10) 0.0363(13) 0.0333(11) -0.0157(10) -0.0038(9) -0.0014(9)

_geom_special_details            
;
 All esds (except the esd in the dihedral angle between two l.s. planes)
 are estimated using the full covariance matrix.  The cell esds are taken
 into account individually in the estimation of esds in distances, angles
 and torsion angles; correlations between esds in cell parameters are only
 used when they are defined by crystal symmetry.  An approximate (isotropic)
 treatment of cell esds is used for estimating esds involving l.s. planes.
;
loop_
_geom_bond_atom_site_label_1
_geom_bond_atom_site_label_2
_geom_bond_distance
_geom_bond_site_symmetry_2
_geom_bond_publ_flag
As1 Co1 2.4277(4) . ?
As1 C6 1.915(2) . ?
As1 C3 1.900(2) . ?
Co1 C5 2.1087(19) . ?
Co1 C6 2.096(2) . ?
Co1 C4 2.111(2) . ?
Co1 C3 2.135(2) . ?
Co1 C2 1.748(2) . ?
Co1 C1 1.747(2) . ?
O2 C2 1.144(3) . ?
O1 C1 1.146(3) . ?
C5 C6 1.439(3) . ?
C5 C4 1.428(3) . ?
C5 C19 1.489(3) . ?
C6 C25 1.479(3) . ?
C13 C4 1.485(3) . ?
C13 C18 1.394(3) . ?
C13 C14 1.399(3) . ?
C25 C30 1.395(3) . ?
C25 C26 1.397(3) . ?
C4 C3 1.443(3) . ?
C11 H11 0.9300 . ?
C11 C12 1.390(3) . ?
C11 C10 1.390(3) . ?
C7 C3 1.488(3) . ?
C7 C12 1.397(3) . ?
C7 C8 1.399(3) . ?
C19 C24 1.389(3) . ?
C19 C20 1.394(3) . ?
C18 H18 0.9300 . ?
C18 C17 1.386(3) . ?
C30 H30 0.9300 . ?
C30 C29 1.393(3) . ?
C12 H12 0.9300 . ?
C27 H27 0.9300 . ?
C27 C28 1.380(4) . ?
C27 C26 1.391(3) . ?
C24 H24 0.9300 . ?
C24 C23 1.394(3) . ?
C9 H9 0.9300 . ?
C9 C8 1.397(3) . ?
C9 C10 1.378(3) . ?
C8 H8 0.9300 . ?
C20 H20 0.9300 . ?
C20 C21 1.390(3) . ?
C21 H21 0.9300 . ?
C21 C22 1.386(4) . ?
C29 H29 0.9300 . ?
C29 C28 1.384(3) . ?
C14 H14 0.9300 . ?
C14 C15 1.390(3) . ?
C28 H28 0.9300 . ?
C22 H22 0.9300 . ?
C22 C23 1.385(4) . ?
C15 H15 0.9300 . ?
C15 C16 1.379(4) . ?
C10 H10 0.9300 . ?
C26 H26 0.9300 . ?
C17 H17 0.9300 . ?
C17 C16 1.379(4) . ?
C23 H23 0.9300 . ?
C16 H16 0.9300 . ?

loop_
_geom_angle_atom_site_label_1
_geom_angle_atom_site_label_2
_geom_angle_atom_site_label_3
_geom_angle
_geom_angle_site_symmetry_1
_geom_angle_site_symmetry_3
_geom_angle_publ_flag
C6 As1 Co1 56.25(6) . . ?
C3 As1 Co1 57.59(6) . . ?
C3 As1 C6 84.52(9) . . ?
C5 Co1 As1 76.87(6) . . ?
C5 Co1 C4 39.56(7) . . ?
C5 Co1 C3 68.97(8) . . ?
C6 Co1 As1 49.42(6) . . ?
C6 Co1 C5 40.03(8) . . ?
C6 Co1 C4 69.19(8) . . ?
C6 Co1 C3 74.64(8) . . ?
C4 Co1 As1 76.47(6) . . ?
C4 Co1 C3 39.74(7) . . ?
C3 Co1 As1 48.70(6) . . ?
C2 Co1 As1 117.84(8) . . ?
C2 Co1 C5 111.62(9) . . ?
C2 Co1 C6 97.07(9) . . ?
C2 Co1 C4 147.32(9) . . ?
C2 Co1 C3 166.50(10) . . ?
C1 Co1 As1 126.15(9) . . ?
C1 Co1 C5 136.15(10) . . ?
C1 Co1 C6 172.10(9) . . ?
C1 Co1 C4 104.00(9) . . ?
C1 Co1 C3 97.59(9) . . ?
C1 Co1 C2 90.83(10) . . ?
C6 C5 Co1 69.52(11) . . ?
C6 C5 C19 123.44(17) . . ?
C4 C5 Co1 70.29(11) . . ?
C4 C5 C6 112.85(17) . . ?
C4 C5 C19 123.70(18) . . ?
C19 C5 Co1 129.23(14) . . ?
As1 C6 Co1 74.33(7) . . ?
C5 C6 As1 114.37(14) . . ?
C5 C6 Co1 70.45(11) . . ?
C5 C6 C25 125.82(17) . . ?
C25 C6 As1 119.19(15) . . ?
C25 C6 Co1 131.35(14) . . ?
C18 C13 C4 122.16(18) . . ?
C18 C13 C14 118.40(19) . . ?
C14 C13 C4 119.43(18) . . ?
C30 C25 C6 121.55(19) . . ?
C30 C25 C26 118.76(19) . . ?
C26 C25 C6 119.40(19) . . ?
C5 C4 Co1 70.15(11) . . ?
C5 C4 C13 123.30(17) . . ?
C5 C4 C3 113.64(18) . . ?
C13 C4 Co1 128.64(14) . . ?
C3 C4 Co1 71.04(11) . . ?
C3 C4 C13 123.05(17) . . ?
C12 C11 H11 119.7 . . ?
C12 C11 C10 120.7(2) . . ?
C10 C11 H11 119.7 . . ?
C12 C7 C3 123.91(19) . . ?
C12 C7 C8 118.30(18) . . ?
C8 C7 C3 117.77(19) . . ?
C24 C19 C5 121.68(18) . . ?
C24 C19 C20 119.0(2) . . ?
C20 C19 C5 119.28(18) . . ?
C13 C18 H18 119.8 . . ?
C17 C18 C13 120.3(2) . . ?
C17 C18 H18 119.8 . . ?
C25 C30 H30 119.8 . . ?
C29 C30 C25 120.5(2) . . ?
C29 C30 H30 119.8 . . ?
As1 C3 Co1 73.72(7) . . ?
C4 C3 As1 114.32(14) . . ?
C4 C3 Co1 69.22(11) . . ?
C4 C3 C7 124.71(18) . . ?
C7 C3 As1 120.87(15) . . ?
C7 C3 Co1 128.94(14) . . ?
C11 C12 C7 120.5(2) . . ?
C11 C12 H12 119.7 . . ?
C7 C12 H12 119.7 . . ?
C28 C27 H27 119.9 . . ?
C28 C27 C26 120.3(2) . . ?
C26 C27 H27 119.9 . . ?
C19 C24 H24 119.8 . . ?
C19 C24 C23 120.4(2) . . ?
C23 C24 H24 119.8 . . ?
C8 C9 H9 119.8 . . ?
C10 C9 H9 119.8 . . ?
C10 C9 C8 120.4(2) . . ?
C7 C8 H8 119.6 . . ?
C9 C8 C7 120.7(2) . . ?
C9 C8 H8 119.6 . . ?
C19 C20 H20 119.7 . . ?
C21 C20 C19 120.7(2) . . ?
C21 C20 H20 119.7 . . ?
C20 C21 H21 120.0 . . ?
C22 C21 C20 120.0(2) . . ?
C22 C21 H21 120.0 . . ?
O2 C2 Co1 177.6(2) . . ?
C30 C29 H29 120.0 . . ?
C28 C29 C30 120.1(2) . . ?
C28 C29 H29 120.0 . . ?
C13 C14 H14 119.7 . . ?
C15 C14 C13 120.5(2) . . ?
C15 C14 H14 119.7 . . ?
C27 C28 C29 120.0(2) . . ?
C27 C28 H28 120.0 . . ?
C29 C28 H28 120.0 . . ?
C21 C22 H22 120.1 . . ?
C23 C22 C21 119.8(2) . . ?
C23 C22 H22 120.1 . . ?
C14 C15 H15 119.8 . . ?
C16 C15 C14 120.4(2) . . ?
C16 C15 H15 119.8 . . ?
C11 C10 H10 120.3 . . ?
C9 C10 C11 119.33(19) . . ?
C9 C10 H10 120.3 . . ?
C25 C26 H26 119.8 . . ?
C27 C26 C25 120.4(2) . . ?
C27 C26 H26 119.8 . . ?
C18 C17 H17 119.6 . . ?
C16 C17 C18 120.9(2) . . ?
C16 C17 H17 119.6 . . ?
C24 C23 H23 119.9 . . ?
C22 C23 C24 120.2(2) . . ?
C22 C23 H23 119.9 . . ?
C15 C16 H16 120.3 . . ?
C17 C16 C15 119.5(2) . . ?
C17 C16 H16 120.3 . . ?
O1 C1 Co1 178.2(2) . . ?

loop_
_geom_torsion_atom_site_label_1
_geom_torsion_atom_site_label_2
_geom_torsion_atom_site_label_3
_geom_torsion_atom_site_label_4
_geom_torsion
_geom_torsion_site_symmetry_1
_geom_torsion_site_symmetry_2
_geom_torsion_site_symmetry_3
_geom_torsion_site_symmetry_4
_geom_torsion_publ_flag
As1 C6 C25 C30 50.7(3) . . . . ?
As1 C6 C25 C26 -123.02(19) . . . . ?
Co1 As1 C3 C4 -57.48(13) . . . . ?
Co1 As1 C3 C7 126.03(18) . . . . ?
Co1 C5 C6 As1 -61.61(10) . . . . ?
Co1 C5 C6 C25 127.5(2) . . . . ?
Co1 C5 C4 C13 -123.86(19) . . . . ?
Co1 C5 C4 C3 57.65(15) . . . . ?
Co1 C5 C19 C24 -29.0(3) . . . . ?
Co1 C5 C19 C20 154.35(16) . . . . ?
Co1 C6 C25 C30 -43.9(3) . . . . ?
Co1 C6 C25 C26 142.41(18) . . . . ?
Co1 C4 C3 As1 59.96(11) . . . . ?
Co1 C4 C3 C7 -123.7(2) . . . . ?
C5 C6 C25 C30 -138.8(2) . . . . ?
C5 C6 C25 C26 47.5(3) . . . . ?
C5 C4 C3 As1 2.8(2) . . . . ?
C5 C4 C3 Co1 -57.16(14) . . . . ?
C5 C4 C3 C7 179.14(18) . . . . ?
C5 C19 C24 C23 -176.6(2) . . . . ?
C5 C19 C20 C21 175.8(2) . . . . ?
C6 As1 C3 Co1 53.11(7) . . . . ?
C6 As1 C3 C4 -4.37(15) . . . . ?
C6 As1 C3 C7 179.14(17) . . . . ?
C6 C5 C4 Co1 -56.35(14) . . . . ?
C6 C5 C4 C13 179.79(18) . . . . ?
C6 C5 C4 C3 1.3(2) . . . . ?
C6 C5 C19 C24 60.9(3) . . . . ?
C6 C5 C19 C20 -115.8(2) . . . . ?
C6 C25 C30 C29 -173.6(2) . . . . ?
C6 C25 C26 C27 173.3(2) . . . . ?
C13 C4 C3 As1 -175.69(15) . . . . ?
C13 C4 C3 Co1 124.35(19) . . . . ?
C13 C4 C3 C7 0.6(3) . . . . ?
C13 C18 C17 C16 0.1(4) . . . . ?
C13 C14 C15 C16 -0.2(3) . . . . ?
C25 C30 C29 C28 0.6(3) . . . . ?
C4 C5 C6 As1 -4.8(2) . . . . ?
C4 C5 C6 Co1 56.77(14) . . . . ?
C4 C5 C6 C25 -175.76(18) . . . . ?
C4 C5 C19 C24 -120.2(2) . . . . ?
C4 C5 C19 C20 63.1(3) . . . . ?
C4 C13 C18 C17 179.0(2) . . . . ?
C4 C13 C14 C15 -178.96(19) . . . . ?
C19 C5 C6 As1 174.17(15) . . . . ?
C19 C5 C6 Co1 -124.22(19) . . . . ?
C19 C5 C6 C25 3.2(3) . . . . ?
C19 C5 C4 Co1 124.65(19) . . . . ?
C19 C5 C4 C13 0.8(3) . . . . ?
C19 C5 C4 C3 -177.69(18) . . . . ?
C19 C24 C23 C22 0.6(4) . . . . ?
C19 C20 C21 C22 1.3(4) . . . . ?
C18 C13 C4 Co1 -30.7(3) . . . . ?
C18 C13 C4 C5 59.6(3) . . . . ?
C18 C13 C4 C3 -122.0(2) . . . . ?
C18 C13 C14 C15 0.9(3) . . . . ?
C18 C17 C16 C15 0.7(4) . . . . ?
C30 C25 C26 C27 -0.6(3) . . . . ?
C30 C29 C28 C27 -1.0(4) . . . . ?
C3 C7 C12 C11 -179.3(2) . . . . ?
C3 C7 C8 C9 178.1(2) . . . . ?
C12 C11 C10 C9 -0.7(4) . . . . ?
C12 C7 C3 As1 -139.38(18) . . . . ?
C12 C7 C3 Co1 -45.8(3) . . . . ?
C12 C7 C3 C4 44.5(3) . . . . ?
C12 C7 C8 C9 -0.4(3) . . . . ?
C24 C19 C20 C21 -1.0(3) . . . . ?
C8 C7 C3 As1 42.1(2) . . . . ?
C8 C7 C3 Co1 135.76(18) . . . . ?
C8 C7 C3 C4 -134.0(2) . . . . ?
C8 C7 C12 C11 -0.8(3) . . . . ?
C8 C9 C10 C11 -0.5(4) . . . . ?
C20 C19 C24 C23 0.0(3) . . . . ?
C20 C21 C22 C23 -0.6(4) . . . . ?
C21 C22 C23 C24 -0.3(4) . . . . ?
C14 C13 C4 Co1 149.18(16) . . . . ?
C14 C13 C4 C5 -120.5(2) . . . . ?
C14 C13 C4 C3 57.8(3) . . . . ?
C14 C13 C18 C17 -0.8(3) . . . . ?
C14 C15 C16 C17 -0.6(4) . . . . ?
C28 C27 C26 C25 0.2(4) . . . . ?
C10 C11 C12 C7 1.4(3) . . . . ?
C10 C9 C8 C7 1.1(4) . . . . ?
C26 C25 C30 C29 0.2(3) . . . . ?
C26 C27 C28 C29 0.6(4) . . . . ?

loop_
_diffrn_refln_index_h
_diffrn_refln_index_k
_diffrn_refln_index_l
_diffrn_refln_intensity_net
_diffrn_refln_intensity_u
0 0 1 1978.87 36.04
0 0 2 116.44 4.03
0 0 2 125.9 6.32
0 0 -2 117.3 2.86
0 0 2 109.25 4.5
0 0 2 116.75 4.9
0 0 2 110.4 4.89
0 0 3 4951.23 93.14
0 0 -3 5026.65 87.01
0 0 3 4730.19 91.7
0 0 3 5049.41 95.9
0 0 3 4957.65 90.07
0 0 4 926.34 23.19
0 0 4 924.36 21.18
0 0 4 930 26.61
0 0 -4 975.71 22.09
0 0 4 881.28 24
0 0 4 913.2 25.7
0 0 5 142.91 9.15
0 0 5 141.65 8.1
0 0 5 142.05 8.6
0 0 -5 152.23 7.34
0 0 5 153.63 6.83
0 0 5 150.96 9.91
0 0 -6 616.72 18.45
0 0 6 626.95 20.8
0 0 6 592.35 21.28
0 0 6 609.94 22.71
0 0 6 613.02 21.95
0 0 7 32.76 5.62
0 0 7 30.96 5.01
0 0 7 32.97 5.01
0 0 7 38.36 5.75
0 0 -7 29.9 4.07
0 0 8 57.59 7.48
0 0 8 60.31 7.19
0 0 9 17.29 3.92
0 0 10 111.35 7.22
0 0 10 107.21 7.21
0 0 10 118.19 7.15
0 0 10 112.16 7.65
0 0 10 109.38 7.19
0 0 10 120.72 7.4
0 0 11 320.65 13.02
0 0 11 336.55 12.91
0 0 11 327.19 13.53
0 0 12 558.53 18.47
0 0 12 574.28 17.87
0 0 13 99.23 6.68
0 0 13 81.23 6.44
0 0 14 269.15 9.92
0 0 14 285.53 10.54
0 0 15 263.32 8.51
0 0 15 264.72 8.27
0 0 15 255.84 7.72
0 -1 15 117.7 4.75
0 -1 15 115.09 4.83
0 -1 14 387.31 11.89
0 -1 14 386.55 12.13
0 -1 13 9.95 3.46
0 -1 12 189.64 9.77
0 -1 11 969.34 25.57
0 -1 11 931.08 26.1
0 -1 10 841.15 22.81
0 -1 10 809.04 23.32
0 -1 10 798.11 23.22
0 -1 9 41.21 7.37
0 -1 8 399.53 20.7
0 -1 7 284.99 16.11
0 -1 6 308.57 15.74
0 -1 6 334.88 13.44
0 -1 5 555.19 19.47
0 -1 5 584.95 18.06
0 -1 5 549.4 20.3
0 -1 5 592.53 18.51
0 -1 4 42.3 4.85
0 -1 4 33.58 3.65
0 -1 4 38.78 4.4
0 -1 4 40.66 3.8
0 1 -4 41.63 3.58
0 -1 3 203.53 9.29
0 -1 3 224.49 8.09
0 1 -2 910.32 19.77
0 -1 2 883.84 18.81
0 -1 2 889.01 19.2
0 -1 2 909.89 16.77
0 1 -1 366.78 8.75
0 -1 1 350.05 8.78
0 -1 0 2672.49 48.39
0 -1 -1 3826.34 69.18
0 1 1 3940.38 69.35
0 1 2 517.83 13.12
0 -1 -2 523.48 10.85
0 1 2 526.92 13.25
0 -1 -2 508.11 11.93
0 1 2 533.35 11.31
0 -1 -3 81.47 2.41
0 -1 -3 79.41 3.6
0 1 3 82.16 4.07
0 1 3 72.6 4.47
0 1 4 775.33 20.53
0 1 4 805.38 16.37
0 1 4 753.91 21.96
0 1 4 757.09 19.5
0 -1 -4 758.79 17.19
0 1 5 4202.86 86.14
0 1 5 4168.69 82.48
0 1 5 4184.06 86.4
0 1 5 4089.74 81.41
0 -1 -5 4176.44 76.22
0 1 5 4180.63 75.95
0 1 6 993.72 30.92
0 1 6 987.92 27.51
0 1 6 1002.74 31.31
0 1 6 999.18 28.25
0 1 7 248.91 14.7
0 1 7 246.92 13.03
0 1 7 227.51 12.22
0 1 7 224.05 13.76
0 -1 -7 246.87 11.48
0 1 8 970.85 34.15
0 1 8 976.06 33.61
0 -1 -8 1036.78 29.22
0 1 8 1072.81 33.31
0 1 8 1049.67 31.95
0 1 9 195.93 14.44
0 1 9 151.04 12.37
0 1 10 104.04 6.85
0 1 10 102.42 6.82
0 1 10 101.63 7.02
0 1 10 95.88 10.38
0 1 11 8.77 3.12
0 1 11 5.3 3.42
0 1 11 16.11 3.81
0 1 11 9.47 3.18
0 1 11 13.23 3.76
0 1 12 405.33 14.36
0 1 12 412.44 15.71
0 1 12 394.21 14.57
0 1 12 389.9 14.76
0 1 13 38.52 5.01
0 1 13 38.82 4.81
0 1 14 33.64 3.93
0 1 14 27.37 3.84
0 1 15 82.78 4.38
0 1 15 81.5 4.72
0 -2 14 36.53 3.28
0 -2 14 39.24 3.34
0 -2 14 39 3.12
0 -2 13 42.63 3.7
0 -2 13 47.57 4.61
0 -2 13 48.87 4.67
0 -2 12 3.6 3.11
0 -2 12 2.33 2.61
0 -2 11 273.49 12
0 -2 10 1537.03 36.92
0 -2 10 1543.46 37.12
0 -2 9 1650.61 37.53
0 -2 9 1626.32 37.94
0 -2 9 1615.53 37.92
0 -2 8 18.25 5.53
0 -2 7 825.11 31.52
0 -2 6 983.6 33.09
0 -2 6 1015.94 30.07
0 2 -5 947.35 25.55
0 -2 5 929.87 27.37
0 -2 5 929.6 30.18
0 -2 4 46.23 4.87
0 2 -4 39.75 4.3
0 -2 4 38.14 4.89
0 -2 3 1554.54 39.21
0 2 -3 1685.72 36.84
0 -2 3 1636.5 34.72
0 -2 3 1662.4 31
0 -2 2 163.87 6.86
0 -2 2 159.22 8.33
0 -2 2 169.69 5.63
0 -2 1 53.62 3.64
0 -2 1 52.26 3.06
0 -2 1 58.59 4.17
0 2 0 10.11 1.39
0 -2 0 10.59 1.61
0 -2 0 13.42 1.69
0 -2 -1 204.06 7.2
0 -2 -1 201.81 5.23
0 2 2 793.46 18.44
0 -2 -2 817.74 18.38
0 -2 -3 535.64 13.21
0 2 3 555.51 15.42
0 2 3 556.5 11.41
0 2 3 539.81 15.43
0 -2 -3 539.09 14.59
0 2 4 2056.71 44.09
0 2 4 2030.83 39.15
0 -2 -4 2007.41 41.38
0 2 4 2017.14 43.05
0 -2 -4 2015.41 38.45
0 2 5 2029.51 45.48
0 -2 -5 2061.5 42.15
0 2 5 1995.67 46.71
0 2 5 2031.95 41.52
0 2 6 1306.44 37.13
0 -2 -6 1374.38 30.27
0 2 6 1376.65 31.83
0 2 6 1355.82 35.23
0 2 6 1290.85 37.3
0 2 7 195.91 13.22
0 2 7 183.19 13.07
0 2 7 190.99 11.54
0 2 8 340.41 17.19
0 2 8 328.01 18.58
0 2 8 337.36 18.73
0 2 9 1711.26 51.24
0 -2 -9 1752.01 44.93
0 2 9 1764.79 52.17
0 2 10 473.3 24.09
0 2 10 494.86 24.79
0 2 11 374.73 14.58
0 2 11 363.58 13.94
0 2 11 363.19 13.79
0 2 11 376.28 14.15
0 2 12 40.64 5.06
0 2 12 46.68 5.53
0 2 12 32.16 4.4
0 2 12 45.08 5.19
0 2 12 39.76 5
0 2 13 70.36 5.95
0 2 13 77.87 6
0 2 13 68.58 5.78
0 2 14 16.72 3.15
0 2 14 13.4 3.04
0 2 15 10.4 2.29
0 2 15 8.97 1.88
0 -3 14 8.38 1.66
0 -3 13 13.55 2.69
0 -3 13 10.89 2.5
0 -3 13 13.56 2.59
0 -3 13 10.32 2.18
0 -3 12 50.11 4.75
0 -3 12 53.76 4.8
0 -3 12 51.66 4.91
0 -3 11 252.98 10.2
0 -3 11 267.99 11.37
0 -3 10 340.74 13.89
0 -3 10 370.42 14.1
0 -3 9 397.77 14.61
0 -3 9 375.95 14.47
0 -3 8 45.22 8.34
0 -3 7 114.51 11.82
0 -3 6 1264.87 41.18
0 -3 6 1252.94 37.98
0 -3 5 940.62 29.98
0 -3 5 901.51 31.67
0 -3 4 2643.16 62.67
0 -3 4 2635.98 60.91
0 -3 3 220.94 12.23
0 -3 3 231.44 10.27
0 -3 3 245.04 7.96
0 -3 2 886.45 23.33
0 -3 2 859.6 25.33
0 -3 2 894.7 20.83
0 -3 1 3714.18 72.85
0 -3 1 3651.77 70.56
0 -3 1 3757.13 73.77
0 -3 0 1044.48 24.56
0 -3 0 1026.23 24.63
0 3 0 1074.57 24.11
0 3 1 1911.4 37.96
0 -3 -1 1865.32 36.65
0 -3 -2 2035.79 42.83
0 3 3 86.64 5.16
0 -3 -3 96.86 5.51
0 -3 -3 94.7 6.11
0 -3 -4 66.67 4.38
0 -3 -4 63.39 4.99
0 3 4 63.44 5.25
0 3 4 59.9 4.85
0 -3 -5 583.58 17.96
0 3 5 586.58 18.81
0 3 5 574.13 19.46
0 3 6 306.44 14.9
0 3 6 329.96 14.34
0 -3 -6 325.49 12.64
0 3 7 261.77 13.92
0 3 7 266.59 15.61
0 3 7 257.55 15.08
0 3 8 49.97 7.43
0 3 8 52 6.96
0 3 8 57.53 8.3
0 3 9 1120.42 40.44
0 3 9 1172.47 38.12
0 3 9 1137.62 40.82
0 3 10 1860.69 42.26
0 3 10 1944.26 44.53
0 3 10 2013.91 44.62
0 3 11 100.19 6.94
0 3 11 126.56 8.62
0 3 11 111.66 7.5
0 3 11 107.47 7.6
0 3 11 111.71 7.19
0 3 11 120.52 8.4
0 3 12 23.95 3.83
0 3 12 17.51 3.8
0 3 12 25.95 4.17
0 3 12 25.66 4.44
0 3 13 348.72 12.65
0 3 13 352.46 13.14
0 3 13 348.6 12.92
0 3 13 365.99 13.85
0 3 14 193.36 7.76
0 3 14 201.53 8.62
0 3 14 203.02 8.72
0 3 14 197.14 8.36
0 3 15 151.51 6.37
0 3 15 150.06 6.04
0 -4 13 54.29 3.39
0 -4 13 57.82 3.62
0 -4 13 56.11 3.46
0 -4 12 212.95 8.7
0 -4 12 208.03 8.36
0 -4 12 189.09 8.18
0 -4 12 208.55 8.1
0 -4 12 203.15 7.8
0 -4 11 134.95 7.93
0 -4 11 131.1 7.25
0 -4 11 129.35 7.26
0 -4 11 138.36 7.4
0 -4 10 37.04 4.38
0 -4 10 45.77 5.07
0 -4 10 43.36 5.42
0 -4 10 41.18 4.7
0 -4 10 45.57 5.47
0 -4 9 0.89 2.85
0 -4 9 6.29 3.05
0 -4 8 7.13 3.3
0 -4 7 15.43 5.19
0 -4 7 6.44 4.96
0 -4 6 736.06 31.77
0 -4 6 777.88 30.27
0 -4 5 1433.07 44.73
0 -4 5 1383.97 42.53
0 -4 4 656.22 26.04
0 -4 4 598.02 24.54
0 -4 3 99.37 7.63
0 -4 3 101.09 8.96
0 -4 2 566.13 19.47
0 -4 2 592.73 21.4
0 -4 2 569.26 16.98
0 -4 1 3268.36 70.11
0 -4 1 3325.94 70.27
0 -4 1 3378.13 67.54
0 4 -1 3417.44 68.95
0 4 0 788.58 21.3
0 -4 0 786.21 22.13
0 -4 0 764.51 21.49
0 -4 0 772.79 23.35
0 -4 -1 11.28 2.95
0 4 1 7.21 1.96
0 -4 -1 9.79 1.7
0 4 1 10.13 1.27
0 4 2 5806.31 106.75
0 -4 -2 5910.29 113.18
0 -4 -2 5996.16 113.4
0 -4 -3 79.04 6.13
0 -4 -3 76.39 6.4
0 4 3 72.41 4.83
0 -4 -4 2204.56 48.47
0 -4 -4 2235.4 50.34
0 4 4 2185.46 47.58
0 4 4 2243.45 50.06
0 -4 -5 21.75 3.07
0 4 5 24.94 4.11
0 4 5 24.36 3.69
0 -4 -5 24.89 3.98
0 4 6 71.83 7.33
0 4 6 79.81 7.18
0 -4 -6 91.57 7.24
0 -4 -7 155.55 9.56
0 4 7 141.75 11.06
0 4 7 147.31 10.5
0 4 8 18.12 4.74
0 4 8 14.43 5.44
0 4 8 14.43 4.76
0 4 9 267.79 16.65
0 4 9 272.35 18.74
0 4 9 268.6 19.15
0 4 10 1329.67 33.03
0 4 10 1388.06 34.57
0 4 10 1323.39 32
0 4 10 1377.85 34.4
0 4 10 1379.62 33.33
0 4 11 463.47 16.87
0 4 11 433.72 16.54
0 4 11 419.83 15.51
0 4 11 400.84 14.51
0 4 12 204.87 10.38
0 4 12 200.76 9.51
0 4 12 205.59 9.73
0 4 12 195.2 10.04
0 4 13 96.34 6.78
0 4 13 100.01 6.49
0 4 13 89.77 6.63
0 4 14 117.12 6.4
0 4 14 112.55 6.33
0 4 15 282.08 8.97
0 -5 12 378.91 11.25
0 -5 12 398.01 10.87
0 -5 12 401.37 11.5
0 -5 11 132.15 6.72
0 -5 11 136.58 7.15
0 -5 11 143.35 6.61
0 -5 10 22.52 3.47
0 -5 10 21.85 3.87
0 -5 10 20.38 4.17
0 -5 9 342.32 13.32
0 -5 9 352.68 12.96
0 -5 9 347.32 14.09
0 -5 9 317.3 13.09
0 -5 8 226.4 11.48
0 -5 8 198.45 10.07
0 -5 7 3.29 3.66
0 -5 7 -2.16 2.77
0 -5 6 74.42 9.52
0 -5 6 80.51 10.76
0 -5 5 154.47 14.15
0 -5 5 173.85 14.38
0 -5 4 20.22 5.26
0 -5 4 16.36 4.47
0 -5 3 21.38 4.84
0 -5 2 139.35 10.79
0 -5 2 146.47 10.32
0 5 -2 136.39 10.57
0 -5 2 157.76 9.04
0 5 -1 1069.78 30.9
0 -5 1 1108.37 32.63
0 -5 1 1110.9 32.1
0 -5 1 1039.3 29.47
0 -5 0 3112.57 67.04
0 5 0 3041.96 65.33
0 -5 0 3179.88 65.75
0 -5 0 3051.23 69.15
0 -5 -1 459.86 17.93
0 -5 -1 455.98 18.7
0 -5 -2 1352.67 36.85
0 -5 -2 1392.21 37.53
0 -5 -3 2590.21 60.02
0 5 3 2554.19 52.52
0 -5 -3 2688.64 59.79
0 5 4 832.65 23.41
0 5 4 841.71 26.52
0 -5 -4 876.16 26.81
0 -5 -4 885.74 27.92
0 5 5 54.38 5.5
0 -5 -5 49.57 6.22
0 -5 -5 51.43 5.68
0 5 5 44.87 5.9
0 5 6 90.56 8.36
0 -5 -6 93.24 8.35
0 5 6 94.93 7.99
0 5 7 237.88 13.77
0 -5 -7 252.64 14.13
0 5 7 236.67 14.9
0 5 8 39.85 7
0 5 8 43.35 6.44
0 5 9 380.88 22.36
0 5 9 370.78 23.08
0 5 10 3.26 2.83
0 5 10 6.99 3.08
0 5 10 3.96 2.99
0 5 10 7.31 3.24
0 5 10 1.14 2.36
0 5 11 222.76 10.03
0 5 11 240.76 11.93
0 5 11 236.52 11.64
0 5 11 243.13 11.14
0 5 12 124.99 7.85
0 5 12 126.67 7.3
0 5 12 131.17 8.62
0 5 12 119.94 7.73
0 5 13 24.01 3.88
0 5 13 30.48 3.86
0 5 13 21.46 3.73
0 5 13 24.15 3.72
0 5 14 233.04 9
0 5 14 249.3 9.52
0 5 14 214.95 8.77
0 5 14 224.26 8.26
0 5 15 361.08 10.22
0 5 15 356.96 10.14
0 -6 12 72.68 3.49
0 -6 12 67.09 3.4
0 -6 11 326.89 10.2
0 -6 10 220.55 9.55
0 -6 10 217.9 9.27
0 -6 9 11.59 3.54
0 -6 9 19.54 3.91
0 -6 8 584.96 18.06
0 -6 8 576.68 19.57
0 -6 8 569.27 18.71
0 -6 7 463.17 17.95
0 -6 7 492.62 16.29
0 -6 6 341.08 15.14
0 -6 5 40.86 5.98
0 -6 5 36.81 7.82
0 6 -4 5.35 4.82
0 -6 4 12.22 5.11
0 -6 4 2.25 3.92
0 -6 3 391.72 21.7
0 6 -3 408.74 23.19
0 -6 3 386.95 22.51
0 -6 2 61.14 7.74
0 6 -2 67.3 8.78
0 -6 1 124.65 11.05
0 6 -1 123.2 10.05
0 -6 1 134.8 9.78
0 -6 0 733.71 28.06
0 -6 0 778.81 26.64
0 6 0 725.43 24.78
0 -6 -1 856.6 29.14
0 -6 -1 849.23 30.4
0 -6 -2 285.88 16.32
0 -6 -2 309.01 16.5
0 -6 -3 777.39 28.38
0 -6 -3 785.41 28.48
0 -6 -4 1436.67 41.78
0 -6 -4 1514.38 43.5
0 6 5 1004.3 32.45
0 -6 -5 1010.08 34.07
0 -6 -6 99.07 9.65
0 6 6 102.9 9.7
0 -6 -7 538.25 23.68
0 6 7 528.28 24.04
0 6 7 554.29 22.36
0 6 8 1698.37 51.36
0 6 9 1253.57 31.03
0 6 9 1188.77 31.66
0 6 9 1280.68 30.43
0 6 9 1255.8 30.85
0 6 10 10.32 3.45
0 6 10 7.41 3.15
0 6 10 13.05 3.4
0 6 10 8.77 3.29
0 6 11 87.28 6.77
0 6 11 79.44 6.4
0 6 12 2.58 3.07
0 6 12 2.36 3.23
0 6 12 2.15 2.73
0 6 13 9.52 3.11
0 6 13 6.78 2.73
0 6 13 10.79 2.94
0 6 14 61.03 4.44
0 6 14 63.69 4.41
0 6 14 61.39 4.24
0 6 14 54.01 4.16
0 6 15 91.24 4.2
0 6 15 94.51 4.17
0 -7 11 140.65 5.2
0 -7 11 145.33 5.13
0 -7 11 142.1 5.02
0 -7 10 207.5 7.91
0 -7 9 8.88 2.18
0 -7 9 8.05 3.18
0 -7 8 156.38 8.8
0 -7 7 660.05 20.43
0 -7 7 610.85 21.01
0 -7 6 638.11 20.53
0 -7 6 565.93 21
0 -7 5 70.91 7.47
0 -7 5 72.39 6.86
0 7 -4 18.71 3.56
0 -7 4 13.29 3.71
0 7 -3 594.75 30.26
0 -7 2 1157.58 44.59
0 7 -2 1162.78 41.26
0 -7 1 3.59 4.55
0 7 -1 9.9 4.22
0 -7 0 17.76 5.19
0 -7 -1 10.73 4.81
0 -7 -1 11.84 4.92
0 -7 -2 373.48 21.34
0 -7 -2 412.62 21.42
0 -7 -3 160.08 13.67
0 -7 -3 149.16 13
0 -7 -4 2433.83 65.92
0 7 4 2467.76 62.65
0 -7 -5 283.52 18.3
0 7 5 247.46 15.84
0 -7 -6 1030.4 37.63
0 7 6 982.96 35.06
0 7 7 -1.82 2.67
0 7 7 -1.31 2.82
0 -7 -7 3.59 4.19
0 7 7 5.21 4.2
0 7 8 114.16 7.15
0 7 8 115.31 8.01
0 7 8 108.23 7.18
0 7 9 394.03 14.6
0 7 9 406.51 14.61
0 7 9 397.72 15.47
0 7 9 408.49 14.64
0 7 10 315.39 12.2
0 7 10 317.73 12.73
0 7 10 298.3 12.53
0 7 11 9.45 2.84
0 7 11 6.41 3.44
0 7 11 8.98 3.04
0 7 12 49.83 5.54
0 7 12 54.26 4.88
0 7 12 58.77 5.88
0 7 13 79.18 5.98
0 7 13 63.21 4.92
0 7 13 70.73 5.35
0 7 14 49.65 3.7
0 7 14 57.35 3.98
0 8 -9 11.77 2.04
0 -8 9 8.2 2.22
0 -8 9 6.35 1.81
0 -8 8 15.59 2.72
0 -8 8 17.37 3.26
0 -8 8 20.93 2.98
0 -8 7 213.61 10.07
0 -8 6 212.04 10.68
0 -8 5 102.27 8.12
0 8 -5 111.62 6.98
0 -8 4 218.15 11.87
0 8 -4 230.5 10.77
0 8 -3 192.89 10.3
0 -8 3 176.84 10.77
0 -8 3 204.91 9.9
0 -8 2 1769.35 41.05
0 8 -2 1758.98 41.66
0 8 -1 2115.79 47.95
0 8 0 76.49 6.66
0 8 0 87.19 7.03
0 -8 -1 675.53 30.43
0 -8 -1 707.39 34.01
0 -8 -2 216.17 16.96
0 -8 -3 68.63 10.28
0 8 4 6.54 4.12
0 8 5 268.54 11.17
0 -8 -5 271.44 11.25
0 8 5 283.84 12.17
0 8 5 276.68 11.9
0 8 5 282.66 12.33
0 8 6 8.41 3.62
0 8 6 10.42 3.72
0 8 6 13.55 3.76
0 8 7 87.99 6.57
0 8 7 94.39 7.4
0 8 7 98 7.52
0 8 7 89.35 6.88
0 8 8 12.9 4.08
0 8 8 16.96 3.66
0 8 9 237.91 10.74
0 8 9 229.91 10.92
0 8 9 215.78 11.37
0 8 10 370.48 13.7
0 8 10 373.2 13.51
0 8 11 71.26 6.43
0 8 11 86.76 5.68
0 8 11 90.43 7.28
0 8 11 92.19 6.29
0 8 12 176.45 8.95
0 8 12 176.94 8.98
0 8 13 335.9 11.11
0 8 13 312.76 10.82
0 8 14 214.21 6.81
0 8 14 208.46 6.85
0 8 14 212.6 7.13
0 -9 8 15.54 2.18
0 -9 8 17.79 1.99
0 9 -8 21.65 2.35
0 -9 7 26.16 3.22
0 -9 7 25.03 3.21
0 9 -7 35.77 4.04
0 -9 6 79.21 5.86
0 -9 6 75.84 5.74
0 9 -6 78.66 6.43
0 -9 5 55.17 5.54
0 -9 4 39.58 5.12
0 9 -4 38.75 4.68
0 9 -3 125.94 8.4
0 -9 3 137.6 7.79
0 9 -2 213.25 13.2
0 -9 2 242.05 11.25
0 9 -2 240.86 12.13
0 9 -1 395.16 17.59
0 -9 1 415.93 15.97
0 9 -1 406.93 16.59
0 9 0 10.09 4.3
0 9 0 0.98 3.72
0 -9 0 9.37 3.72
0 9 1 117.33 8.54
0 -9 -1 101.84 8.25
0 9 1 118.88 8.93
0 9 2 179.14 10.09
0 9 2 184.99 10.67
0 -9 -2 192.97 10.91
0 9 3 339.95 14.15
0 -9 -3 339.43 14.7
0 9 3 333.35 13.55
0 9 4 295.02 12.68
0 -9 -4 293.37 12.99
0 9 4 266.34 11.9
0 9 4 290.71 12.79
0 -9 -5 199.74 10.06
0 9 5 186.73 9.46
0 9 5 182.27 10.17
0 9 5 194.93 10.3
0 -9 -6 14.76 3.63
0 9 6 6.46 3.56
0 9 6 3.83 3.67
0 9 7 364.62 14.83
0 9 7 351.96 14.21
0 9 7 379.77 14
0 9 8 41.95 5.58
0 9 8 43.03 4.66
0 9 8 47.58 5.69
0 9 9 55.95 5.75
0 9 9 61.7 5.91
0 9 9 63.8 5.44
0 9 10 312.97 13.58
0 9 10 288.69 11.39
0 9 10 314.87 11.66
0 9 11 131.22 6.68
0 9 11 119.88 7.66
0 9 11 120.67 7.38
0 9 11 116.29 6.2
0 9 12 27.84 3.65
0 9 12 26.34 3.72
0 9 13 227.3 7.77
0 9 13 250.62 8.56
0 10 -6 21.19 2.79
0 -10 6 20.65 2.67
0 -10 6 19.57 2.37
0 -10 5 14.76 2.72
0 10 -5 15.83 3.27
0 -10 5 9.03 2.75
0 10 -4 6.93 3.62
0 -10 4 1.62 3.07
0 10 -3 16.65 4.59
0 -10 3 24.59 4.61
0 -10 3 27.85 3.56
0 -10 2 23.08 4.89
0 -10 2 27.77 4.17
0 10 -2 20.95 5.12
0 10 -1 116.17 9.39
0 10 -1 110.93 8.61
0 -10 1 101.65 8.4
0 -10 1 120.76 8.08
0 -10 0 359.89 15.97
0 -10 0 371.58 15.37
0 10 0 373.89 16.36
0 10 0 365.7 16.09
0 -10 -1 0.84 3.92
0 10 1 10.35 4.8
0 10 1 13.5 4.41
0 -10 -1 8.37 4.53
0 10 2 284.89 13.1
0 10 2 293.79 12.38
0 -10 -2 303.11 14.47
0 10 3 717.46 22.08
0 10 3 730.63 21.73
0 -10 -3 757.25 24.16
0 10 3 760.29 23.26
0 10 4 276.05 12.12
0 10 4 241.15 11.97
0 -10 -4 272.27 12.91
0 10 4 239.48 11.18
0 10 5 7.69 3.24
0 -10 -5 14.69 4.26
0 10 5 14.56 4.14
0 10 5 12.95 3.99
0 10 6 14.17 4.07
0 10 6 17.46 3.56
0 -10 -6 18.1 3.69
0 10 6 14.03 4.35
0 10 7 515.67 17.71
0 10 7 525.56 16.66
0 10 8 26.86 4.63
0 10 8 21.03 3.47
0 10 8 11.93 4.11
0 10 8 18.5 4.28
0 10 9 18.94 4.44
0 10 9 14.19 3.67
0 10 10 8.75 3.42
0 10 10 4.75 2.62
0 10 10 12.23 2.81
0 10 11 5.34 1.81
0 10 11 3.49 2.23
0 10 11 8.52 2.84
0 10 12 42.59 3.31
0 10 12 30.02 2.98
0 -11 5 14.13 1.72
0 11 -5 11.8 1.64
0 11 -4 11.45 2.3
0 -11 4 14.73 2.39
0 -11 3 62.49 4.89
0 11 -3 65.09 5.2
0 -11 2 67.53 5.66
0 11 -2 69.74 5.89
0 -11 2 75.8 4.71
0 -11 1 3.9 2.78
0 -11 1 0.79 2.99
0 11 -1 1 3.3
0 -11 0 16.01 3.9
0 -11 0 17.32 4.06
0 11 0 21.38 4.37
0 11 0 15.75 4.1
0 11 1 88.77 5.9
0 -11 -1 95.03 7.65
0 11 1 86.9 7.11
0 11 1 88.08 7.37
0 -11 -2 33.21 6.09
0 11 2 33.35 4.17
0 11 2 31.07 4.7
0 11 2 32.49 5.05
0 11 3 185.21 10.08
0 11 3 172.78 9.12
0 -11 -3 191.61 11.3
0 11 3 183.23 9
0 11 4 236.52 10.37
0 11 4 266.58 11.84
0 -11 -4 280.45 12.86
0 11 4 242.2 10.69
0 -11 -5 194.21 9.76
0 11 5 172.7 9.12
0 11 5 166.6 8.83
0 11 6 78.76 6.11
0 -11 -6 67.74 5.28
0 11 6 75.08 6.15
0 11 7 175.26 9.4
0 11 7 159.41 8.47
0 11 8 569.64 16.99
0 11 9 88.3 5.39
0 11 10 7.89 2.01
0 11 10 4.21 1.89
0 11 11 10.51 1.72
0 12 -2 167.54 6.31
0 12 -1 4.74 1.95
0 -12 1 0.63 1.31
0 12 -1 1.09 1.66
0 -12 0 9.12 2.52
0 12 0 6.98 2.46
0 12 0 9.81 2.38
0 12 1 23.3 3.47
0 -12 -1 27.69 3.62
0 12 1 23.23 3.13
0 12 2 31 3.03
0 -12 -2 27.4 3.9
0 12 2 26.53 3.75
0 12 2 29 3.25
0 -12 -3 60.89 5.64
0 12 3 61.01 4.35
0 12 3 62.07 5.22
0 -12 -4 64.57 5.43
0 12 4 59.79 4.48
0 12 4 73.4 5.25
0 -12 -5 176.98 7.87
0 12 5 190.47 9.55
0 12 6 12.92 2.73
0 -12 -6 16.65 2.45
0 12 6 16.38 3.39
0 12 7 128.43 6.73
0 12 8 161.21 6.74
-1 12 7 60.64 4.36
1 -12 -6 79.73 4.12
-1 12 6 84 4.86
-1 12 5 18.57 3.53
1 -12 -5 13.73 2.52
-1 12 5 12.67 2.62
-1 12 4 -2.37 2.28
-1 12 4 -1.17 2.07
1 -12 -4 0.64 2.27
-1 12 3 3.36 2.16
-1 12 3 -0.98 1.83
1 -12 -3 5.69 2.85
-1 12 3 2.58 1.97
1 -12 -2 136.44 6.87
-1 12 2 122.06 5.66
-1 12 2 124.62 6.52
-1 12 1 166.3 7.22
-1 12 1 154.3 5.91
1 -12 -1 164.66 6.97
1 -12 0 92.27 4.48
-1 12 0 74.92 4.74
-1 12 -1 36.16 3.01
-1 11 10 177.47 6.44
-1 11 10 173.08 6.47
-1 11 9 12.92 2.54
-1 11 9 9.91 2.3
-1 11 8 42.25 4.21
-1 11 8 46.92 4.43
1 -11 -7 619.75 16.06
-1 11 7 647.24 18.34
1 -11 -6 472.1 14.52
-1 11 6 477.25 15.65
1 -11 -5 20.45 3.92
-1 11 5 17.42 4.2
-1 11 5 18.72 3.97
-1 11 5 16.54 3.6
-1 11 4 53.5 5.9
1 -11 -4 44.64 5.5
-1 11 4 46.51 5.34
-1 11 4 51.15 5.4
1 -11 -3 103.35 7.61
-1 11 3 112.93 7.65
-1 11 3 94.82 7.1
-1 11 3 106.93 7.09
-1 11 2 13.62 3.53
-1 11 2 8.63 3.44
-1 11 2 9.28 3.78
1 -11 -2 6.94 3.85
-1 11 1 58.69 6.1
-1 11 1 63.51 6.3
1 -11 -1 69.77 6.1
-1 11 1 60.03 5.1
1 -11 0 141.3 8.04
1 -11 0 128.66 7.38
-1 11 0 114.97 8.2
-1 11 0 141.28 8.67
-1 11 0 133.87 6.8
1 -11 1 65.5 4.82
-1 11 -1 60.79 4.2
-1 11 -1 78.81 6.41
-1 11 -1 56.25 5.82
1 -11 1 65.9 5.67
-1 11 -2 49.53 4.96
-1 11 -2 58.51 4.82
1 -11 2 58.62 4.88
1 -11 2 66.11 4.02
-1 11 -3 82 4.67
1 -11 3 77.22 4.84
-1 11 -3 67.65 4.92
-1 11 -4 117.12 5.27
1 -11 4 109.74 4.89
-1 10 12 31.43 2.38
-1 10 11 138.16 5.81
-1 10 11 134.6 6.24
-1 10 11 147.72 6.87
-1 10 10 154.18 7.16
-1 10 10 132.49 7.01
-1 10 10 157.66 8.12
-1 10 9 19.3 3.82
-1 10 9 15.98 3.63
-1 10 8 3.8 3.11
-1 10 8 -3.22 3.87
-1 10 7 413.89 15.34
1 -10 -7 411.73 13.17
-1 10 7 426.22 15.79
-1 10 6 312.32 13.54
1 -10 -6 302.21 11.71
-1 10 6 270.08 12.02
-1 10 6 295.76 12.87
1 -10 -5 20.4 4.17
-1 10 5 23.75 4.84
-1 10 5 24.64 4.44
-1 10 4 35.87 5.56
-1 10 4 26.33 4.45
1 -10 -4 25.76 5.45
-1 10 4 29.82 5.04
-1 10 3 242.41 11.69
-1 10 3 232.13 11.66
-1 10 3 234.32 11.78
1 -10 -3 253.83 12.61
1 -10 -2 140.78 9.67
-1 10 2 126.92 9.05
-1 10 2 131.29 9.18
1 -10 -1 119.99 8.2
1 -10 -1 119.46 8.85
-1 10 1 113.69 8.7
-1 10 1 120.45 9.42
-1 10 0 44.04 6.48
1 -10 0 40.14 5.59
1 -10 0 42.67 5.66
-1 10 -1 76.71 8.23
1 -10 1 88.44 6.69
1 -10 1 79.21 7.25
1 -10 2 28.4 4.99
-1 10 -2 38.57 6.49
1 -10 2 34.88 4.09
1 -10 3 7.78 3.71
-1 10 -3 8.23 4.05
1 -10 4 44.51 4.83
-1 10 -4 46.77 5.13
1 -10 5 68.7 4.24
1 -10 5 75.91 4.92
-1 10 -5 70.71 5.01
1 -10 6 198.79 6.85
-1 10 -6 206.69 7.03
-1 9 13 183.91 6.22
-1 9 12 87.87 5.09
-1 9 12 77.14 5.11
-1 9 12 77.41 4.07
-1 9 11 13.49 2.8
-1 9 11 20.63 3.78
-1 9 11 21.17 3.01
-1 9 10 19.27 3.89
-1 9 10 17.98 3.69
-1 9 10 27.71 4.67
-1 9 9 12.69 4.01
-1 9 9 1.16 4.03
-1 9 9 5.55 3.52
-1 9 8 13.86 4.17
-1 9 8 5.28 3.83
-1 9 8 10.24 3.51
-1 9 7 16.83 4.73
-1 9 7 21.32 4.52
1 -9 -6 698.26 20.33
-1 9 6 744.65 22.44
-1 9 6 697.65 21.46
-1 9 5 304.37 12.93
1 -9 -5 329.06 13.36
-1 9 5 330.81 13.75
-1 9 5 355.99 14.41
1 -9 -4 73.1 6.89
-1 9 4 67.4 6.44
-1 9 4 67.38 6.26
-1 9 3 1162.73 30.6
1 -9 -3 1099.64 30.13
-1 9 3 1115.74 30.1
1 -9 -2 1567.18 38.84
-1 9 2 1592.48 39.26
-1 9 1 544.13 19.7
1 -9 -1 514.79 18.37
1 -9 -1 518.53 17.97
1 -9 0 1.93 3.37
1 -9 0 -1.62 4.05
-1 9 0 10.05 4.86
1 -9 1 588.26 19.45
-1 9 -1 658.19 23.9
1 -9 1 620.92 21.15
1 -9 2 459.21 17.94
-1 9 -2 516.13 21.53
1 -9 2 479.98 16.28
-1 9 -3 225.51 13.71
1 -9 3 218.08 9.51
1 -9 3 188.33 10.91
1 -9 4 42.52 5.53
1 -9 4 50.94 6.08
-1 9 -4 38.18 6.17
1 -9 5 0.93 2.87
1 -9 5 3.09 3.13
1 -9 6 10.67 2.95
1 -9 6 11.14 2.91
-1 9 -6 14.23 3.35
1 -9 7 22.92 2.7
-1 9 -7 27.29 2.97
1 -9 7 29.22 3.16
1 -9 8 24.79 2.32
-1 8 13 422.15 12.42
-1 8 13 408.96 12.07
-1 8 12 251.85 8.9
-1 8 12 252.61 10.41
-1 8 12 270.69 10.44
-1 8 11 121 7.84
-1 8 11 103.33 7.18
-1 8 11 107.97 6.46
-1 8 10 64.1 6.46
-1 8 10 62.53 5.54
-1 8 9 246.32 12.08
-1 8 9 253.92 11.99
-1 8 9 256.86 11.55
-1 8 8 364.56 14.93
-1 8 8 361.1 14.87
-1 8 8 377.11 14.7
-1 8 7 53.22 6.03
1 -8 -6 66.97 5.57
-1 8 6 66.66 6.49
-1 8 6 57.53 5.76
-1 8 5 118.26 7.68
1 -8 -5 115.83 7.28
-1 8 5 128.06 8.4
-1 8 5 101.93 7.04
1 -8 -4 110.38 7.36
-1 8 4 118.95 7.65
-1 8 4 118.49 7.61
-1 8 3 62.76 5.88
-1 8 3 61.91 5.76
1 -8 -3 56.95 5.61
1 -8 -2 49.62 5.41
-1 8 2 43.39 5.18
-1 8 2 47.8 5.3
1 -8 -1 1146.25 30.07
1 -8 -1 1184.65 29.76
-1 8 1 1223.06 31.4
-1 8 0 290.77 13.41
1 -8 0 271.07 12.06
-1 8 0 264.52 12.17
-1 8 -1 20.02 4.56
-1 8 -1 20.41 4.11
1 -8 1 22.47 4.07
-1 8 -2 516.63 17.98
-1 8 -2 586.22 21.9
1 -8 2 562.53 17.92
1 -8 3 1295.07 33.63
-1 8 -3 1201.11 31.1
1 -8 4 125.88 9.14
1 -8 5 27.5 4.98
1 -8 6 72.54 6.23
1 -8 6 79.88 6.88
1 -8 6 68.93 6.07
1 -8 7 114.55 6.68
1 -8 7 114.69 7.19
-1 8 -7 124.5 7.37
1 -8 7 111.26 6.92
-1 8 -8 98.41 5.41
1 -8 8 91.56 4.97
1 -8 8 90.95 5.65
1 -8 8 83.49 5.17
1 -8 9 103.24 4.65
1 -8 9 96.58 4.67
1 -8 9 109.74 5.15
-1 7 14 24.67 2.31
-1 7 14 25.79 2.62
-1 7 14 26.5 2.7
-1 7 13 152.87 7.25
-1 7 13 135.58 6.97
-1 7 13 131.52 6.9
-1 7 12 542.98 16.94
-1 7 12 507.95 16.63
-1 7 11 742.43 21.93
-1 7 11 720.37 21.64
-1 7 11 694.57 19.71
-1 7 10 12.5 3.33
-1 7 10 15.91 4.29
-1 7 9 377.43 14.82
-1 7 9 359.27 13.9
-1 7 8 1099.87 29.61
-1 7 8 1105.09 28.98
-1 7 7 347.32 13.96
1 -7 -6 44.71 9.42
-1 7 6 50.12 8.33
1 -7 -5 106.9 11.3
-1 7 5 92.96 10.33
-1 7 4 209.52 15.19
1 -7 -4 206.19 15.54
1 -7 -3 324.08 19.34
1 -7 -2 16 5.09
1 -7 -1 85.99 9.49
1 -7 -1 89.68 10.54
1 -7 0 76.52 10.03
1 -7 0 91.67 9.31
1 -7 1 84.88 11.09
1 -7 2 5.12 4.76
-1 7 -2 0.98 3.45
1 -7 3 737.38 22.33
-1 7 -3 717.71 20.89
1 -7 4 1125.3 30.53
-1 7 -4 1133.47 28.54
1 -7 5 46.64 5.8
1 -7 6 46.73 5.68
1 -7 7 512.75 17.72
1 -7 7 511.62 16.52
1 -7 8 149.75 8.42
1 -7 8 149.36 7.33
1 -7 9 35.93 4.19
1 -7 9 39.54 4.33
1 -7 10 7.51 2.08
1 -7 10 7.91 2.05
1 -7 10 4.53 1.82
-1 6 15 7.71 1.48
-1 6 14 24.62 2.65
-1 6 14 23.12 2.69
-1 6 14 24.83 2.91
-1 6 13 2.81 2.64
-1 6 13 12.7 3.21
-1 6 13 8.34 2.4
-1 6 12 143.42 8.29
-1 6 12 134.37 7.26
-1 6 12 158.16 8.93
-1 6 11 6.45 2.61
-1 6 11 11.34 3.89
-1 6 11 8.83 3.92
-1 6 10 143.94 9.13
-1 6 10 152.21 8.31
-1 6 9 538.66 17.4
-1 6 9 534.01 18.01
-1 6 8 811.17 23.16
-1 6 8 790.3 22.38
-1 6 7 1013.02 33.71
-1 6 7 977.94 36.46
1 -6 -7 1045.61 35.58
1 -6 -6 1595.75 46.41
-1 6 6 1474.77 45.72
-1 6 5 34.37 6.16
1 -6 -5 35.74 6.5
1 -6 -4 792.09 29.37
1 -6 -3 2502.04 62.43
1 -6 -2 72.07 8.15
1 -6 -2 50.72 6.79
1 -6 -1 82.81 8.88
1 -6 -1 73.81 7.86
1 -6 0 13.03 3.82
1 -6 0 9.61 3.92
1 -6 1 53.32 7.92
-1 6 -1 55.97 7.61
1 -6 1 58.96 6.5
1 -6 2 5.3 4.52
-1 6 -2 16.24 5.32
-1 6 -3 108.85 12.02
1 -6 3 119.4 12.52
1 -6 4 561.12 28.55
1 -6 4 599.63 28.27
-1 6 -4 613.67 31.29
1 -6 5 295.6 12.87
1 -6 5 360.81 16.59
1 -6 6 6.84 3.5
1 -6 6 -0.55 4.37
1 -6 7 127.83 9.35
1 -6 7 138.02 8.95
1 -6 8 565.98 18.68
1 -6 8 582.03 19.59
1 -6 9 671.01 19.59
1 -6 9 663.49 19.87
1 -6 10 8.28 2.77
1 -6 11 64.96 4.28
1 -6 11 51.19 3.87
1 -6 11 60.26 3.91
-1 5 15 52.64 3.32
-1 5 15 48.64 2.84
-1 5 14 125.16 5.74
-1 5 14 127.49 5.99
-1 5 14 136 6.68
-1 5 13 186.59 8.73
-1 5 13 202.35 9.47
-1 5 13 203.26 8.75
-1 5 12 136.36 7.72
-1 5 12 127.35 8
-1 5 12 124.85 8.02
-1 5 12 134.44 8.46
-1 5 11 5.17 3.07
-1 5 11 -1.23 3.04
-1 5 11 6.99 3.62
-1 5 10 1.55 3.21
-1 5 9 166.78 8.46
-1 5 8 136.99 11.62
-1 5 8 110.77 11.53
1 -5 -7 156.46 11.49
-1 5 7 171.61 12.06
-1 5 7 154.32 12.9
-1 5 6 1107.55 32.73
-1 5 6 1022.85 34.51
1 -5 -6 1082.96 33.53
-1 5 5 1200.56 36.82
1 -5 -5 1254.37 36.65
-1 5 5 1291.25 34.43
1 -5 -4 1296.75 36.65
-1 5 4 1244 36.54
1 -5 -3 1496.47 40.43
1 -5 -2 2678.41 60.61
1 -5 -2 2710.38 61.8
1 -5 -1 77.97 7.61
1 -5 -1 72.36 6.92
1 -5 0 189.33 12.35
-1 5 0 186.71 10.78
1 -5 0 187.16 10.78
-1 5 -1 312.19 15.25
1 -5 1 313.28 16.95
1 -5 1 338.71 14.97
1 -5 1 333 14.34
1 -5 2 561.99 21.96
-1 5 -2 554.73 22.56
1 -5 2 502.33 23.18
1 -5 3 33.67 5.83
-1 5 -3 42.33 6.72
1 -5 3 32.44 6
1 -5 4 127.2 11.97
1 -5 4 111.71 10.99
-1 5 -4 134.83 12.59
1 -5 5 20.29 6.03
-1 5 -5 32.4 6.88
1 -5 5 30.42 6.68
1 -5 6 28.48 6.96
1 -5 6 31.17 7.29
1 -5 7 8.84 3.36
1 -5 7 7.57 3.09
1 -5 7 7.97 4.28
1 -5 8 185.97 10.6
1 -5 8 177.49 9.8
1 -5 8 188.21 9.51
1 -5 9 570.88 17.84
1 -5 9 533.05 17.72
1 -5 9 585.19 18.93
1 -5 10 161.11 8.28
1 -5 10 157.1 7.93
1 -5 10 157.13 8.37
1 -5 11 11.58 2.53
1 -5 11 11.43 2.6
1 -5 11 13.22 2.76
1 -5 12 153.08 6.43
1 -5 12 160.91 6.49
1 -5 12 153.66 5.78
-1 4 15 32.61 2.42
-1 4 15 37.14 2.69
-1 4 14 220.8 8.95
-1 4 14 215.26 8.2
-1 4 13 456.82 14.84
-1 4 13 469.54 14.85
-1 4 13 428.19 14.02
-1 4 13 450.97 15.11
-1 4 13 433.05 13.76
-1 4 12 34.17 4.74
-1 4 12 41.05 4.78
-1 4 12 47.54 4.97
-1 4 12 40.8 4.8
-1 4 11 72.4 5.86
-1 4 11 71.18 6.18
-1 4 11 62.98 5.55
-1 4 11 77.92 6.88
-1 4 10 22.65 3.9
-1 4 10 24.08 4.05
-1 4 9 119.12 12.8
-1 4 9 119.78 12.84
-1 4 9 126.5 11.58
-1 4 8 78.37 9.8
-1 4 8 84.64 8.96
1 -4 -7 10.35 3.54
-1 4 7 5.96 3.33
-1 4 7 8.79 3.93
-1 4 6 106.8 9.29
-1 4 6 121.73 9.15
1 -4 -6 111.97 8.43
-1 4 5 312.97 15.12
1 -4 -5 298.77 13.88
1 -4 -4 10.54 3.11
-1 4 4 12.72 3.42
1 -4 -3 1876 40.27
1 -4 -3 1839.44 44.08
1 -4 -2 1802.49 41.78
1 -4 -2 1699.66 39.94
1 -4 -1 1365.48 34.88
1 -4 -1 1407.37 34.49
1 -4 0 50.77 5.62
1 -4 0 51.42 4.92
-1 4 0 46.58 4.79
1 -4 0 56.87 4.47
-1 4 -1 1458.7 36.61
1 -4 1 1464.31 39.47
1 -4 1 1501.37 35.13
1 -4 1 1522.78 36.58
1 -4 2 29.65 3.5
1 -4 2 27.97 4.84
1 -4 2 29.1 4.54
-1 4 -2 29.76 4.64
-1 4 -3 68.2 7.19
1 -4 3 59.21 6.91
1 -4 3 57.22 7.07
1 -4 4 38.8 6.18
1 -4 4 36.97 6.25
1 -4 5 101.82 10.52
1 -4 5 108.22 10.53
1 -4 6 6.52 4.51
1 -4 6 5.96 3.97
1 -4 7 73.55 10.08
1 -4 7 65.8 8.63
1 -4 8 13.26 4.04
1 -4 8 9.85 3.37
1 -4 8 13.01 3.33
1 -4 8 3.31 2.67
1 -4 9 83.63 6.53
1 -4 9 89.16 6.94
1 -4 9 83.85 6.82
1 -4 9 88.89 7.14
1 -4 10 14.52 3.68
1 -4 10 11.3 3.77
1 -4 10 9.96 3.02
1 -4 11 25.44 3.61
1 -4 11 23.44 3.65
1 -4 11 20.48 3.32
1 -4 11 20.44 3.45
1 -4 12 36.64 3.78
1 -4 12 43.1 3.98
1 -4 12 44.16 3.64
1 -4 12 51.62 4.02
1 -4 13 405.77 10.66
1 -4 13 398.94 10.85
1 -4 13 399 10.73
-1 3 15 65.14 3.57
-1 3 15 57.57 3.17
-1 3 14 186.47 7.7
-1 3 14 175.64 7.41
-1 3 14 178.87 8.18
-1 3 14 191.23 7.72
-1 3 13 618.86 18.72
-1 3 13 623.11 17.71
-1 3 13 632.11 18.57
-1 3 13 623.37 17.95
-1 3 12 379.11 14.38
-1 3 12 386.91 14.77
-1 3 12 414.62 14.25
-1 3 12 395.26 14.35
-1 3 11 8.96 3.17
-1 3 11 16.78 3.5
-1 3 11 9.94 3.3
-1 3 11 10.35 3.47
-1 3 11 21.35 4.64
-1 3 11 11.1 3.19
-1 3 10 16.32 3.32
-1 3 10 23.93 3.9
-1 3 10 14.97 3.6
-1 3 9 1643.97 48.41
-1 3 9 1614.75 53.04
1 -3 -9 1572.44 44.94
-1 3 9 1672.89 52.76
-1 3 8 143.6 13.07
-1 3 8 153.93 13.16
-1 3 8 166.67 12.39
-1 3 7 402.21 18.06
-1 3 7 365.81 18.97
-1 3 6 123.74 9.02
1 -3 -6 120.3 7.8
-1 3 6 114.51 9.41
1 -3 -5 113.79 7.42
-1 3 5 105.8 8.32
1 -3 -4 46.33 4.63
-1 3 4 43.07 4.94
-1 3 3 214.68 6.51
1 -3 -3 202.73 6.98
1 -3 -3 194.33 9.34
1 -3 -2 23.32 3.2
1 -3 -2 21.53 2.59
-1 3 2 26.58 2.24
1 -3 -1 1553.11 29.95
1 -3 -1 1507.38 34.38
1 -3 -1 1470.97 34.24
1 -3 0 1313.03 30.15
1 -3 0 1247.32 31.56
-1 3 0 1329.81 30.09
1 -3 0 1326.26 28.72
-1 3 -1 1208.56 28.61
1 -3 1 1158.96 27.06
1 -3 1 1174.05 28.56
1 -3 1 1153.74 30.65
1 -3 2 275.22 13.05
1 -3 2 281.65 9.76
1 -3 2 267.71 12.21
1 -3 3 3483.65 73.99
1 -3 3 3373.53 74.01
1 -3 4 1013.38 31.25
1 -3 4 1020.06 31.83
1 -3 5 692.54 26.62
1 -3 5 689.37 25.53
1 -3 6 1803.93 52.15
1 -3 6 1873.69 50.38
1 -3 7 413.51 22.51
1 -3 7 403.69 20.16
1 -3 8 44.87 8.01
1 -3 9 152.53 8.81
1 -3 9 149.67 8.61
1 -3 9 142.53 7.95
1 -3 10 25.29 3.8
1 -3 10 15.62 3.55
1 -3 10 19.91 4.13
1 -3 11 27.17 4.16
1 -3 11 17.54 3.12
1 -3 11 23.63 4.16
1 -3 11 26.03 4.27
1 -3 12 15.56 3.02
1 -3 12 14.61 3.4
1 -3 12 9.06 2.82
1 -3 12 10.22 2.84
1 -3 13 66.98 4.33
1 -3 13 69.17 4.32
1 -3 13 69.89 4.56
1 -3 13 71.45 4.24
1 -3 13 70.84 4.67
1 -3 14 225.02 6.9
-1 2 15 25.11 2.43
-1 2 15 26.89 2.68
-1 2 14 49.9 4.26
-1 2 14 46.27 3.73
-1 2 14 51.73 4.1
-1 2 13 460.55 14.51
-1 2 13 448.36 15.03
-1 2 13 446.45 15.34
-1 2 13 467.86 15.43
-1 2 12 85.35 6.92
-1 2 12 77.06 6.41
-1 2 12 83.74 6.58
-1 2 12 68.88 5.6
-1 2 12 87 6.75
-1 2 11 473.11 16.54
-1 2 11 470.27 16.63
-1 2 11 483.28 16.27
-1 2 11 453.01 16.04
-1 2 10 7.73 2.9
-1 2 10 9.94 3.36
-1 2 10 7.46 2.79
-1 2 10 6.3 2.92
-1 2 10 5.37 2.79
-1 2 9 913.22 32.37
-1 2 9 883.37 35.23
1 -2 -9 808.63 28.33
-1 2 9 827.99 32.94
-1 2 8 1644.41 50.5
1 -2 -8 1583.12 42.88
-1 2 8 1619.33 48.9
-1 2 8 1754.81 46.7
-1 2 7 21.27 4.34
-1 2 7 22.94 5.03
-1 2 7 22.7 5.16
-1 2 6 190.67 10.81
1 -2 -6 161.92 8.2
-1 2 6 164.85 11.21
1 -2 -5 1703.8 36.83
-1 2 5 1653.83 35.19
1 -2 -4 920.83 23.32
-1 2 4 985.43 25.96
-1 2 4 929.77 20.62
-1 2 3 603.72 12.91
1 -2 -3 592.54 16.42
-1 2 3 582.12 13.67
1 -2 -2 445.14 10.97
-1 2 2 452.6 11.07
1 -2 -1 164 6.43
1 -2 0 1178.62 26.92
1 -2 0 1176.7 25.79
1 -2 0 1188.87 24.8
1 -2 1 2305.95 45.01
1 -2 1 2312.13 46.54
1 -2 2 123.67 5.04
1 -2 2 133.59 7.32
1 -2 2 134.5 5.26
1 -2 3 4209.08 80.8
1 -2 3 4246.15 86.26
1 -2 3 4337.75 86.36
1 -2 3 4382.28 77.88
1 -2 4 3541.42 76.12
1 -2 4 3567.49 70.73
1 -2 4 3598.09 74.97
1 -2 5 579.5 20.98
1 -2 5 571.79 22.12
1 -2 6 354.23 16.39
1 -2 6 351.31 18.21
1 -2 7 1057.15 36.58
1 -2 7 1062.13 33.05
1 -2 8 815.3 32.88
1 -2 9 106.64 7.14
1 -2 9 104.1 6.99
1 -2 9 106.75 7.28
1 -2 10 27.69 4.65
1 -2 11 50.84 5.48
1 -2 12 19.75 3.72
1 -2 12 20.19 3.91
1 -2 12 14.29 3.49
1 -2 13 86.39 5.12
1 -2 13 73.34 5.12
1 -2 13 80.77 5.62
1 -2 13 83.63 5.6
1 -2 14 9.4 2.01
1 -2 14 14.25 2.4
1 -2 14 15.05 1.97
-1 1 15 46.63 3.27
-1 1 15 47.12 3.4
-1 1 14 41.15 4.15
-1 1 14 46.12 3.62
-1 1 13 83.99 5.58
-1 1 13 97.48 6.14
-1 1 13 82.58 6.47
-1 1 12 45.86 5.32
-1 1 12 42.58 5.27
-1 1 12 47.72 4.86
-1 1 12 37.28 5.12
-1 1 11 56.8 5.75
-1 1 11 55.26 5.61
-1 1 11 58.78 5.13
-1 1 11 55.08 5.57
-1 1 11 56.49 5.48
-1 1 10 46.75 5.06
-1 1 10 39.51 4.34
-1 1 10 45.48 4.74
-1 1 10 51.13 5.13
-1 1 10 46.99 4.72
-1 1 9 36.88 7.06
-1 1 9 46.32 6.83
1 -1 -9 41.65 5.9
-1 1 9 54.52 7.85
-1 1 8 463.5 20.29
1 -1 -8 426.05 18.01
-1 1 8 433.89 20.77
-1 1 8 417.81 21.79
1 -1 -7 1729.41 42.71
-1 1 7 1691.64 49.01
-1 1 7 1735.35 43.85
-1 1 7 1752.25 47.6
-1 1 7 1797.6 45.25
1 -1 -6 1117.39 30.13
-1 1 6 1119.59 33.31
-1 1 6 1188.94 31.88
-1 1 6 1132.94 34.78
-1 1 6 1133.44 30.43
1 -1 -5 57.43 3.91
-1 1 5 50.93 5.76
-1 1 5 52.77 4.88
-1 1 4 6955.19 131.68
1 -1 -4 7312.58 129.87
-1 1 4 7237.98 135.03
-1 1 3 9426.06 168.3
1 -1 -2 304.11 9.04
-1 1 2 304.67 8.38
-1 1 1 525.83 12.04
1 -1 -1 518.94 11.52
1 -1 0 7845.38 140.69
1 -1 0 7993.59 139.54
1 -1 0 7873.92 140.3
-1 1 -1 30.29 2.31
1 -1 1 31.31 2.06
1 -1 1 31.32 2.58
1 -1 2 1704.15 32.05
1 -1 2 1696.12 34.14
1 -1 3 1417.71 33.46
1 -1 3 1514.79 35.34
1 -1 4 29.53 4.07
1 -1 4 25.06 3.43
1 -1 4 17.79 2.78
-1 1 -4 25.06 2.56
1 -1 5 329.32 14.84
1 -1 5 326.25 13.34
1 -1 5 327.43 13.57
1 -1 6 116.12 9.37
1 -1 6 126.92 8.41
1 -1 7 444.4 20.68
1 -1 7 465.02 18.02
1 -1 8 915.47 33.3
1 -1 9 859.6 33.76
1 -1 10 31.15 4.33
1 -1 10 32.54 4.69
1 -1 11 309.49 13.08
1 -1 11 330 13.37
1 -1 12 533.33 17.37
1 -1 12 515.5 16.37
1 -1 13 316.83 11.13
1 -1 13 321.09 11.98
1 -1 13 335.8 12.23
1 -1 14 103.81 5.67
1 -1 14 107.72 5.1
1 -1 14 109.31 5.83
1 -1 15 22.04 2.18
1 -1 15 28.8 2.48
-1 0 15 165.58 6.09
-1 0 15 177.58 6.43
-1 0 14 301.3 10.75
-1 0 13 33.65 3.83
-1 0 13 33.92 4.66
-1 0 12 43.89 4.59
-1 0 12 44.46 5.56
-1 0 12 41.22 4.45
-1 0 11 117.25 7.85
-1 0 11 131.43 8.16
-1 0 11 116.45 7.21
-1 0 11 112.91 7.9
-1 0 11 118.87 7.9
-1 0 10 49.17 5.32
-1 0 10 43.24 4.99
-1 0 10 37.3 4.53
-1 0 10 44.53 4.86
-1 0 10 39.99 4.23
-1 0 10 47.73 5.01
-1 0 9 60.26 7.52
-1 0 8 102.33 9.1
1 0 -8 105.01 8.41
-1 0 8 106.77 10.51
-1 0 8 102.29 9.58
-1 0 8 107.5 9.4
-1 0 7 256.21 14.63
1 0 -7 259.16 12.54
-1 0 7 270.53 15.83
-1 0 7 295.79 14.46
-1 0 7 259.24 14.09
-1 0 6 387.22 16.92
-1 0 6 426.19 16.44
-1 0 6 400.06 16.93
-1 0 6 414.41 18.74
1 0 -6 394.18 14.96
-1 0 5 187.44 11.38
1 0 -5 173.68 8.83
-1 0 5 180.17 9.35
-1 0 5 179.09 10.24
-1 0 5 174.74 9.85
-1 0 4 54.18 4.96
1 0 -4 56.56 4.49
-1 0 4 57.31 5.72
-1 0 4 65.05 5.41
-1 0 3 463.03 14.48
-1 0 3 490.43 9.96
-1 0 2 642.5 16.29
-1 0 2 625.55 15
-1 0 1 1347.75 26.37
-1 0 1 1320.41 26.47
1 0 0 1372.23 26.38
1 0 0 1395.88 25.82
-1 0 -1 3947.71 70.05
1 0 2 233.51 7.69
1 0 3 1186.19 26.79
1 0 3 1145.28 25.85
1 0 4 224.78 11.54
-1 0 -4 250.6 7.82
1 0 4 248.9 7.23
1 0 4 232.95 10.19
1 0 4 237.36 10.17
1 0 4 244.9 9.34
1 0 5 427.08 15.88
1 0 5 411.83 15.74
-1 0 -5 432.19 12.47
1 0 5 414.27 17.06
1 0 5 437.08 14.22
-1 0 -6 70.35 4.83
1 0 6 73.52 6.91
1 0 6 75.29 7.45
1 0 6 77.2 6.9
1 0 6 72.85 5.67
1 0 7 215.51 12.91
1 0 7 220.21 13.35
1 0 8 980.07 32.96
1 0 9 493.22 23.18
1 0 10 362.74 13.19
1 0 10 349.18 13.25
1 0 10 345.77 13.55
1 0 10 363.49 13.45
1 0 10 366.33 14.15
1 0 11 147.11 9.23
1 0 11 133.32 8.4
1 0 11 140.18 7.81
1 0 11 145.69 8.48
1 0 12 295.17 12.39
1 0 12 303.76 12.85
1 0 13 984.26 25.26
1 0 13 1018.14 26
1 0 14 29.69 3.68
1 0 14 33.36 4
1 0 15 35.36 2.97
1 0 15 39.99 3.24
-1 -1 15 64.04 3.37
-1 -1 15 57.58 3.11
-1 -1 14 245.61 9.03
-1 -1 14 234.54 8.65
-1 -1 13 576.95 17.43
-1 -1 12 30.98 4.84
-1 -1 12 31.6 3.81
-1 -1 11 87.39 6.37
-1 -1 11 72.03 5.68
-1 -1 11 85.26 7.06
-1 -1 11 80.65 6.69
-1 -1 10 795.76 22.16
-1 -1 10 856.02 22.48
-1 -1 10 877.27 23.76
-1 -1 10 823.16 23.65
-1 -1 10 828.73 23.26
-1 -1 10 826.43 23.66
-1 -1 9 350.37 20.86
1 1 -8 350.07 16
-1 -1 8 342.76 19.54
-1 -1 7 7 3.33
-1 -1 7 2.96 3.16
-1 -1 7 5.79 2.92
-1 -1 6 639.98 24.47
-1 -1 6 621.34 21.12
-1 -1 6 646 24.05
-1 -1 6 669.61 21.5
-1 -1 5 1276.45 32.68
1 1 -5 1316.56 32.22
-1 -1 5 1300.25 36.13
-1 -1 5 1335.95 31.32
-1 -1 5 1377.24 32.7
-1 -1 5 1248.32 35.82
-1 -1 4 355.54 12
-1 -1 4 309.05 14.03
-1 -1 4 335.22 8.49
-1 -1 4 319.15 12.18
-1 -1 4 314.9 13.87
1 1 -4 308.19 11.71
-1 -1 3 2037.78 37.71
1 1 -3 2004.68 41.32
-1 -1 3 1985.64 44.92
-1 -1 3 1912.63 43.78
-1 -1 3 1862.58 41.11
-1 -1 2 1903.86 35.75
-1 -1 2 1830.2 40.57
-1 -1 2 1815 36.89
-1 -1 1 2725.49 54.83
-1 -1 1 2787.9 52.99
-1 -1 1 2911.89 50.91
-1 -1 0 53.57 2.84
1 1 1 1453.53 28.78
1 1 1 1435.8 25.99
-1 -1 -1 1411.6 27.28
1 1 2 1085.41 22.65
1 1 2 1141.18 25.82
1 1 2 1093.75 23.51
1 1 2 1074.29 22.74
1 1 3 2103.64 41.18
1 1 3 2102.55 41.37
1 1 3 2115.48 41.96
1 1 3 2113.21 44.6
1 1 4 39.39 4.34
1 1 4 41.83 3.75
1 1 4 41.14 3.25
1 1 4 47.67 5.05
1 1 4 48.85 4.43
-1 -1 -4 44.18 3.39
1 1 4 44.79 3.26
1 1 5 766.61 23.01
1 1 5 736.31 21.17
1 1 5 742.78 24.15
1 1 5 743.46 19.14
-1 -1 -5 737.82 16.18
1 1 5 774.42 23.71
1 1 6 196.49 12.1
1 1 6 223.91 9.27
1 1 6 223.61 12.32
1 1 6 211.54 10.73
1 1 6 227.53 12.48
1 1 7 8.4 3.57
1 1 7 7.22 2.86
-1 -1 -7 10.17 2.48
1 1 7 14.13 4.32
1 1 8 39.16 6.48
1 1 8 35.1 5.42
1 1 9 7.25 4.17
1 1 10 18.04 3.76
1 1 10 20.36 3.76
1 1 10 15.94 3.14
1 1 11 237 11.21
1 1 11 235.86 10.53
1 1 11 222.27 11.19
1 1 11 230.01 10.67
1 1 11 217.97 10.53
1 1 12 39.07 5.1
1 1 12 29.51 4.23
1 1 12 26.99 5.05
1 1 12 24.59 4.05
1 1 13 870.27 23.92
1 1 13 911.07 24.07
1 1 14 186.01 8.58
1 1 14 193.48 8.69
1 1 14 167.99 7.84
1 1 15 50.67 3.53
1 1 15 60.4 4.11
-1 -2 14 118.02 5.53
-1 -2 14 123.84 5.56
-1 -2 14 123.8 5.54
-1 -2 13 252.5 9.98
-1 -2 12 84.7 6.56
-1 -2 11 57.97 6.28
-1 -2 11 57.51 5.82
-1 -2 11 63.16 5.28
-1 -2 10 199.15 10.27
-1 -2 10 202.51 10.36
-1 -2 10 182.13 9.1
-1 -2 9 770.93 21.43
-1 -2 9 834.44 23.1
-1 -2 9 797.54 22.66
-1 -2 8 300.42 19.53
1 2 -7 274.28 13.81
-1 -2 7 294.55 18.07
1 2 -6 33.11 4.65
-1 -2 6 36.36 4.8
-1 -2 6 33.57 4.5
-1 -2 6 32.51 5.8
1 2 -5 573.42 19.53
-1 -2 5 594.46 23.51
-1 -2 5 620.41 18.85
-1 -2 4 687.46 17.42
-1 -2 4 667.5 23.54
-1 -2 4 723.21 19.15
1 2 -4 647.86 20.22
1 2 -3 309.62 6.8
-1 -2 3 295.37 9.99
-1 -2 3 317.58 9.91
1 2 -3 312.56 11.79
-1 -2 3 298.4 13.56
1 2 -2 369.54 9.22
1 2 -2 361.63 12.22
-1 -2 2 359.22 11.08
-1 -2 1 9776.07 174.72
1 2 0 378.86 10.73
1 2 1 351.17 7.67
-1 -2 -2 8421.88 153.37
-1 -2 -2 8566.75 148.91
1 2 2 8467.59 150.67
1 2 3 187.35 7.82
-1 -2 -3 188.1 4.97
1 2 3 198.46 8.31
-1 -2 -3 192.85 7.5
1 2 3 187.75 7.29
1 2 4 207.11 8.75
1 2 4 206.56 7.65
1 2 4 206.66 9.82
1 2 4 195.29 8.91
-1 -2 -4 195.52 7.38
1 2 4 198.45 8.98
1 2 5 384.65 15.09
1 2 5 389.43 12.73
1 2 5 419.68 17.16
1 2 5 395.18 15.75
-1 -2 -5 401.58 10.79
-1 -2 -5 381.07 11.93
1 2 5 394.67 14.63
1 2 6 598.51 18.25
1 2 6 581.19 21.59
1 2 6 574.69 22.52
1 2 6 575.04 21.45
1 2 7 751.89 26.79
1 2 7 733.92 27.41
1 2 7 784.3 23.45
1 2 8 352.43 18.79
1 2 8 376.22 18.79
1 2 9 21.96 4.99
1 2 9 31.2 6.58
1 2 10 566.25 26.32
1 2 11 17.82 3.23
1 2 11 13.98 3.61
1 2 11 16.25 3.86
1 2 11 10.75 3.32
1 2 11 14.17 3.61
1 2 11 15.8 3.42
1 2 12 21.04 4.3
1 2 12 25.06 4.18
1 2 12 24.32 4.2
1 2 12 22.34 4.69
1 2 12 27.54 4.09
1 2 13 113.08 7.99
1 2 13 103.05 7.04
1 2 13 102.31 6.65
1 2 13 116.01 7.36
1 2 14 28.26 4.18
1 2 14 26.79 3.24
1 2 14 25.15 3.67
1 2 15 65.97 4.3
1 2 15 69.14 3.95
-1 -3 14 27.42 2.34
-1 -3 14 24.01 2.09
-1 -3 13 116.49 5.99
-1 -3 13 124.75 6.27
-1 -3 13 122.57 5.94
-1 -3 12 90.19 6.06
-1 -3 11 13.79 4.23
-1 -3 11 13.91 3.91
-1 -3 10 3.34 3.15
-1 -3 10 9.08 3.75
-1 -3 9 492.05 16.18
-1 -3 9 527.37 17.24
-1 -3 9 489.92 17.15
-1 -3 8 201.78 16.72
-1 -3 7 75.72 9.73
-1 -3 6 96.96 10.57
1 3 -6 94.57 8.09
-1 -3 6 102.91 9.26
-1 -3 5 1368.94 42.34
1 3 -5 1419.02 37.38
-1 -3 4 758.14 27.38
1 3 -4 728.06 23.82
-1 -3 3 49.11 4.39
-1 -3 3 37.42 5.23
1 3 -3 37.29 4.7
1 3 -2 935.84 25.04
-1 -3 2 886.5 23.42
-1 -3 2 856.39 26.27
-1 -3 1 300.95 11.34
1 3 -1 297.18 9.49
-1 -3 1 275.11 12.05
1 3 0 7.02 1.6
1 3 1 1161.03 24.02
1 3 1 1207.8 27.66
-1 -3 -2 160.67 7.81
1 3 2 149.94 6.63
-1 -3 -3 2004.36 42.76
1 3 3 2006.33 41.05
1 3 3 2074.49 42.81
1 3 3 2017.98 43.74
1 3 4 122.83 7.61
1 3 4 122.85 6.82
-1 -3 -4 130.63 6.76
1 3 4 116.35 6.77
-1 -3 -5 115.97 6.15
1 3 5 124.74 7.7
-1 -3 -5 116.4 6.94
1 3 5 110.22 8.19
1 3 5 114.86 7.44
1 3 6 49.77 6.16
-1 -3 -6 51.12 4.77
1 3 6 50.19 5.72
1 3 6 62.26 6.06
1 3 6 52.99 6.73
1 3 7 2107.94 53.92
1 3 7 2103.04 55.79
1 3 8 540.09 24.88
1 3 8 585.35 24.46
1 3 9 10.52 4.45
1 3 9 12.88 4.26
1 3 10 619.85 19.72
1 3 10 639.19 19.88
1 3 11 498.07 17.63
1 3 11 504.02 17.12
1 3 11 493.8 16.1
1 3 11 451.7 15.52
1 3 11 462.4 16.86
1 3 11 481.82 16.24
1 3 12 219.75 11.44
1 3 12 223.53 10.37
1 3 12 246.26 11.05
1 3 12 221.5 10.31
1 3 12 219.24 11.16
1 3 13 97.84 6.49
1 3 13 101.18 6.53
1 3 13 107.76 7.64
1 3 13 101.7 7.03
1 3 14 18.1 3.45
1 3 14 23.88 3.44
1 3 15 8.07 2.02
1 3 15 9.99 2.51
-1 -4 13 17.38 2.07
-1 -4 13 13.38 2.19
-1 -4 13 17.24 1.89
-1 -4 13 14.39 1.94
-1 -4 12 5.66 2.79
-1 -4 12 1.86 2.08
-1 -4 12 4.67 2.15
-1 -4 12 3.29 1.81
-1 -4 11 67.57 6.08
-1 -4 11 70.01 5.23
-1 -4 11 66.52 5.44
-1 -4 11 76.6 6.42
-1 -4 10 17.87 4.41
-1 -4 10 23.76 3.87
-1 -4 9 38 5.24
-1 -4 9 43.64 4.96
-1 -4 8 486.75 16.34
-1 -4 8 471.35 16.45
-1 -4 8 494.54 16.33
-1 -4 7 470.34 26.04
-1 -4 6 19.91 5.23
-1 -4 6 15.44 4.66
-1 -4 5 1183.07 40.5
-1 -4 4 1022.83 35.69
-1 -4 4 1066.97 29.56
-1 -4 3 2181.64 49.59
-1 -4 3 2104.63 54.84
-1 -4 2 34.08 5.08
-1 -4 2 34.64 4.39
-1 -4 1 1042.89 30.63
-1 -4 1 1121.67 29.9
-1 -4 0 666.18 21.12
-1 -4 0 636.82 20.46
1 4 1 121.26 5.71
-1 -4 -1 116.73 7.93
-1 -4 -1 121.45 6.98
1 4 1 119.87 4.8
1 4 2 101.72 5.33
-1 -4 -2 98.83 7.25
-1 -4 -3 358.15 14.32
1 4 3 349.79 12.6
-1 -4 -4 193.75 10.13
-1 -4 -4 201.26 10.15
1 4 4 178.3 8.68
1 4 4 184.32 9.02
1 4 4 190.59 10.07
-1 -4 -5 58.41 5.19
1 4 5 48.68 4.97
1 4 5 47.42 4.88
1 4 5 48.06 5.66
-1 -4 -5 44.03 4.92
-1 -4 -6 11 3.19
1 4 6 13.05 3.37
1 4 7 724.69 28.2
-1 -4 -7 775.55 23.63
1 4 7 728.53 26.39
1 4 8 962.98 35.92
1 4 8 943.37 33.64
1 4 9 115.17 12.01
1 4 9 110.79 11.21
1 4 10 425.05 16.15
1 4 10 436.15 16.17
1 4 10 485.03 17.9
1 4 10 413.17 15.33
1 4 10 445.89 15.81
1 4 10 463.36 17.11
1 4 10 446.36 15.71
1 4 10 438.68 14.4
1 4 11 801.8 23.88
1 4 11 794.58 22.38
1 4 11 847.84 25.19
1 4 11 867.82 23.96
1 4 11 838.81 24.87
1 4 11 830.83 24.86
1 4 12 1413.67 35.09
1 4 12 1374.68 33.8
1 4 12 1495.12 33.69
1 4 12 1421.43 36.15
1 4 13 32.3 4.42
1 4 13 37.91 4.36
1 4 13 32.61 4.92
1 4 13 35.02 4.04
1 4 14 17.31 3.68
1 4 14 14.96 3.19
1 4 14 22.66 3.04
1 4 15 102.36 5.28
-1 -5 12 8.04 1.88
-1 -5 12 9.18 2.21
-1 -5 11 53.29 4.94
-1 -5 11 53.93 4.16
-1 -5 11 49.71 4.25
-1 -5 10 63.4 5.65
-1 -5 10 61.9 5.85
-1 -5 10 55.75 4.82
-1 -5 9 203.8 10.07
-1 -5 9 187.75 10.08
-1 -5 8 26.11 5.27
-1 -5 8 20.38 4.3
-1 -5 7 195.1 10.34
-1 -5 7 186.84 9.57
-1 -5 6 19.08 6.45
-1 -5 6 11.19 4.47
-1 -5 5 6.91 4.3
-1 -5 5 11.16 4.29
-1 -5 4 303.5 15.19
-1 -5 4 280.05 18.38
-1 -5 3 641.35 23.42
-1 -5 3 606.27 26.45
-1 -5 2 987.37 31
-1 -5 2 1048.35 28.58
-1 -5 2 999.75 33.86
-1 -5 1 74.42 7.36
-1 -5 1 82.6 8.03
-1 -5 1 65.02 6.26
-1 -5 0 1162.35 33.79
1 5 0 1145.09 28.98
-1 -5 0 1183.98 33.11
-1 -5 0 1081.95 31.62
-1 -5 -1 1858.92 47.31
-1 -5 -1 1935.24 44.15
-1 -5 -1 1812.21 46.03
1 5 1 1853.87 40.57
-1 -5 -2 1757.37 44.74
-1 -5 -2 1767.85 45.4
-1 -5 -3 21.33 4.03
-1 -5 -3 25.62 4.75
-1 -5 -4 277.93 14.49
1 5 4 265.69 12.36
-1 -5 -4 287.95 14.3
-1 -5 -5 2233.52 51.5
-1 -5 -5 2122.29 52.39
1 5 5 2092.05 49.41
-1 -5 -6 45.42 5.89
1 5 6 39.75 5.45
-1 -5 -7 13.7 4.05
1 5 7 12.5 3.64
1 5 8 90.47 10.59
1 5 8 85.86 9.21
1 5 9 416.56 24.09
1 5 10 113.85 7.73
1 5 10 122.99 7.85
1 5 10 144.66 10.07
1 5 10 109.43 7.93
1 5 10 129.33 8.59
1 5 10 124.15 8.55
1 5 11 71.3 6.81
1 5 11 70.01 6.36
1 5 11 64.29 6.11
1 5 11 64.4 6.39
1 5 12 549.12 17.79
1 5 12 624.27 19.87
1 5 12 582.02 19.7
1 5 12 588.47 19.01
1 5 13 283.83 10.9
1 5 13 286.18 11.87
1 5 13 265 10.69
1 5 14 1.58 2.45
1 5 14 -3.19 2.6
1 5 14 3.61 2.08
1 5 15 83.81 4.64
-1 -6 11 102.66 5.63
-1 -6 11 105.03 5.32
-1 -6 10 348.48 12.54
-1 -6 10 350.75 12.18
-1 -6 10 340.96 12.06
-1 -6 9 248.27 10.91
-1 -6 9 242.5 10.72
-1 -6 9 258.41 11.49
-1 -6 8 1.59 3.73
-1 -6 8 5.19 2.96
-1 -6 7 89.01 7.61
-1 -6 7 85.81 6.53
-1 -6 6 69 6.93
-1 -6 6 82.99 6.19
-1 -6 5 29.96 7.45
-1 -6 5 24.71 6.79
-1 -6 4 13.76 5.66
-1 -6 3 564.92 27.23
1 6 -3 507.81 24.57
-1 -6 3 539.04 23.41
-1 -6 2 78.3 8.74
1 6 -2 69.46 8.1
-1 -6 2 74.87 9.05
-1 -6 1 310.76 17.41
-1 -6 1 334.59 16.09
1 6 -1 282.31 14.58
-1 -6 1 294.8 17.03
-1 -6 0 797.05 27.98
1 6 0 762.05 24.06
-1 -6 0 823.17 29.94
1 6 1 2682.38 58.23
-1 -6 -1 2732.14 65.96
-1 -6 -1 2834.33 68.05
-1 -6 -2 1039.29 34.99
-1 -6 -2 1073.23 34.68
-1 -6 -3 1387.32 41.71
-1 -6 -3 1391.13 41.91
-1 -6 -4 912.38 31.72
-1 -6 -4 869.1 30.75
1 6 4 872.41 27.22
1 6 5 168.88 10.7
-1 -6 -5 164.77 12.16
-1 -6 -5 156.16 12.39
1 6 6 817.81 27.52
-1 -6 -6 825.5 30.25
-1 -6 -7 368.76 18.93
1 6 8 27.63 6.38
1 6 9 67.14 6.26
1 6 9 74.12 7.15
1 6 9 57.68 5.53
1 6 9 65.08 5.81
1 6 10 58.17 6.02
1 6 10 47.53 5.63
1 6 10 41.32 5.09
1 6 10 47.53 5.36
1 6 11 84.16 7.17
1 6 11 86.41 6.91
1 6 11 78.56 7
1 6 11 88.13 6.89
1 6 12 88.89 7.37
1 6 12 92.9 7.4
1 6 12 88.02 6.98
1 6 13 257.29 10.25
1 6 13 259.16 10.86
1 6 13 260.07 10.64
1 6 14 38.23 3.45
1 6 14 35.4 3.62
1 6 14 38.12 3.91
1 6 14 41.1 3.62
1 6 15 2.31 1.21
1 6 15 2.61 1.65
-1 -7 11 62.67 3.22
-1 -7 11 58.18 3.13
-1 -7 10 264.43 9.15
-1 -7 9 318.53 11.54
-1 -7 9 293.1 10.65
-1 -7 8 202.91 9.96
-1 -7 8 209.13 9.46
-1 -7 8 208.47 10.56
-1 -7 7 9.48 3.74
-1 -7 7 7.26 2.79
-1 -7 6 178.98 10.97
-1 -7 5 522.93 19.7
1 7 -5 577.67 17.58
-1 -7 4 733.01 23.59
1 7 -4 740.62 21.31
1 7 -3 158.47 13.92
1 7 -2 259.11 16.54
-1 -7 2 259.22 17.44
1 7 -1 7.98 3.46
-1 -7 1 7.2 4.54
-1 -7 0 17.19 5.76
-1 -7 0 3.28 2.78
-1 -7 -1 272.47 18.29
-1 -7 -1 252.91 16.8
-1 -7 -2 852.4 34.45
-1 -7 -2 870.52 34.01
-1 -7 -3 332.97 20.07
-1 -7 -3 318.59 19.95
-1 -7 -4 171.99 14.44
-1 -7 -4 166.79 14.2
-1 -7 -5 1108.33 38.96
-1 -7 -5 1109.86 40.21
-1 -7 -6 775.02 31.85
-1 -7 -7 869.05 33.84
1 7 8 116.39 7.61
1 7 8 111.28 7.44
1 7 8 109.66 7.79
1 7 9 75.2 6.35
1 7 9 80.01 6.51
1 7 10 364.09 14.18
1 7 10 380.13 15.15
1 7 10 334.43 14.6
1 7 10 368.27 14.3
1 7 11 478.07 17.14
1 7 11 463.91 16.26
1 7 11 462.24 16.24
1 7 11 426.23 16.61
1 7 12 40.76 5.07
1 7 12 41.87 5.32
1 7 13 4.83 2.44
1 7 13 10.52 3.33
1 7 13 14.23 3.75
1 7 13 3.44 2.12
1 7 14 36.05 3.02
1 7 14 35.72 3.35
1 7 14 32.55 3.32
1 7 15 47.78 2.87
-1 -8 10 37.96 2.55
-1 -8 9 469.71 11.85
-1 -8 9 469.36 13.06
-1 -8 8 170.77 8.05
-1 -8 7 10.86 3.57
-1 -8 6 307.52 12.99
1 8 -5 68.52 5.77
-1 -8 5 58.59 6.2
1 8 -4 336.41 13.38
1 8 -3 61.69 6
1 8 -2 67.28 6.61
1 8 -1 45.93 5.92
-1 -8 0 11.83 5.39
-1 -8 0 10.93 5.58
-1 -8 -1 237.3 19.06
-1 -8 -1 237.34 17.84
-1 -8 -2 274.05 19.59
-1 -8 -2 252.42 19.93
-1 -8 -3 120.13 13.5
-1 -8 -3 117 13.83
-1 -8 -4 31.31 7.86
-1 -8 -4 23.89 7.18
1 8 5 192.38 9.7
-1 -8 -5 169.98 16.04
1 8 5 202.44 10.85
1 8 5 202.64 9.79
1 8 6 401.92 14.76
1 8 6 424.17 15.35
1 8 6 430.12 16.84
1 8 7 824.39 23.81
1 8 7 818.94 24.75
1 8 7 757.18 22.35
1 8 8 204.28 11.01
1 8 8 203.43 10.44
1 8 8 232.06 11.66
1 8 9 17.32 4.04
1 8 9 15.07 3.93
1 8 9 20.88 3.94
1 8 9 23.04 4.56
1 8 10 747.51 21.98
1 8 10 757.48 22.03
1 8 11 346.74 13.37
1 8 11 350.88 14.11
1 8 11 359.06 13.44
1 8 12 37 4.72
1 8 12 39.49 4.3
1 8 13 11.3 3.05
1 8 13 13.14 2.44
1 8 13 16.92 3.46
1 8 13 7.36 2.09
1 8 14 76.89 4.2
1 8 14 77.98 3.9
1 8 14 75.21 3.66
-1 -9 8 132.35 5.22
1 9 -8 132.15 5.73
-1 -9 8 126.9 5.52
-1 -9 7 16.45 2.93
-1 -9 6 86.02 6.09
-1 -9 5 334.11 13.19
1 9 -5 311.4 11.64
-1 -9 4 590.83 19.82
1 9 -4 630.45 19.03
1 9 -3 309.51 13.34
-1 -9 3 306.11 12.38
1 9 -2 36.19 5.75
1 9 -1 328.15 15.25
1 9 0 617.25 22.06
1 9 0 586.39 20.32
1 9 1 -0.39 2.95
1 9 1 1.78 3.75
1 9 2 17.92 4.25
1 9 2 25.32 4.19
1 9 3 9.09 3.86
1 9 3 10.91 3.58
1 9 3 10.33 3.33
1 9 3 9.12 3.46
1 9 4 2.98 2.85
1 9 4 10.65 3.66
1 9 4 12.13 4.18
1 9 4 7.67 3.08
-1 -9 -4 5.17 3.35
1 9 4 9.18 2.92
1 9 5 28.38 4.69
1 9 5 25.35 4.61
-1 -9 -5 26.52 4.52
1 9 5 28.33 5.34
1 9 6 381.64 14.75
-1 -9 -6 390.58 13.94
1 9 6 411.64 17.39
1 9 6 348.63 14.32
1 9 7 10.9 3.75
1 9 7 9.04 3.53
1 9 7 10.11 3.22
1 9 7 15.76 5.51
1 9 8 35.95 5.63
1 9 8 31.62 4.64
1 9 8 27.43 4.92
1 9 9 6.83 2.98
1 9 9 10.76 3.24
1 9 9 6.3 3.07
1 9 10 259.67 11.12
1 9 10 259.83 10.56
1 9 10 235.47 11.34
1 9 10 275.06 11.12
1 9 11 302.28 11.45
1 9 11 287.16 11.92
1 9 12 421.67 13.54
1 9 12 416.71 12.4
1 9 12 407.83 13.81
1 9 13 15.37 2.67
1 9 13 13.18 1.94
1 10 -7 11.46 1.8
-1 -10 7 9.53 1.52
1 10 -6 41.95 3.85
-1 -10 6 39.3 3.47
-1 -10 6 38.13 3.05
-1 -10 5 49.22 4.62
1 10 -5 55.82 5.09
-1 -10 5 48.82 3.97
1 10 -4 165.13 9.32
1 10 -4 156.48 7.79
1 10 -3 234 10.79
1 10 -3 232.03 11.89
-1 -10 3 238.21 9.71
1 10 -2 158.84 10.11
-1 -10 2 161.33 8.86
1 10 -2 179 10.18
-1 -10 1 147.15 9.33
1 10 -1 130.76 9.53
1 10 -1 144.29 9.74
1 10 0 1072.91 29.75
-1 -10 0 1038.61 30.33
1 10 0 1073.25 31.67
1 10 1 1484.37 37.46
-1 -10 -1 1504.85 40.16
1 10 2 1.62 4.73
1 10 2 6.68 3.38
1 10 2 3.99 3.21
1 10 3 166.72 10.09
1 10 3 188.39 11.15
1 10 3 172.13 9.23
-1 -10 -3 176.73 11.31
1 10 3 176.42 9.25
-1 -10 -4 216.69 11.8
1 10 4 207.51 10.93
1 10 4 198.38 9.62
1 10 4 207.14 10.24
1 10 4 222.32 11.09
1 10 5 286.16 11.46
1 10 5 303.58 12.74
1 10 5 310.26 13.12
-1 -10 -5 318.07 13.48
-1 -10 -6 161.5 8.76
1 10 6 146.53 8.98
1 10 6 145.95 8.66
1 10 7 123.38 8.13
1 10 7 116.46 7.57
1 10 7 119.92 7.68
1 10 8 13.14 4.04
1 10 8 5.81 2.84
1 10 9 14.6 3.23
1 10 9 9.15 3.19
1 10 10 86.41 6.26
1 10 10 96.32 5.83
1 10 10 103.26 6.26
1 10 10 109.4 7.73
1 10 11 261.44 9.34
1 10 11 271.68 10.8
1 10 11 256.86 9.92
1 10 12 223.44 8.46
1 10 12 229.51 8.18
1 11 -5 3 1.38
-1 -11 5 3.8 1.47
1 11 -4 35.26 3.52
-1 -11 4 39.47 3.54
1 11 -3 9.63 2.97
-1 -11 3 5.86 2.69
-1 -11 3 9.82 1.99
-1 -11 2 6.07 2.87
-1 -11 2 3.15 2.26
1 11 -2 6 2.9
1 11 -1 71.22 6.28
-1 -11 1 72.81 6.28
1 11 -1 70 6.01
-1 -11 1 72.59 5.75
-1 -11 0 200.92 10.12
1 11 0 183.34 10.8
1 11 0 190.07 9.81
-1 -11 0 179.69 9.93
-1 -11 -1 852.85 25.75
1 11 1 840.91 26.8
1 11 1 855.44 23.75
-1 -11 -2 54.13 7.18
1 11 2 46.94 5.03
1 11 2 50.28 5.83
1 11 2 41.92 6.29
-1 -11 -3 -2.82 5.38
1 11 3 4.69 2.71
1 11 3 4.21 2.51
1 11 3 0.35 3.59
1 11 4 123.09 6.98
1 11 4 135.38 8.48
-1 -11 -4 135.23 9.33
1 11 4 132.91 7.61
1 11 5 297.18 11.93
-1 -11 -5 329.3 13.03
1 11 5 319.97 12.8
1 11 6 384.19 13.75
1 11 6 389.05 13.77
1 11 6 387.07 13.86
-1 -11 -6 383.12 13.21
1 11 7 11.15 2.83
1 11 7 5.99 3.09
1 11 8 22.5 3.68
1 11 8 20.06 3.34
1 11 9 113.31 5.98
1 11 9 127.52 6.5
1 11 10 31.57 2.95
1 11 10 29.02 2.85
1 11 10 28.44 3.1
1 11 10 31.16 3.41
1 11 11 23.11 2.42
1 12 -2 138.49 5.83
1 12 -2 146.66 6.07
-1 -12 2 144.68 5.47
-1 -12 1 6.94 1.74
-1 -12 1 5.56 1.82
1 12 -1 6.46 1.95
1 12 -1 11.17 2.53
1 12 0 41.38 4.15
-1 -12 0 36.22 3.7
1 12 0 30.28 3.37
1 12 1 83.8 5.78
-1 -12 -1 67.8 5.44
1 12 1 67.82 4.8
1 12 2 73.93 4.97
1 12 2 76.19 5.68
-1 -12 -2 78.33 6.25
1 12 3 13.16 2.44
-1 -12 -3 7.88 3.36
1 12 3 14.14 3.29
1 12 4 51.76 4.01
1 12 4 49.77 4.73
-1 -12 -4 53.6 5.24
-1 -12 -5 262.58 9.99
1 12 5 256.52 9.29
1 12 5 256.16 9.97
1 12 5 257.96 9.66
-1 -12 -6 484.22 13.39
1 12 6 490.99 14.01
1 12 7 15.27 2.44
1 12 7 19.92 3.29
1 12 8 3.98 1.95
1 12 9 345.59 9.47
1 12 9 303.25 9.15
1 13 2 -0.78 1.23
-1 -13 -2 5.35 1.63
-1 -13 -3 3.46 1.52
1 13 3 -0.36 1.35
-1 -13 -4 87.62 4.23
1 13 5 129.53 5.56
-2 12 6 4.11 1.53
-2 12 5 12.26 2.11
2 -12 -4 29.4 3.02
-2 12 4 26.89 2.83
-2 12 3 206.29 7.37
2 -12 -3 206.07 7.75
2 -12 -2 118.15 5.4
-2 12 2 112.42 5.04
2 -12 -1 2.54 1.22
-2 11 9 169.73 6.5
-2 11 9 144.55 5.75
-2 11 8 39.68 3.77
-2 11 7 78.74 5.57
-2 11 7 63.69 4.71
2 -11 -6 147.93 6.87
-2 11 6 169.09 8.35
-2 11 6 153.65 7.69
2 -11 -5 24.21 3.7
-2 11 5 23.26 3.95
-2 11 5 17.9 3.76
2 -11 -4 22.54 3.86
-2 11 4 18.97 3.56
-2 11 4 12.93 3.34
-2 11 3 28.16 4.09
-2 11 3 23.25 4.06
2 -11 -3 28.73 4.35
-2 11 3 31.2 3.85
-2 11 2 36.96 5
2 -11 -2 32.27 4.48
-2 11 2 39.8 4.62
-2 11 2 43.53 4.45
-2 11 2 33.46 3.7
-2 11 1 35.56 4.12
2 -11 -1 32.38 4.34
-2 11 1 33.8 4.89
-2 11 1 43.98 4.57
-2 11 1 31.72 4.04
2 -11 0 37.42 3.85
-2 11 0 37.86 4.43
-2 11 0 38.15 4.01
-2 11 0 32.66 4.78
-2 11 -1 119.29 7.59
2 -11 1 130.99 5.82
-2 11 -1 146.18 8.04
-2 11 -1 127.49 6.1
-2 11 -2 260.39 9.93
-2 11 -2 247.01 7.87
-2 11 -3 180.94 6.8
-2 11 -3 195.48 7.25
-2 10 11 15.9 1.95
-2 10 10 149.97 6.56
-2 10 10 162.74 6.89
-2 10 9 415.51 13.3
-2 10 8 477.3 15.35
-2 10 8 451.11 14.76
-2 10 7 3.9 3.28
2 -10 -7 4.09 2.29
-2 10 7 6.88 3.29
2 -10 -6 610.49 17.79
-2 10 6 645.21 19.83
-2 10 6 640.78 19.49
-2 10 5 690.08 21.32
2 -10 -5 685.34 19.92
-2 10 5 700.24 21.06
-2 10 4 37.54 5.74
-2 10 4 40.7 5.18
-2 10 4 38.12 5.02
2 -10 -4 40.04 5.17
2 -10 -3 9.29 4.02
-2 10 3 13.38 4.25
-2 10 3 12.13 3.89
-2 10 3 8.26 3.69
-2 10 3 4.37 2.77
-2 10 2 62.72 5.57
2 -10 -2 39.7 5.36
-2 10 2 52.06 6.23
-2 10 2 49.67 5.62
-2 10 2 44.23 5.24
-2 10 1 6.24 3.44
-2 10 1 15.34 4.88
2 -10 -1 12.79 3.92
2 -10 -1 9.71 4.04
-2 10 0 73.16 7.6
-2 10 0 77.2 6.73
2 -10 0 76.03 6.78
2 -10 0 69.42 5.92
2 -10 1 21.09 4.53
-2 10 -1 21.6 4.92
2 -10 1 17.4 3.47
2 -10 2 7.48 3.34
-2 10 -2 -1.72 4.22
2 -10 2 6.14 2.3
2 -10 3 97.54 6.5
-2 10 -3 86.36 6.63
2 -10 4 18.04 3.12
-2 10 -4 11.86 2.64
2 -10 5 10.44 2.21
-2 10 -5 9.96 1.93
-2 9 12 4.39 1.35
-2 9 12 7.17 1.65
-2 9 11 2.97 1.82
-2 9 11 10.94 2.59
-2 9 11 9.24 2.61
-2 9 10 12.76 3.58
-2 9 10 9.9 3.04
-2 9 10 3.22 2.31
-2 9 9 2.54 3.17
-2 9 9 -0.79 3.01
-2 9 9 -0.7 2.82
-2 9 8 154.79 8.77
-2 9 8 148.72 8.62
-2 9 8 154.21 9.07
-2 9 7 507.93 17.61
-2 9 7 511.58 17.78
2 -9 -7 519.65 15.5
2 -9 -6 23.56 3.83
-2 9 6 31.17 5.42
-2 9 6 20.17 4.5
2 -9 -5 949.95 25.75
-2 9 5 945.2 26.07
-2 9 5 999.85 27.58
-2 9 5 1015.35 27.65
2 -9 -4 762.35 22.43
-2 9 4 765.15 22.3
-2 9 4 702.63 22.32
2 -9 -3 25.9 4.97
-2 9 3 29.31 5.4
-2 9 3 22.58 4.26
-2 9 2 57.53 5.95
-2 9 2 47.21 5.89
2 -9 -2 56.26 6.55
2 -9 -1 201.98 10.29
-2 9 1 211.14 10.93
2 -9 -1 211.16 10.9
-2 9 1 191.19 11.4
2 -9 0 354.98 14.64
2 -9 0 352.68 14.23
-2 9 0 383.23 16.5
-2 9 -1 42.54 6.55
2 -9 1 50.48 6.18
2 -9 1 49.4 5.47
-2 9 -2 22.31 5.32
2 -9 2 24.98 4.04
2 -9 2 19.06 4.8
-2 9 -3 139.84 9.7
2 -9 3 124.26 8.54
2 -9 3 144.76 8.84
2 -9 4 9.71 3.79
-2 9 -4 9.08 3.87
2 -9 4 6.28 3.08
2 -9 5 72.55 5.7
2 -9 5 68.33 5.62
-2 9 -5 71.6 5.66
2 -9 6 31.08 3.54
-2 9 -6 28.72 3.15
2 -9 6 28.01 3.37
2 -9 7 133.88 5.69
-2 8 13 14.09 2.05
-2 8 12 57.93 4.17
-2 8 12 50.67 3.76
-2 8 12 43.73 4.21
-2 8 11 258.92 10.38
-2 8 11 259.69 10.1
-2 8 11 261.79 10.86
-2 8 10 82.02 6.3
-2 8 10 79.64 6.15
-2 8 10 87.28 6.96
-2 8 9 56.7 5.81
-2 8 9 49.44 5.36
-2 8 9 61.03 6.11
-2 8 8 220.37 11.07
-2 8 8 222.68 11.07
-2 8 8 224.75 11.12
-2 8 7 55.01 6.07
-2 8 7 49.58 5.95
-2 8 7 47.56 5.42
2 -8 -6 62.7 5.51
-2 8 6 54.39 5.39
-2 8 6 63.85 6.61
-2 8 6 65.01 6.62
2 -8 -5 531.42 17.11
-2 8 5 535.87 17.52
-2 8 4 478.47 16.99
2 -8 -4 494.88 16.83
-2 8 4 506.17 16.91
-2 8 3 143.52 8.48
2 -8 -3 143.68 8.79
-2 8 3 140.29 8.83
2 -8 -2 23.41 4.71
-2 8 2 20.66 3.75
-2 8 2 24.38 4.43
2 -8 -2 21.42 3.75
-2 8 1 81.51 7.11
2 -8 -1 76.52 6.23
2 -8 -1 81.36 6.89
2 -8 0 1358.31 34.19
-2 8 0 1398.66 35.75
2 -8 0 1352.45 33.59
-2 8 -1 1160.21 31.6
2 -8 1 1087.01 29.65
2 -8 1 1080.71 28.4
2 -8 2 168.42 9.88
2 -8 2 174.44 9.13
-2 8 -2 180.21 11.06
-2 8 -3 232.61 12.48
2 -8 3 208.68 11.18
2 -8 3 209.65 11.13
2 -8 4 464.25 17.25
2 -8 4 457.3 16.87
-2 8 -4 511.7 18.68
-2 8 -5 0.73 3.09
2 -8 5 -2.18 4.04
2 -8 5 3.92 3.72
2 -8 6 26.26 4.06
-2 8 -6 36.96 4.55
2 -8 6 24.82 3.84
2 -8 6 28.17 4.6
-2 8 -7 24.42 3.22
2 -8 7 19.38 3.59
2 -8 7 16.89 2.98
2 -8 7 14.96 2.85
2 -8 8 52.18 3.35
2 -8 8 43.57 3.37
2 -8 8 47.2 4.01
2 -8 8 50.88 3.74
2 -8 9 2.89 1.32
-2 7 14 203.05 6.5
-2 7 13 7.18 1.75
-2 7 13 7.85 2.43
-2 7 13 2.05 1.87
-2 7 12 107.11 6.74
-2 7 12 88.06 5.41
-2 7 12 118.18 6.44
-2 7 12 91.31 5.19
-2 7 11 332.99 13.34
-2 7 11 331.41 12.19
-2 7 11 329.77 12.65
-2 7 10 589.76 18.87
-2 7 10 569.5 18.16
-2 7 10 586.01 19.22
-2 7 9 273.09 11.96
-2 7 9 256.62 12.24
-2 7 9 269.6 12.09
-2 7 8 210.2 10.76
-2 7 8 216.13 11.01
-2 7 8 235.15 11.28
-2 7 7 139.55 8.59
-2 7 7 152.53 9.14
-2 7 7 136.35 8.62
-2 7 6 96.99 6.71
-2 7 6 108.09 7.25
-2 7 6 121.78 8.09
2 -7 -6 105.39 6.45
-2 7 6 113.63 7.99
-2 7 5 26.17 3.67
-2 7 5 28.39 4.13
2 -7 -5 35.84 4.19
2 -7 -4 336.27 20.21
-2 7 4 284.54 19.29
2 -7 -3 287.83 18.76
2 -7 -2 51.05 8.28
2 -7 -1 116.05 11.27
2 -7 0 1191.73 38.85
2 -7 0 1228.77 43.43
2 -7 1 1150.42 29.08
2 -7 1 1035.45 41.25
2 -7 2 652.04 20.4
-2 7 -2 688.3 21.65
2 -7 2 636.82 18.86
2 -7 2 653.18 20.32
2 -7 3 5.36 3
-2 7 -3 5.24 3.17
2 -7 3 2.7 3.31
2 -7 4 909.36 25.98
2 -7 4 915.92 25.56
2 -7 4 864.26 25.67
2 -7 5 763.9 22.39
2 -7 5 723.83 22.87
2 -7 5 756.85 23.1
2 -7 6 161.21 9.74
2 -7 6 171.07 9.97
2 -7 6 177.02 9.3
2 -7 7 45.11 5.32
-2 7 -7 59.56 5.3
2 -7 7 45.92 5.71
2 -7 7 44.12 4.59
2 -7 8 22.77 2.9
2 -7 8 28.1 4.01
2 -7 8 20.42 3.92
2 -7 9 49.99 4.03
2 -7 9 49.58 4.25
2 -7 9 49.25 4.2
2 -7 10 31.07 2.79
2 -7 10 24.39 2.46
2 -7 10 27.29 2.61
-2 6 14 131.37 5.68
-2 6 13 30.71 3.6
-2 6 13 28.34 3.6
-2 6 13 34.05 3.41
-2 6 12 12.44 3.52
-2 6 12 25.46 3.91
-2 6 12 20.51 3.14
-2 6 12 11.6 2.75
-2 6 12 15.74 3.53
-2 6 11 50.75 5.42
-2 6 11 52.49 4.95
-2 6 11 50.6 5.69
-2 6 10 260.65 11.94
-2 6 10 265.27 11.57
-2 6 10 256.15 12.15
-2 6 9 834.97 24.62
-2 6 9 849.83 23.93
-2 6 9 850.82 23.79
-2 6 8 31.64 4.53
-2 6 8 36.75 4.77
-2 6 8 32.52 4.47
-2 6 7 119.79 7.59
-2 6 7 136.79 8.15
2 -6 -6 1204.14 40.13
-2 6 6 1229.22 41.9
-2 6 5 138.32 12.55
2 -6 -5 145.59 12.44
2 -6 -4 93.46 9.68
-2 6 4 78.08 9.28
2 -6 -3 42.69 6.96
2 -6 -2 11.19 4.28
2 -6 -1 634.09 25.19
2 -6 -1 639.17 25.92
2 -6 0 170.28 13.43
2 -6 0 192.79 12.67
2 -6 1 346.1 20.19
2 -6 2 163.17 14.35
-2 6 -3 233.11 17.48
2 -6 3 214.43 16.98
2 -6 4 124.21 7.94
2 -6 5 1317.96 33.41
2 -6 6 162.14 8.85
2 -6 6 174.11 9.98
2 -6 7 428.4 14.63
2 -6 7 430.2 16.05
2 -6 8 50.88 4.6
2 -6 8 45.88 5.36
2 -6 9 259.42 10.72
2 -6 9 253.59 10.92
2 -6 10 279.02 10.14
2 -6 10 299.28 10.52
2 -6 10 296.47 10.26
2 -6 11 39.41 3.2
2 -6 11 31.05 2.65
2 -6 11 32.82 2.91
-2 5 14 6.43 2.2
-2 5 14 8.79 2.24
-2 5 13 9.39 2.84
-2 5 13 13.04 2.91
-2 5 13 9.31 3.02
-2 5 12 10.77 3.27
-2 5 12 10.94 3.46
-2 5 12 3.77 3.18
-2 5 12 4.87 2.66
-2 5 11 85 6.67
-2 5 11 77 6
-2 5 11 72.95 6.5
-2 5 10 904.7 25.26
-2 5 10 878.01 24.91
-2 5 10 859.41 23.81
-2 5 9 939.76 25.63
-2 5 9 1012.36 26.92
-2 5 8 44.38 4.99
-2 5 8 44.7 4.75
2 -5 -7 5.59 3.45
-2 5 7 9.08 3.48
-2 5 7 10.54 4.42
2 -5 -6 2124.14 55.29
-2 5 6 2102.63 57.4
2 -5 -5 1611.4 44.29
-2 5 5 1501.38 44.77
2 -5 -4 150.27 11.13
-2 5 4 165.48 12.04
2 -5 -3 169.71 11.64
2 -5 -2 61.53 6.19
2 -5 -2 56.68 6.6
2 -5 -1 269.12 14.07
2 -5 -1 268.92 14.32
2 -5 0 184.1 11.19
2 -5 0 163.4 11.82
2 -5 1 11.14 3.14
2 -5 1 11.68 4.25
2 -5 2 1.8 3.44
-2 5 -2 0.77 2.85
2 -5 2 2.08 2.45
-2 5 -3 361.24 19.23
2 -5 3 374.6 20.73
2 -5 3 342.02 18.36
-2 5 -4 361.46 20.38
2 -5 4 345.02 20.56
2 -5 4 342.12 19.68
-2 5 -5 203.41 15.88
2 -5 5 224.02 16.71
2 -5 5 205.54 15.98
2 -5 6 981.25 26.51
2 -5 7 46.7 4.67
2 -5 7 48.39 5.42
2 -5 8 37.2 5.02
2 -5 8 31.57 4.57
2 -5 9 453.03 15.85
2 -5 9 480.14 16.08
2 -5 10 425.2 13.86
2 -5 10 419.16 13.87
2 -5 11 79.66 5.28
2 -5 11 92.77 5.61
2 -5 11 94.09 5.25
2 -5 12 1.98 1.16
2 -5 12 3.75 1.66
2 -5 12 2.7 1.66
-2 4 15 186.84 5.89
-2 4 14 71.06 4.75
-2 4 14 64.38 4.7
-2 4 13 44.95 3.92
-2 4 13 42.45 4.05
-2 4 13 51.18 4.94
-2 4 13 49.33 4.8
-2 4 12 178.38 8.89
-2 4 12 168.82 8.82
-2 4 12 173.43 9.42
-2 4 11 147.45 8.76
-2 4 11 137.74 8.5
-2 4 10 1162.13 29.56
-2 4 10 1120.38 29.25
-2 4 10 1115.24 28.33
-2 4 9 32.23 4.37
-2 4 9 33.7 4.31
-2 4 9 33.4 4.04
-2 4 8 50.35 7.67
-2 4 8 50.83 8.45
-2 4 7 154.05 12.89
2 -4 -7 160.96 11.18
-2 4 7 188.19 13.12
-2 4 6 27.17 5.57
2 -4 -6 27.65 4.87
-2 4 5 1758 46.67
2 -4 -5 1725.12 44.48
2 -4 -4 2647.01 60.73
-2 4 4 2700.22 62.39
2 -4 -3 80.27 7.2
-2 4 2 591.76 17.19
2 -4 -2 564.72 18.14
2 -4 -2 533.5 19.61
2 -4 -1 2283 51.41
2 -4 -1 2213.98 51.3
2 -4 0 1795.1 44.69
2 -4 0 1784.11 42.45
-2 4 -1 21.22 4.24
2 -4 1 30.24 4.05
2 -4 1 27.74 4.07
2 -4 1 25.93 4.72
2 -4 2 780.1 27.76
-2 4 -2 810.86 26.24
2 -4 2 813.08 26.05
2 -4 2 824.59 23.14
2 -4 3 185.27 13.06
-2 4 -3 188.23 12.09
2 -4 3 191.45 12.26
-2 4 -4 849.67 29.74
2 -4 4 838.98 31.04
2 -4 4 821.19 29.97
-2 4 -5 16.45 4.63
2 -4 5 14.78 4.58
2 -4 5 18.39 5.13
2 -4 6 83.84 9.95
-2 4 -6 84.89 9.55
2 -4 6 79.36 10.29
2 -4 7 401.22 15
2 -4 7 386.5 14.19
2 -4 8 52.1 5.55
2 -4 8 44.17 4.89
2 -4 9 8.49 3.55
2 -4 9 5.8 3.34
2 -4 10 308.88 12.05
2 -4 10 325.47 12.84
2 -4 11 388.45 12.53
2 -4 11 407.5 13.55
2 -4 11 375.69 13.27
2 -4 12 33.09 3.28
2 -4 12 30.3 2.78
2 -4 12 33.56 3.43
2 -4 12 33.55 3.65
2 -4 13 23.01 2.19
2 -4 13 23.18 2.27
-2 3 15 225.78 6.75
-2 3 14 5.63 2.09
-2 3 14 8.84 2.6
-2 3 13 108.34 7.03
-2 3 13 97.36 6.01
-2 3 13 108.83 6.83
-2 3 13 102.65 5.65
-2 3 12 258.4 11.43
-2 3 12 240.95 10.02
-2 3 12 239.88 10.77
-2 3 12 241.64 9.79
-2 3 12 253.04 10.62
-2 3 11 96.84 7.28
-2 3 11 113.09 7.3
-2 3 11 116.71 7.71
-2 3 10 292.17 11.95
-2 3 10 303.4 12.38
-2 3 9 171.2 14.91
2 -3 -9 163.29 12.68
-2 3 9 180.49 16.3
2 -3 -8 621.39 24.92
-2 3 8 690.74 27.39
-2 3 8 621.35 29.14
-2 3 7 18 4.95
-2 3 7 11.17 4.31
-2 3 6 19.25 4.69
2 -3 -6 16.64 3.34
2 -3 -5 161.63 9.7
-2 3 5 158.74 10.78
2 -3 -4 1620.32 39.33
-2 3 4 1614.04 41.04
2 -3 -3 658.51 20.71
-2 3 3 681.07 18.01
-2 3 2 626 17.08
2 -3 -2 615.29 16.95
2 -3 -2 589.98 19.09
2 -3 -1 911.46 24.59
2 -3 -1 881.96 23.7
2 -3 0 1813.85 42.2
2 -3 0 1844.17 41.14
2 -3 1 1064.62 26.67
2 -3 1 1079.15 27.45
2 -3 1 1078.04 29.84
-2 3 -1 1059.55 27.94
2 -3 2 6.84 1.96
-2 3 -2 5.66 2.49
2 -3 2 4.57 2.89
2 -3 2 8.25 2.69
-2 3 -3 481.63 17.99
2 -3 3 474.53 18.66
2 -3 3 459.05 19.24
-2 3 -4 3897.68 83.59
2 -3 4 4011.47 86.96
2 -3 4 3995.06 86.56
-2 3 -5 30.74 5.21
2 -3 5 35.78 6.22
2 -3 5 26.72 4.99
-2 3 -6 51.77 6.9
2 -3 6 61.82 8.46
2 -3 6 61.5 7.82
-2 3 -7 9.64 4.43
2 -3 7 7.06 4.11
2 -3 7 7.86 3.35
2 -3 8 113.76 7.71
2 -3 8 116.14 7.19
2 -3 9 165.76 9.35
2 -3 9 167.89 9.05
2 -3 9 147.67 8.29
2 -3 10 217.76 9.97
2 -3 10 233.12 10.69
2 -3 10 231.66 11.08
2 -3 11 322.16 12.68
2 -3 11 300.18 12.12
2 -3 11 304.56 11.15
2 -3 11 328.57 12.33
2 -3 12 130.93 7.31
2 -3 12 123.22 6.96
2 -3 12 130.37 6.73
2 -3 12 134.31 6.94
2 -3 13 5.51 2.04
2 -3 13 4.09 1.93
2 -3 13 7.01 1.99
2 -3 13 3.18 1.75
-2 2 15 103.88 4.25
-2 2 15 104.33 4.14
-2 2 14 87.55 5.16
-2 2 14 86.75 4.99
-2 2 13 42.01 4.89
-2 2 13 37.19 4.35
-2 2 13 35.63 4.68
-2 2 12 199.67 10.03
-2 2 12 220.64 10.26
-2 2 12 210.86 10.24
-2 2 12 208.89 8.92
-2 2 11 405.7 15.12
-2 2 11 400.16 14.8
-2 2 11 395.35 14.56
-2 2 10 871.88 24.15
-2 2 10 918.61 23.67
-2 2 10 886.34 24.8
-2 2 9 29.03 6.76
2 -2 -9 31.53 5.37
-2 2 9 31.06 6.32
-2 2 9 27.51 6.23
-2 2 8 796.33 31.28
2 -2 -8 748.41 27.29
-2 2 8 833.55 30.08
-2 2 8 778.69 33.11
2 -2 -7 2860.78 66.73
-2 2 7 2728.66 71.52
2 -2 -6 492.47 17.16
-2 2 6 517.06 21.61
2 -2 -5 49.15 4.92
-2 2 5 44.3 5.79
2 -2 -4 427.81 14.67
-2 2 4 406.2 12.95
-2 2 4 424.45 16.19
-2 2 4 407.55 12.77
2 -2 -3 198.33 9.17
-2 2 3 193.19 9.67
-2 2 3 189.91 7.93
-2 2 2 85.49 5.08
2 -2 -2 80.79 5.68
2 -2 -2 82.42 4.25
-2 2 1 1427.08 30.99
2 -2 -1 1351.94 31.9
2 -2 -1 1422.41 30.76
2 -2 0 1171.35 27.03
2 -2 0 1122.08 27.32
2 -2 1 854.13 23.29
2 -2 1 861.05 21.31
2 -2 1 855.7 21.92
-2 2 -1 862.61 21.96
-2 2 -2 69.51 5.23
2 -2 2 69.61 5.61
2 -2 2 78.57 6.27
2 -2 2 68.97 4.44
-2 2 -3 1074.19 27.53
2 -2 3 1107.29 29.44
2 -2 3 1029.91 25.49
2 -2 3 1048.03 29.69
2 -2 4 2863.39 65.08
2 -2 4 2899.79 64.93
2 -2 4 2974.73 60.49
2 -2 5 938.96 26.39
2 -2 5 930.81 29.33
2 -2 5 905.75 29.93
2 -2 6 372.49 16.08
2 -2 6 351.94 17.17
2 -2 6 358.45 18.47
2 -2 7 478.62 21.18
2 -2 7 459.79 22.75
2 -2 8 459.2 24
2 -2 9 2107.53 46.63
2 -2 9 2092.13 45.03
2 -2 9 2141.11 46.86
2 -2 10 23.21 4.06
2 -2 10 23.38 4.48
2 -2 11 7.57 3.46
2 -2 11 2.34 2.85
2 -2 11 6.67 3.58
2 -2 12 4.95 3.09
2 -2 12 6.1 3.07
2 -2 12 3.16 3.11
2 -2 13 48.79 4.49
2 -2 13 51.21 4.38
2 -2 13 47.43 3.66
2 -2 13 48.1 4.21
2 -2 14 10.45 1.8
2 -2 14 6.45 1.79
2 -2 14 8.83 2.05
-2 1 15 61.66 3.44
-2 1 15 62.88 3.41
-2 1 14 17.71 2.57
-2 1 14 14.81 2.86
-2 1 13 24.26 4.11
-2 1 13 17.24 3.15
-2 1 12 236.46 11.13
-2 1 12 259.66 11.35
-2 1 12 264.67 11.47
-2 1 11 200.29 10.3
-2 1 11 216.81 10.5
-2 1 11 192.98 9.99
-2 1 10 342.98 13.37
-2 1 10 320.89 12.99
-2 1 10 340.51 13.12
2 -1 -9 99.1 9.25
-2 1 9 135.14 11.7
-2 1 9 122.15 12.62
2 -1 -8 19.24 4.6
-2 1 8 21.04 4.94
-2 1 8 18.15 5.29
-2 1 8 23.27 5.17
2 -1 -7 933.32 29.47
-2 1 7 1044.71 31.78
-2 1 7 963.41 32.44
-2 1 7 960.17 34.9
-2 1 6 1942.37 51.93
2 -1 -6 1987.62 47.66
-2 1 6 2066.16 48.33
-2 1 5 1636.81 38.92
2 -1 -5 1609.21 38.75
-2 1 5 1526.72 40.94
2 -1 -4 455.56 14.66
-2 1 4 468.96 16.83
2 -1 -3 80.41 5.14
-2 1 3 80.34 5.79
-2 1 3 78.78 4.97
-2 1 2 1044.18 25.24
2 -1 -2 1060.31 24.7
-2 1 2 1044.12 24.38
2 -1 -1 3365.54 63.31
-2 1 1 3427.02 65.03
2 -1 0 3861.38 72.87
2 -1 1 148.2 3.9
2 -1 1 140.46 6.59
-2 1 -2 1148.39 25.54
2 -1 2 1103.8 27.2
2 -1 3 71.64 5.68
2 -1 3 75.83 5.91
2 -1 4 1042.32 27.62
2 -1 4 1095.34 29.05
2 -1 4 1056.74 29.39
2 -1 5 2760.68 59.73
2 -1 5 2601.77 58.53
2 -1 5 2692.97 61.39
2 -1 6 1083.98 31.52
2 -1 6 1101.06 32.01
2 -1 6 1072.64 33.5
2 -1 7 9.69 3.33
2 -1 7 4.13 3.53
2 -1 7 1.03 2.63
2 -1 8 1101.42 37.95
2 -1 9 518.87 25.72
2 -1 10 703.38 21.24
2 -1 10 753.8 21.79
2 -1 10 739.14 22.02
2 -1 11 28.51 4.62
2 -1 11 24.58 4.11
2 -1 11 27.62 4.78
2 -1 12 25.23 4.4
2 -1 12 34.02 4.44
2 -1 12 25.59 4.29
2 -1 12 31.77 3.63
2 -1 13 205.25 9.14
2 -1 13 208.11 9.24
2 -1 13 198.06 8.63
2 -1 14 203.69 7.86
2 -1 14 205.5 7.89
2 -1 14 200.27 7.12
-2 0 15 16.12 1.82
-2 0 15 19.79 2.07
-2 0 14 6.41 2.41
-2 0 14 6.17 1.93
-2 0 13 73.78 5.93
-2 0 13 60.35 4.74
-2 0 12 82.31 6.91
-2 0 12 70.98 5.74
-2 0 12 88.2 6.78
-2 0 11 306.63 12.55
-2 0 11 308.69 12.53
-2 0 11 287.61 12.76
-2 0 11 300.38 12.47
-2 0 10 174.03 9.5
-2 0 10 179.38 9.07
-2 0 10 180.15 9.32
-2 0 10 171.47 8.99
-2 0 9 70.32 8.64
-2 0 9 85.74 10.14
-2 0 8 378.26 20.75
-2 0 8 430.12 19.6
2 0 -8 375.07 17.87
-2 0 7 962.31 29.92
-2 0 7 953.13 29.7
2 0 -7 864.57 27.93
-2 0 7 886.98 32.34
-2 0 7 933.9 31.73
2 0 -6 3654.79 77.34
-2 0 6 3670.58 79.04
-2 0 6 3680.49 83.5
-2 0 6 3803.45 81.86
2 0 -5 463.3 16.62
-2 0 5 490.32 17.54
-2 0 5 473.43 19.42
-2 0 5 454.45 18.27
2 0 -4 611.79 18.7
-2 0 4 624.34 14.48
-2 0 4 609.08 20.49
-2 0 3 448.56 14.23
2 0 -3 478.48 14.7
-2 0 3 463.32 15.32
-2 0 2 264.92 9.61
-2 0 2 267.46 9.53
2 0 -1 1456.8 30.4
-2 0 1 1482.28 30.15
2 0 0 4638.45 84.96
2 0 0 4797.71 86.32
2 0 1 261.25 6.55
-2 0 -2 94.11 4.2
2 0 3 9.27 2.27
2 0 3 7.56 2.08
2 0 4 202.04 10.07
2 0 4 205.78 9.84
2 0 4 203.86 9.45
2 0 5 123.13 8.4
2 0 5 127.9 8.45
2 0 5 123.88 7.7
2 0 5 121.4 5.71
2 0 6 683.84 21.61
2 0 6 656.14 23.25
2 0 6 637.86 23
2 0 7 303.35 14.02
2 0 7 281.08 15.49
2 0 7 296.53 15.97
2 0 8 313.02 17.41
2 0 9 364.63 20.07
2 0 10 399.88 14.34
2 0 10 439.42 15.31
2 0 10 422.2 15.13
2 0 10 434.67 15.8
2 0 11 175.53 9.14
2 0 11 193.21 10.03
2 0 11 185.52 9.63
2 0 11 199.45 10.6
2 0 11 201.06 10.13
2 0 12 10.77 3.68
2 0 12 4.65 2.76
2 0 12 8.16 3.61
2 0 12 4.76 3.22
2 0 12 8.15 2.79
2 0 13 340.21 12.79
2 0 13 347.37 12.63
2 0 13 341.01 11.79
2 0 14 188.32 8.1
2 0 14 174.03 7.53
2 0 15 25.81 2.48
2 0 15 27.75 2.7
-2 -1 14 70.26 4.56
-2 -1 13 219.82 8.55
-2 -1 13 224.25 9.78
-2 -1 12 248.28 10.17
-2 -1 12 246.45 11.32
-2 -1 11 113.84 7.19
-2 -1 11 115.88 8.14
-2 -1 11 118.15 7.78
-2 -1 11 135.56 8
-2 -1 10 34.92 4.74
-2 -1 10 43.17 5.07
-2 -1 10 40.08 4.69
-2 -1 10 42.9 5.01
-2 -1 10 38.97 4.83
2 1 -9 11.02 4.19
-2 -1 9 21.16 3.68
-2 -1 9 16.11 5.38
-2 -1 8 115.88 9.72
-2 -1 8 89.8 10.22
2 1 -8 94.86 8.82
-2 -1 7 61.18 6.73
-2 -1 7 56.45 7.46
-2 -1 7 55.38 7.77
-2 -1 6 247.38 11.71
-2 -1 6 230.63 14.45
-2 -1 6 261.77 12.7
-2 -1 6 239.42 14.04
2 1 -5 2024.94 46.12
-2 -1 5 1946.62 49.07
-2 -1 5 1920.12 49.99
-2 -1 5 2013.43 44.42
2 1 -4 694.49 20.59
-2 -1 4 669.52 19.1
-2 -1 4 694.16 22.82
-2 -1 4 664.53 22.83
-2 -1 4 704.5 16.35
-2 -1 3 313.14 9.82
-2 -1 3 337.73 10.87
2 1 -3 317.71 11.9
-2 -1 3 317.7 13.32
-2 -1 2 9733.63 175.2
-2 -1 2 9999 178.3
-2 -1 2 9725.9 172.78
-2 -1 1 7405.42 133.54
2 1 0 405.72 11.16
-2 -1 0 407.63 9.4
-2 -1 -1 762.52 18.12
2 1 2 3212.52 62.29
2 1 3 3852.03 77.44
2 1 3 3971.71 75.22
2 1 4 696.02 22.05
2 1 4 715.4 21.12
2 1 4 716.65 20.15
2 1 4 698.66 19.21
2 1 5 926.28 25.53
2 1 5 913.48 26.96
2 1 5 894.36 27.72
2 1 5 909.84 22.71
2 1 5 909.64 24.06
2 1 6 43.41 5.83
2 1 6 42.31 3.94
2 1 6 37.57 4.3
2 1 6 44.17 5.98
2 1 6 36.31 4.87
2 1 7 62.81 7.36
2 1 7 60.98 6.69
2 1 7 52.44 6.8
2 1 8 264.67 14.96
2 1 8 242.51 15.92
2 1 9 243.83 15.25
2 1 10 21.72 3.52
2 1 10 15.4 3.13
2 1 10 20.78 3.5
2 1 10 22.49 3.96
2 1 10 23.89 3.88
2 1 11 471.7 16.26
2 1 11 432.66 15.17
2 1 11 506.53 15.98
2 1 11 459.59 16.91
2 1 11 469.85 15.59
2 1 11 451.68 16.21
2 1 11 466.85 16.07
2 1 12 56.42 5.7
2 1 12 56.08 6.08
2 1 12 50.33 5.23
2 1 12 60.4 6.01
2 1 12 56.27 5.26
2 1 12 57.61 5.12
2 1 12 46.56 4.9
2 1 13 366.01 13.77
2 1 13 377.89 13.2
2 1 13 396.62 14.03
2 1 14 371.25 12.38
2 1 14 359.59 11.78
2 1 15 80.99 4.57
2 1 15 76.08 4.14
-2 -2 14 14.44 2.24
-2 -2 14 17.4 2.24
-2 -2 14 16.92 2.17
-2 -2 13 268.32 9
-2 -2 13 259.18 9.88
-2 -2 12 711.7 19.38
-2 -2 12 743.86 20.82
-2 -2 11 86.18 6.9
-2 -2 11 78.01 6.62
-2 -2 11 85.2 6.19
-2 -2 10 83.8 6.85
-2 -2 10 78.13 6.43
-2 -2 10 80.69 6.17
-2 -2 9 95.34 6.88
-2 -2 9 79.65 6.2
-2 -2 9 87.72 6.26
-2 -2 9 82.24 6.08
2 2 -8 354.11 17.55
-2 -2 8 355.58 21.91
2 2 -7 62.9 6.98
-2 -2 7 69.09 8.99
-2 -2 6 52.86 7.62
-2 -2 6 65.45 6.2
2 2 -6 60.43 6.79
2 2 -5 24.2 4.36
-2 -2 5 22.39 3.33
-2 -2 5 20.6 4.45
-2 -2 4 311.74 10.49
-2 -2 4 274.71 14.76
2 2 -4 276.7 12.67
2 2 -3 23.22 3.54
-2 -2 3 29.13 2.97
-2 -2 2 2330.58 47.87
2 2 -2 2384.84 49.78
-2 -2 1 1854.59 39.69
-2 -2 0 487.58 14.01
-2 -2 -1 53.75 3.62
2 2 1 52.4 2.87
2 2 2 73.59 4.67
-2 -2 -2 75.69 5.85
2 2 2 77.21 2.67
-2 -2 -2 79.16 4.21
-2 -2 -3 1463.81 30.21
-2 -2 -3 1454.98 35.74
2 2 3 1367.25 33.93
2 2 3 1497.45 30.33
-2 -2 -4 2959.36 61.16
2 2 4 2765.33 58.3
2 2 4 2853.45 61.63
2 2 4 2783.87 60.6
2 2 4 2915.36 57.67
2 2 5 1.59 2.21
2 2 5 3.63 1.53
2 2 5 3.87 2.82
-2 -2 -5 4.06 1.8
2 2 5 7.42 2.28
2 2 6 23.34 3.4
2 2 6 26.29 4.85
2 2 6 30.11 4.34
2 2 6 22.55 4.7
2 2 7 24.61 4.97
2 2 7 23.24 4.85
2 2 7 28.77 4.92
2 2 7 27.04 4.49
2 2 8 517.36 23.85
2 2 8 474.12 21.95
2 2 8 521.98 20.63
2 2 9 93.15 9.87
2 2 10 233.67 10.37
2 2 10 236.53 10.99
2 2 10 232.01 10.9
2 2 10 241.43 10.82
2 2 11 79.3 6.57
2 2 11 77.01 6.63
2 2 11 67.92 5.91
2 2 11 81.89 6.42
2 2 11 67.18 6.01
2 2 11 70.94 6.03
2 2 12 221.75 10.04
2 2 12 217.62 11.19
2 2 12 203.21 10.53
2 2 12 232.27 10.46
2 2 12 210.58 10.23
2 2 12 208.02 10.12
2 2 12 198.06 9.39
2 2 13 282.17 10.8
2 2 13 275.13 10.58
2 2 13 266.86 12.08
2 2 13 255.49 11.14
2 2 13 248.48 10.17
2 2 13 256.54 11.02
2 2 14 124.89 6.98
2 2 14 126.79 6.27
2 2 14 118.24 6.86
2 2 15 272.31 8.34
2 2 15 276.53 9.12
-2 -3 13 27.69 3.05
-2 -3 13 33.59 3.43
-2 -3 13 23.44 2.83
-2 -3 12 519.09 15.73
-2 -3 11 904.54 24.83
-2 -3 11 895.49 24.32
-2 -3 11 900.93 23.29
-2 -3 10 172.33 9.7
-2 -3 10 174.31 8.88
-2 -3 10 167.76 9.33
-2 -3 9 30.28 4.48
-2 -3 9 37.3 4.5
-2 -3 9 35.67 4.76
-2 -3 8 889.32 24.23
-2 -3 8 968.88 25.52
2 3 -7 785.68 27.46
-2 -3 7 694.64 32.1
2 3 -6 492.19 20.54
-2 -3 6 530.48 25.91
-2 -3 5 268 16.93
2 3 -5 260.8 13.79
-2 -3 4 6.29 3.56
2 3 -4 5.65 2.27
-2 -3 4 13.24 2.56
-2 -3 3 30.51 4.87
-2 -3 3 33.13 3.89
2 3 -3 31.41 4.56
-2 -3 2 197.16 9.36
2 3 -2 205.01 10.36
-2 -3 1 43.72 4.35
2 3 -1 52.01 4.92
-2 -3 0 192.38 9.43
2 3 1 106.38 7.51
-2 -3 -1 147.55 8.32
-2 -3 -2 19.38 2.31
2 3 2 19.74 3.49
2 3 2 22.83 1.76
-2 -3 -2 28.11 3.99
-2 -3 -3 881.87 26.09
2 3 3 840.87 24.32
2 3 3 832.31 18.87
-2 -3 -3 819.97 19.08
2 3 3 834.33 22.38
2 3 4 4029.87 81.62
2 3 4 4029.37 81.48
-2 -3 -4 4298.29 84.25
2 3 4 4056.69 82.2
-2 -3 -4 3960.16 73.85
2 3 4 3938.82 77.13
2 3 5 222.64 12.67
2 3 5 234.67 10.89
-2 -3 -5 248.4 11.42
2 3 5 224.7 12.09
2 3 5 224.41 11.3
2 3 6 280.22 15.23
2 3 6 289.38 15.41
2 3 6 312.28 13.97
-2 -3 -6 303.15 11.98
2 3 7 1207.27 38.08
2 3 7 1204.94 38.35
2 3 8 1392.61 43.82
2 3 8 1461.13 45.81
2 3 9 243.11 16.32
2 3 10 20.77 3.48
2 3 10 23.29 3.97
2 3 10 19.01 3.56
2 3 10 19.56 3.83
2 3 10 26.11 4.29
2 3 10 23.38 4.26
2 3 11 98.15 7.29
2 3 11 89.04 7.14
2 3 11 98.28 6.9
2 3 11 98.14 7.3
2 3 11 96.28 7.41
2 3 12 57.42 6.24
2 3 12 51.99 5.47
2 3 12 48.79 5.76
2 3 12 56.39 5.52
2 3 12 51.08 5.17
2 3 12 55.11 5.46
2 3 13 75.19 5.56
2 3 13 84.49 6.22
2 3 13 76.3 6.73
2 3 13 67.6 6.18
2 3 13 75.75 5.9
2 3 13 75.27 6.02
2 3 14 24.48 3.74
2 3 14 27.53 3.49
2 3 14 24.58 4.24
2 3 15 171.47 6.68
2 3 15 164.39 6.94
-2 -4 13 38.94 3.1
-2 -4 13 39.23 2.58
-2 -4 13 34.46 2.56
-2 -4 12 237.44 9.2
-2 -4 12 235.22 8.42
-2 -4 12 229.85 8.19
-2 -4 12 231.63 8.66
-2 -4 11 155.22 8.24
-2 -4 11 160.99 8.62
-2 -4 11 144.61 7.75
-2 -4 10 45.8 5.05
-2 -4 10 41.5 5.27
-2 -4 10 41.71 4.66
-2 -4 9 94.89 6.86
-2 -4 9 113.61 7.85
-2 -4 9 95.7 6.94
-2 -4 8 150.5 8.96
-2 -4 8 150.83 8.45
-2 -4 8 143.3 8.45
-2 -4 7 682.4 32.92
-2 -4 6 957.12 38.48
2 4 -6 985.52 32.72
-2 -4 5 96.15 11.09
2 4 -5 89.8 8.62
-2 -4 4 925.45 34.18
2 4 -4 871.47 29.57
-2 -4 3 1457.17 43.58
-2 -4 3 1508.81 37.96
-2 -4 2 1337.79 35.61
-2 -4 2 1331.04 39.46
2 4 -1 19.17 3.05
-2 -4 1 12.62 3.29
-2 -4 0 124.89 8.56
2 4 0 144.55 8.73
-2 -4 -1 793.44 25.24
2 4 1 824.06 25.18
2 4 1 799.4 18.15
-2 -4 -2 1278.21 35.43
2 4 2 1286.1 35.04
2 4 3 84.97 6.35
2 4 3 87.8 7.77
2 4 3 88.63 4.84
-2 -4 -3 94.19 8.11
2 4 4 864.86 26.13
-2 -4 -4 949.51 28.73
2 4 4 873.55 27.79
2 4 4 881.21 22.17
2 4 5 419.33 17.93
-2 -4 -5 463.26 17.95
2 4 5 409.63 17.52
2 4 5 444.27 15.24
2 4 6 279.96 15.4
2 4 6 285.67 15.72
-2 -4 -6 305.95 13.67
2 4 7 73.58 8.46
2 4 7 58.12 7.79
2 4 8 1182.11 39.67
2 4 8 1189.91 40.62
2 4 9 864.38 33.81
2 4 10 303.05 13.53
2 4 10 323.84 13.07
2 4 10 284.28 12.74
2 4 10 328.07 14.3
2 4 10 291.09 12.64
2 4 10 291.93 12.51
2 4 10 282.16 12.58
2 4 11 30.79 5.14
2 4 11 30.3 4.67
2 4 11 28.68 4.66
2 4 11 29.11 4.37
2 4 11 26.92 3.99
2 4 11 31.12 5
2 4 11 34.01 4.77
2 4 12 527.19 17.6
2 4 12 483.32 15.85
2 4 12 512.82 18.29
2 4 12 545.44 17.21
2 4 12 523.22 18.28
2 4 12 507.95 17.9
2 4 13 151.94 8.93
2 4 13 142.22 8.7
2 4 13 143.99 7.42
2 4 13 125.39 7.48
2 4 14 40.48 4.22
2 4 14 41.18 4.77
2 4 14 45.72 3.89
2 4 15 23.11 2.78
-2 -5 12 41.34 3.4
-2 -5 12 38.83 2.83
-2 -5 11 3.2 2.61
-2 -5 11 5.58 2.9
-2 -5 11 3.59 2.13
-2 -5 10 29.5 4.56
-2 -5 10 21.86 4.33
-2 -5 9 96.98 7.41
-2 -5 9 95.04 7.25
-2 -5 8 55.62 5.92
-2 -5 8 59.35 6.12
-2 -5 7 242.6 11.43
-2 -5 7 245.75 11.38
-2 -5 6 1039.26 42.58
-2 -5 5 583.52 29.37
-2 -5 4 138.56 13.01
-2 -5 3 3302.04 73.12
-2 -5 3 3161.67 79.7
-2 -5 2 1413.52 39.25
-2 -5 2 1386.17 42.92
-2 -5 1 131.42 9.99
-2 -5 1 118.61 10.17
-2 -5 0 141.01 10.36
2 5 0 150.78 7.7
-2 -5 0 149.52 10.74
-2 -5 -1 110.05 9.57
2 5 1 105.55 8.79
-2 -5 -2 408.23 19.17
2 5 2 428.5 19.15
2 5 3 891.52 25.77
-2 -5 -3 875.95 30.3
-2 -5 -4 128.53 10.45
2 5 4 120.77 8.79
2 5 5 3.38 2.64
-2 -5 -5 2.32 2.55
-2 -5 -5 1.2 2.61
2 5 6 278.64 15.81
-2 -5 -6 257.61 13.88
2 5 7 286.41 17.63
2 5 7 270.7 17.09
-2 -5 -7 324.3 15.74
2 5 8 510.97 25.24
2 5 9 1144.99 41.17
2 5 10 855.5 24.63
2 5 10 939.09 28.28
2 5 10 930.87 27.18
2 5 10 855.03 24.83
2 5 10 868.6 25.62
2 5 10 838.9 24.92
2 5 10 928.33 26.3
2 5 11 21.51 4.71
2 5 11 19.08 4.43
2 5 11 15.05 4.23
2 5 11 16.44 4.16
2 5 11 11.19 3.55
2 5 11 12.77 4.21
2 5 12 67.61 6.59
2 5 12 55.37 6.24
2 5 12 52.02 5.71
2 5 12 49.56 4.59
2 5 13 974.65 26.08
2 5 13 967.95 26.69
2 5 14 167.96 8.35
2 5 14 148.83 7.27
2 5 15 33.51 3.02
2 5 15 37.21 3.63
-2 -6 11 8.16 2.18
-2 -6 11 6.29 1.93
-2 -6 10 55.09 4.82
-2 -6 10 50.65 4.51
-2 -6 10 57.84 4.97
-2 -6 9 29.8 4.41
-2 -6 9 25.43 4.34
-2 -6 8 369.8 14.19
-2 -6 8 385.55 14.66
-2 -6 7 29.28 4.57
-2 -6 7 32.05 5.17
-2 -6 6 75.3 6.75
-2 -6 6 63.99 5.78
-2 -6 5 67.53 6.32
-2 -6 4 60.81 9.82
-2 -6 3 1030.74 34.22
-2 -6 3 905.61 37.29
-2 -6 2 930.02 32.55
-2 -6 2 881.12 35.11
-2 -6 1 602.06 25.52
-2 -6 1 639.88 27.52
2 6 -1 641.4 21.94
-2 -6 0 13.82 4.46
-2 -6 0 12.36 4.16
-2 -6 -1 578.48 25.34
-2 -6 -2 802.24 31.43
-2 -6 -3 523.35 24.91
-2 -6 -4 40.77 7.27
-2 -6 -4 43.95 7.17
-2 -6 -5 107.28 10.93
-2 -6 -5 104.35 10.43
-2 -6 -6 0.67 3.41
2 6 7 58.8 8.18
-2 -6 -7 66.28 8.19
2 6 8 133.89 12.88
2 6 9 58.08 5.56
2 6 9 54.5 5.32
2 6 9 49.37 6.59
2 6 9 50.09 5.25
2 6 10 110.54 7.93
2 6 10 124.06 8.53
2 6 10 125.12 9.84
2 6 10 129.65 9.35
2 6 10 107.29 7.88
2 6 10 113.61 7.73
2 6 11 52.27 6.17
2 6 11 50.06 5.84
2 6 11 50.41 5.71
2 6 11 49.33 5.95
2 6 11 56.93 6.01
2 6 12 14.94 4.24
2 6 12 15.12 3.97
2 6 12 20.6 4.59
2 6 12 8.15 2.75
2 6 13 61.89 5.86
2 6 13 58.01 5.52
2 6 14 689.85 18.57
2 6 14 682.61 17.06
2 6 14 665.52 17.51
2 6 15 26.17 2.6
2 6 15 21.48 2.79
-2 -7 10 31.83 3.24
-2 -7 9 147.18 7.24
-2 -7 9 138.79 7.55
-2 -7 9 147.24 7.47
-2 -7 8 206.67 10.11
-2 -7 8 203.91 9.4
-2 -7 7 67.04 6.43
-2 -7 7 70.76 5.96
-2 -7 6 13.83 4.22
-2 -7 6 13.13 3.51
2 7 -5 6.89 2.96
-2 -7 5 12.05 3.48
-2 -7 5 9.73 3.72
2 7 -4 12.94 3.42
-2 -7 4 14.49 3.16
-2 -7 4 5.79 3.37
-2 -7 3 275.86 20.4
-2 -7 3 254 17.03
-2 -7 2 801.87 32.51
-2 -7 1 713.95 28.27
-2 -7 1 643.18 29.13
-2 -7 0 352.77 20.5
-2 -7 0 334.17 20.54
-2 -7 -1 6.49 4.7
-2 -7 -1 3.51 3.96
-2 -7 -2 200.89 16.4
-2 -7 -2 206.89 17.1
-2 -7 -3 1128.13 42.77
-2 -7 -3 1073.76 41.45
-2 -7 -4 1494.6 50.25
-2 -7 -4 1461.87 50.26
-2 -7 -5 8.64 4.3
-2 -7 -5 5.55 4.63
-2 -7 -6 643.13 29.38
2 7 7 511.57 25.05
-2 -7 -7 549.08 25.92
2 7 8 4.98 3.42
2 7 8 0.45 2.6
2 7 8 4.13 3.93
2 7 9 52.96 5.54
2 7 9 46.14 5.46
2 7 9 45.15 5.48
2 7 9 49.16 7.19
2 7 10 10.16 3.85
2 7 10 7.28 3.5
2 7 10 17.8 4.03
2 7 10 16.2 4.38
2 7 11 57.6 6.2
2 7 11 59.66 6.23
2 7 11 53.46 5.9
2 7 11 59.88 6.03
2 7 12 30.5 4.74
2 7 12 27.52 4.51
2 7 12 26.39 4.5
2 7 12 29.2 4.59
2 7 13 204.57 9.34
2 7 14 134.39 6.1
2 7 14 134.99 6.54
2 7 14 130.84 6
2 7 15 53.67 3.26
2 7 15 51.62 2.97
-2 -8 9 156.81 6.56
-2 -8 8 801.21 19.84
-2 -8 8 816.11 20.75
-2 -8 7 295.31 10.99
-2 -8 7 301.7 11.82
-2 -8 6 9.45 2.69
2 8 -5 379.69 13.77
2 8 -4 183.83 9.62
2 8 -3 70.5 6.4
2 8 -2 5.96 2.68
2 8 -2 8.95 3.89
2 8 -1 245.57 10.82
2 8 -1 265.04 12.9
-2 -8 0 80.41 10.37
-2 -8 0 83.4 10.99
-2 -8 -1 87.35 12
-2 -8 -1 73.56 10.89
-2 -8 -2 180.62 17.66
-2 -8 -2 188.19 17.24
-2 -8 -3 337.11 24.43
-2 -8 -3 328.17 23.95
-2 -8 -4 1012.32 43.83
-2 -8 -4 1009.4 44.24
2 8 5 448.9 17.5
-2 -8 -5 392.94 26.09
2 8 6 255.92 11.06
2 8 6 250.16 13.41
2 8 6 259.59 11.44
2 8 7 553.09 18.66
2 8 7 587.5 18.26
2 8 8 137.83 8.63
2 8 8 142.14 9.88
2 8 9 263.81 12.44
2 8 9 252.54 11.9
2 8 10 10.56 3.35
2 8 10 6.01 3.28
2 8 10 9.06 3.27
2 8 10 10.47 3.57
2 8 11 45.4 5.14
2 8 11 44.69 5.26
2 8 11 34.4 4.54
2 8 11 50.91 5.57
2 8 12 22.22 3.81
2 8 12 17.6 3.77
2 8 12 24.53 3.84
2 8 13 29.13 3.51
2 8 14 8.4 1.9
2 8 14 5.62 1.6
2 8 14 7.99 1.89
-2 -9 8 103.56 4.59
-2 -9 8 102.57 4.78
-2 -9 7 118.37 6.07
-2 -9 6 286.95 10.85
-2 -9 5 11.01 3.24
2 9 -5 5.14 2.49
-2 -9 4 395.21 14.88
2 9 -4 415.04 14.79
2 9 -3 1130.93 30.02
2 9 -2 176.07 10.7
2 9 -1 88.66 8.27
2 9 0 297.87 12.96
2 9 0 317.63 15.64
2 9 1 175.76 10.41
2 9 1 200.58 12.52
2 9 1 198.99 9.94
2 9 1 184.48 8.96
2 9 2 90.66 7.82
2 9 2 96.17 8.83
2 9 2 96.82 6.63
2 9 2 87.51 6.46
2 9 3 6.41 3.29
2 9 3 4.78 4.14
2 9 3 13.76 4.18
2 9 4 459.66 18.28
2 9 4 411.39 16.52
2 9 4 414.97 15.58
2 9 4 446.36 16.25
2 9 4 426.34 15.03
2 9 5 204.01 11.5
2 9 5 198.17 11.83
2 9 5 198.03 10.21
2 9 5 195.11 9.86
2 9 6 10.33 4.86
2 9 6 3.22 3.03
2 9 6 9.29 3.69
2 9 7 331.79 13.3
2 9 7 354.21 14.27
2 9 8 230.2 13.21
2 9 8 194.96 10.42
2 9 9 272.54 12.96
2 9 9 257.05 11.78
2 9 10 33.28 4.36
2 9 10 36.42 4.96
2 9 10 36.57 4.71
2 9 10 36.89 4.87
2 9 11 166.14 8.48
2 9 11 158.33 8.47
2 9 11 154.82 8.23
2 9 12 300.74 10.78
2 9 12 316.73 11.13
2 9 12 295.54 10.81
2 9 13 95.17 4.96
2 9 13 92.76 5.19
2 10 -7 65.31 3.5
-2 -10 7 68.53 3.39
2 10 -6 33.04 3.41
-2 -10 6 27.39 2.62
2 10 -5 56.85 3.97
-2 -10 5 62.43 4.25
2 10 -4 162.76 7.87
2 10 -3 281.98 11.81
-2 -10 3 273.41 10.69
2 10 -2 152.76 9.5
2 10 -2 144.02 8.94
2 10 -1 45.46 6.27
2 10 -1 36.36 5.04
2 10 0 26.46 5.82
2 10 0 23.74 4.28
2 10 1 513.78 17.24
2 10 1 506.24 21.07
2 10 2 208.49 12.82
2 10 2 205.94 9.95
2 10 3 3.76 3.62
2 10 4 8.95 3.7
2 10 4 10.09 3.84
-2 -10 -4 3.19 4.49
2 10 4 10.81 3.67
2 10 4 8.06 3.33
2 10 5 55.35 6.53
2 10 5 61.62 5.96
2 10 5 47.17 5.14
-2 -10 -5 53.16 5.73
2 10 6 10.05 3.41
2 10 6 14.27 3.53
2 10 6 14.17 5.11
2 10 7 104.48 9.2
2 10 7 100.77 7.33
2 10 7 109.64 7.23
2 10 7 94.51 7.04
2 10 8 142.51 10.09
2 10 8 149.09 8.75
2 10 9 333.25 12.94
2 10 9 356.08 12.46
2 10 9 335.68 12.74
2 10 10 44.68 4.52
2 10 10 49.85 4.09
2 10 10 33.23 3.93
2 10 10 43.81 4.34
2 10 11 20.46 3.19
2 10 11 27.11 3.32
2 10 11 23.6 3.26
2 10 12 368.92 10.61
2 10 12 380.46 10.94
2 10 12 372.15 11.55
2 10 13 339.14 9.26
-2 -11 5 2.5 1.36
2 11 -5 2.78 1.34
-2 -11 4 2.4 1.9
2 11 -4 4.95 2.05
2 11 -3 82.45 5.48
2 11 -3 70.94 5
-2 -11 3 86.69 4.6
2 11 -2 170.55 8.67
2 11 -2 179.53 8.59
-2 -11 2 181.05 8.07
2 11 -1 97.86 7.36
2 11 -1 93.19 6.36
-2 -11 1 100.36 6.91
2 11 0 22.62 4.87
-2 -11 0 25.88 5.05
2 11 0 18.39 3.63
2 11 1 383.88 13.51
2 11 1 367.82 15.8
-2 -11 -1 384.56 16.02
2 11 2 636.98 19.77
2 11 2 618.92 21.69
2 11 2 602.58 17.91
-2 -11 -2 648.53 22.23
-2 -11 -3 157.74 10.23
2 11 3 167.75 9.43
2 11 3 157.35 9.75
2 11 4 43.83 5.15
2 11 4 45.21 4.51
2 11 4 33.49 4.38
-2 -11 -4 45.56 5.7
2 11 5 208.69 9.95
2 11 5 211 9.35
-2 -11 -5 211.85 10.23
2 11 6 339.05 12.41
-2 -11 -6 373.2 12.71
2 11 6 345.77 12.72
2 11 7 65.3 5.57
2 11 8 30.39 4.07
2 11 9 16.4 2.96
2 11 9 13.48 2.62
2 11 9 17.05 2.91
2 11 9 9.33 2.47
2 11 10 15.92 2.16
2 11 10 17.64 2.77
2 11 10 7.78 1.85
2 11 10 12.53 2.69
2 11 10 14.08 2.31
2 11 11 80.9 4.11
2 11 11 88.29 4.6
2 11 11 87.54 4.41
-2 -12 2 57.44 3.39
-2 -12 2 59.87 3.18
2 12 -2 56.89 3.46
-2 -12 1 73.85 4.11
2 12 -1 68.03 4.61
2 12 -1 70.43 4.18
-2 -12 1 72.82 4.38
2 12 0 80.83 5.33
2 12 0 79.49 4.68
-2 -12 0 83.75 5.33
2 12 1 239.28 9.57
-2 -12 -1 229.31 9.79
2 12 1 223.46 8.3
2 12 2 93.6 5.06
2 12 2 107.94 6.39
-2 -12 -2 92.49 6.55
2 12 3 234.58 9.67
-2 -12 -3 243.31 10.77
2 12 4 65.91 5.2
-2 -12 -4 66.98 5.65
-2 -12 -5 0.25 2.27
2 12 5 7.51 2.69
-2 -12 -6 155.41 6.55
2 12 6 154.1 7.42
2 12 7 136.08 6.51
2 12 8 34.72 3.25
2 12 8 37.07 3.36
2 12 8 25.86 2.59
2 12 9 22.44 2.32
2 12 9 22.19 2.23
2 12 9 17.12 1.91
-2 -13 -2 9.68 1.8
2 13 2 4.98 1.4
2 13 3 135.75 5.44
-2 -13 -3 142.51 5.73
-2 -13 -4 95.67 4.46
2 13 4 85.29 4.21
2 13 5 9.67 2.1
2 13 6 169.4 6.35
-3 11 7 5.3 1.85
-3 11 7 4.38 1.66
-3 11 6 4.06 1.87
-3 11 6 11.35 2.47
-3 11 5 11.38 2.38
3 -11 -5 9.99 2.02
-3 11 5 13.1 2.75
-3 11 4 8.03 2.75
3 -11 -3 29.92 3.58
-3 11 3 23.51 3.58
3 -11 -2 5.57 2.39
-3 11 2 10.86 2.79
-3 11 2 6.43 2.17
3 -11 -1 75.39 4.68
-3 11 1 70.65 5
-3 11 1 74.7 5.15
-3 11 0 31.88 3.81
-3 11 0 34.06 3.51
-3 11 -1 40.03 3.25
-3 11 -1 32.49 3.37
-3 11 -2 6.43 1.61
-3 10 10 22.15 2.35
-3 10 9 46.19 3.75
-3 10 9 41.03 3.11
-3 10 8 406.39 12.73
-3 10 8 373.8 11.78
-3 10 7 180.22 8.45
-3 10 7 174.27 8.17
-3 10 6 16.09 3.5
-3 10 6 21.34 3.82
3 -10 -5 219.08 9.49
-3 10 5 229.24 10
-3 10 5 223.8 10.36
-3 10 4 243.35 11.22
-3 10 4 231.4 9.97
3 -10 -4 230.3 10.25
-3 10 3 13.08 4.3
3 -10 -3 15.3 3.98
-3 10 3 12.28 3.15
-3 10 2 61.05 5.62
3 -10 -2 50.65 5.42
-3 10 1 69.77 6.49
3 -10 -1 62.58 5.53
-3 10 1 69.9 6.26
-3 10 0 31.01 4.75
-3 10 0 23.59 4.59
3 -10 0 28.73 3.86
3 -10 1 19.51 2.98
-3 10 -1 17.22 3.78
-3 10 -1 10.67 3.65
-3 10 -2 62.95 5.3
3 -10 2 58.37 3.82
-3 10 -3 63.8 4.54
-3 10 -3 70.14 5.27
-3 10 -4 271.1 9.07
-3 9 11 9.01 1.9
-3 9 11 2.07 1.38
-3 9 10 24.61 3.25
-3 9 10 12.09 2.13
-3 9 9 114.76 6.79
-3 9 9 97.76 5.84
-3 9 8 136.5 7.85
-3 9 8 120.94 7.2
-3 9 7 103.67 7.44
-3 9 7 97.02 6.79
-3 9 6 190.59 9.88
3 -9 -6 186.82 8.72
-3 9 6 178.68 9.62
-3 9 5 47.69 5.62
3 -9 -5 42.39 5.09
-3 9 5 48.1 6
3 -9 -4 240.36 11.24
-3 9 4 234.47 11.02
-3 9 4 245.6 10.47
-3 9 3 161.69 9.65
-3 9 3 162.98 8.73
3 -9 -3 161.01 9.36
-3 9 3 176.33 9.21
3 -9 -2 128.52 8.38
-3 9 2 122.83 8.55
-3 9 2 113.06 7.79
-3 9 1 8.45 3.86
3 -9 -1 3.45 3.51
3 -9 0 100.87 7.07
-3 9 0 106.86 8.17
3 -9 0 106.77 7.8
3 -9 1 53.47 6.1
3 -9 1 46.92 4.99
-3 9 -1 45.76 5.72
3 -9 2 23.69 4.55
-3 9 -2 17.92 4.22
3 -9 2 22.24 3.53
-3 9 -3 69.65 5.79
3 -9 3 61.75 5.88
3 -9 3 68.67 5.86
3 -9 4 70.49 5.8
-3 9 -4 77.46 5.45
3 -9 4 67.46 5.38
3 -9 5 120.04 6.45
3 -9 6 4.41 1.9
-3 8 12 4.88 1.48
-3 8 12 8.37 1.83
-3 8 11 2.26 2.04
-3 8 11 2.43 1.45
-3 8 10 2.92 2.88
-3 8 10 0.44 2.57
-3 8 10 1.33 2.03
-3 8 9 10.41 2.93
-3 8 9 12.3 3.48
-3 8 9 7.61 3.63
-3 8 8 52.46 5.76
-3 8 8 58.46 5.64
-3 8 8 56.32 5.57
-3 8 7 47.2 5.22
-3 8 7 53.14 5.95
-3 8 7 48.76 5.53
-3 8 6 607.65 19.55
-3 8 6 603.09 19.84
3 -8 -6 584.42 17.76
-3 8 5 164.14 9.53
3 -8 -5 173.7 9.1
-3 8 5 176.86 10.1
-3 8 4 306.77 12.09
-3 8 4 282.29 12.48
3 -8 -4 308.57 12.68
-3 8 4 306.42 12.13
-3 8 3 778.09 23.42
-3 8 3 773.47 22.59
3 -8 -3 817.91 23.18
-3 8 3 799.95 22.65
3 -8 -2 75.41 6.6
-3 8 2 64.71 6.19
3 -8 -1 13.68 3.88
-3 8 1 7.15 3.58
3 -8 -1 7.6 3.35
3 -8 0 642.37 20.14
-3 8 0 632.87 20.91
3 -8 0 635.78 19.68
-3 8 -1 455.4 17.03
3 -8 1 444.69 16.41
3 -8 1 442.43 15.26
-3 8 -2 319.83 13.91
3 -8 2 332.6 13.77
3 -8 2 332.35 12.3
3 -8 2 338.11 13.77
3 -8 3 185.1 10.14
-3 8 -3 189.49 10.2
3 -8 3 172.58 9.8
3 -8 4 34.22 5.13
-3 8 -4 36.91 4.63
3 -8 4 36.33 4.99
-3 8 -5 21.4 3.38
3 -8 5 18.86 3.83
3 -8 5 19.12 3.95
3 -8 6 12.19 3.08
3 -8 6 11.21 3.31
3 -8 6 11.75 2.94
3 -8 7 7.21 2.1
3 -8 7 7.47 2.48
3 -8 8 188.49 6.85
-3 7 13 52.04 3.3
-3 7 12 18.16 2.74
-3 7 12 11.5 2.47
-3 7 12 15.96 2.34
-3 7 11 82.71 5.34
-3 7 11 77.25 5.5
-3 7 11 73.28 5.79
-3 7 10 224.85 10.54
-3 7 10 233.37 10.52
-3 7 10 209.53 9.54
-3 7 9 453.16 16.1
-3 7 9 439.85 15.98
-3 7 8 8.31 3.86
-3 7 8 16.62 4.09
-3 7 8 7.19 3.24
3 -7 -7 13.21 3.11
-3 7 7 10.77 3.97
-3 7 7 12.38 3.46
-3 7 7 11.75 4
-3 7 6 284.35 12.64
3 -7 -6 261.68 10.72
-3 7 6 246.27 11.14
-3 7 6 286.12 12.43
3 -7 -5 17.91 3.8
-3 7 5 10.49 3.64
-3 7 4 151.25 8.93
-3 7 4 145.05 8.55
3 -7 -4 164.87 8.7
-3 7 4 158.22 8.25
-3 7 3 592.93 18.86
-3 7 3 624.74 18.67
-3 7 3 596.37 19.05
3 -7 -3 608.51 18.7
3 -7 -2 569.67 17.18
-3 7 2 592.07 18.75
3 -7 -2 550.47 17.94
3 -7 -1 70.29 5.77
3 -7 -1 74.4 5.86
-3 7 1 71.96 6.09
3 -7 0 3.85 3.2
-3 7 0 1.07 2.49
3 -7 0 2.09 2.7
3 -7 1 202.43 10.26
-3 7 -1 203.98 10.5
3 -7 1 216.23 9.97
3 -7 2 466.86 16.68
-3 7 -2 480.21 16.96
3 -7 2 465.23 15.29
3 -7 2 476.63 16.62
3 -7 3 269.28 12.3
-3 7 -3 299.97 12.75
3 -7 3 270.46 12.34
-3 7 -4 243.69 11.09
3 -7 4 227.58 11.39
3 -7 4 229.3 11.11
3 -7 4 215.55 11.01
3 -7 5 652.68 19.97
3 -7 5 667.01 21.08
3 -7 5 654.62 20.89
3 -7 6 2.92 3.34
3 -7 6 5.53 2.95
3 -7 6 9.81 3.28
3 -7 7 204.89 8.71
3 -7 7 197.81 8.64
3 -7 7 215.7 10.11
3 -7 7 221.55 10.12
3 -7 8 47.4 4.41
3 -7 8 42.45 4.33
3 -7 8 35.49 3.49
3 -7 9 34.9 3.27
3 -7 9 33.32 2.86
3 -7 9 33.96 3.24
-3 6 14 168.67 5.55
-3 6 13 400.92 11.25
-3 6 13 389.67 11.55
-3 6 12 197.07 8.19
-3 6 12 190.82 8.56
-3 6 12 181.43 8.03
-3 6 11 -2.54 2.92
-3 6 11 3.19 3.58
-3 6 10 396.78 14.07
-3 6 10 380.55 14.29
-3 6 10 396.42 14.95
-3 6 9 1541.61 36.88
-3 6 9 1540.57 36.39
-3 6 9 1490.91 36.92
-3 6 8 72.94 6.54
-3 6 8 82.75 6.94
-3 6 7 78.56 6.39
-3 6 7 80.6 6.75
-3 6 6 25.95 4.51
3 -6 -6 27.06 3.57
-3 6 6 23.78 4.22
-3 6 6 14.41 3.19
3 -6 -5 7.09 4.23
3 -6 -4 15.18 5.91
-3 6 4 10.3 4.47
3 -6 -3 96.78 10.21
3 -6 -2 213.95 14.89
3 -6 -1 345.19 18.7
3 -6 0 100.63 10.48
3 -6 0 101.5 9.74
3 -6 1 5.75 4.17
3 -6 2 597.74 28.47
3 -6 3 878.91 24.73
3 -6 3 884.37 24.43
-3 6 -3 933.34 24.75
3 -6 3 896.76 24.74
3 -6 4 108.22 7.29
3 -6 4 127.99 8.36
3 -6 4 118.17 7.83
3 -6 5 268 11.58
3 -6 5 263.57 12.24
3 -6 5 272.15 12.38
3 -6 6 247.87 10.78
3 -6 6 259.92 12.02
3 -6 6 234.28 11.53
3 -6 7 52.43 5.76
3 -6 7 54.78 4.99
3 -6 7 64.48 6.24
3 -6 8 38.25 4.97
3 -6 8 32.71 4.05
3 -6 8 40.93 3.79
3 -6 8 43.6 5.19
3 -6 9 2.77 2.18
3 -6 9 11.01 3.23
3 -6 9 8.99 3.01
3 -6 10 1.46 1.94
3 -6 10 3.27 1.93
3 -6 10 1.99 1.81
3 -6 11 22.41 2.12
-3 5 14 38.13 2.9
-3 5 14 32.73 2.74
-3 5 14 35.26 2.8
-3 5 13 22.72 3.13
-3 5 13 23.1 3.13
-3 5 12 192.8 8.45
-3 5 12 198.26 9.23
-3 5 12 190.4 8.83
-3 5 11 16.14 4.02
-3 5 11 8.62 3.11
-3 5 10 8.88 3.13
-3 5 10 7.59 3.51
-3 5 9 791.38 23.11
-3 5 9 760.15 22.49
-3 5 8 357.11 13.88
-3 5 8 374.2 14.37
-3 5 7 176.76 9.24
3 -5 -7 156.56 12.9
-3 5 7 187.65 9.41
3 -5 -6 69 8.8
-3 5 6 78.69 9.6
3 -5 -5 1316.39 41.5
-3 5 5 1389.09 43.73
3 -5 -4 598.82 25.52
-3 5 4 660.99 27.19
3 -5 -3 208.88 14.13
3 -5 -2 19.99 4.71
3 -5 -1 3.15 2.8
3 -5 -1 5.91 2.72
3 -5 0 3.69 2.8
3 -5 0 8.14 3.51
3 -5 1 52.33 6.11
3 -5 1 44.54 6.95
3 -5 2 66.12 8.73
3 -5 3 728.9 30.72
-3 5 -4 291.21 18.25
3 -5 4 255.29 17.91
3 -5 4 279.85 18.01
3 -5 5 15.09 3.16
3 -5 5 14.13 3.3
3 -5 5 16.92 3.67
3 -5 6 47.97 5.39
3 -5 6 55.78 5.14
3 -5 6 58.02 5.87
3 -5 7 659.39 18.93
3 -5 7 672.58 21.02
3 -5 7 669.81 20.73
3 -5 8 149.65 8.69
3 -5 8 132.21 8.53
3 -5 9 -2.84 3.27
3 -5 9 0.95 3.27
3 -5 9 0.87 3.11
3 -5 10 90.84 5.87
3 -5 10 109.41 6.64
3 -5 10 97.71 5.89
3 -5 11 63.23 4.37
3 -5 11 55.63 3.73
3 -5 11 57.39 4.24
3 -5 12 61.96 3.25
3 -5 12 64.71 3.35
-3 4 14 54.39 3.64
-3 4 14 53.83 3.66
-3 4 14 53.73 3.75
-3 4 13 10.77 2.79
-3 4 13 14.35 3.1
-3 4 12 4.78 2.22
-3 4 12 2.14 2.96
-3 4 12 6.31 3.23
-3 4 11 6.02 3.01
-3 4 11 -1.45 3.05
-3 4 11 3.64 3.22
-3 4 10 8.82 3.37
-3 4 10 8.49 3.66
-3 4 9 111.26 7.36
-3 4 9 114.08 7.65
-3 4 8 219.03 10.33
-3 4 8 223.63 10.31
3 -4 -7 976.23 33.37
3 -4 -7 893.07 31.17
-3 4 7 919.22 35.54
3 -4 -6 1.85 2.71
-3 4 6 5.52 4.1
3 -4 -5 343.82 17.55
-3 4 5 363.07 18.87
3 -4 -4 1544.69 42.37
-3 4 4 1559.61 43.87
3 -4 -3 339.6 16.82
-3 4 2 630.4 20.44
3 -4 -2 588.02 22.08
-3 4 1 195.97 10.76
3 -4 -1 184.03 10.61
3 -4 -1 191.77 11.48
3 -4 0 251.59 12.99
3 -4 0 253.1 13.52
3 -4 1 807.78 28.07
3 -4 1 852.9 25.89
3 -4 2 217.29 11.19
3 -4 2 200.11 13.34
-3 4 -3 306.91 16.29
3 -4 3 291.84 16.95
3 -4 3 300.33 16.42
-3 4 -4 7.34 3.67
3 -4 4 6.83 3.44
3 -4 4 6.48 3.89
-3 4 -5 47.43 7.26
3 -4 5 46.5 7.95
3 -4 5 36.99 7.01
3 -4 6 16.48 3.26
3 -4 7 1292.55 32.45
3 -4 7 1194.3 30.71
3 -4 8 241.65 11.03
3 -4 8 260.87 12.13
3 -4 9 155.51 9.1
3 -4 9 143.87 8.57
3 -4 9 143.87 8.24
3 -4 10 169.01 8.83
3 -4 10 143.51 7.65
3 -4 10 139.51 8.06
3 -4 10 145.6 8.3
3 -4 11 272.12 10.4
3 -4 11 272.88 10.38
3 -4 11 265.13 9.4
3 -4 12 283.95 8.33
3 -4 12 315.66 9.89
3 -4 12 304.32 9.51
-3 3 14 343.75 10.25
-3 3 13 44.8 4.4
-3 3 13 43.82 4.51
-3 3 12 14.71 3.8
-3 3 12 14.65 3.85
-3 3 11 10.15 3.07
-3 3 11 6.02 2.81
-3 3 11 2.31 2.98
-3 3 11 -1.55 3.74
-3 3 10 30.99 4.2
-3 3 10 30 4.25
-3 3 10 29.08 4.32
-3 3 9 10.46 3.19
-3 3 9 16.99 3.57
3 -3 -8 6.83 4.25
-3 3 8 4.4 3.83
-3 3 8 4.92 4.33
-3 3 7 248.54 17.17
3 -3 -7 285.61 16.23
3 -3 -6 210.89 13.12
3 -3 -6 214.27 12.63
-3 3 6 173.14 13.09
3 -3 -5 84.04 7.73
-3 3 5 85.88 8.56
-3 3 4 772.33 26.2
3 -3 -4 744.02 24.9
-3 3 3 273.74 13.86
3 -3 -3 248.78 12.92
-3 3 3 253.91 11.35
-3 3 2 116.4 7.4
3 -3 -2 106.9 6.4
3 -3 -2 101.93 7.69
3 -3 -1 423.13 15.26
3 -3 -1 392.57 16.12
-3 3 1 437.75 15.78
3 -3 0 908.26 26.36
3 -3 0 887.64 25.86
3 -3 1 403.53 16.78
3 -3 1 417.26 15.4
3 -3 2 145.34 10.36
-3 3 -2 150.74 9.54
3 -3 2 161.08 10.07
-3 3 -3 466 18.67
3 -3 3 470.62 20.32
3 -3 3 497.09 20.06
-3 3 -4 43.07 5.91
3 -3 4 38.91 6.05
3 -3 4 37.34 5.71
-3 3 -5 29.23 5.23
3 -3 5 32.29 5.86
3 -3 5 37.36 6.71
3 -3 6 97.02 10.64
3 -3 6 91.95 10.19
-3 3 -6 85.92 8.79
-3 3 -7 36.89 6.37
3 -3 7 43.04 7.58
3 -3 8 260.14 11.17
3 -3 8 270.49 12.15
3 -3 9 28.81 4.65
3 -3 9 27.09 4.19
3 -3 10 227.47 10.9
3 -3 10 187.03 9.75
3 -3 10 206.05 10.04
3 -3 10 216.97 10.07
3 -3 10 200.88 9.22
3 -3 11 128.91 7.89
3 -3 11 125.83 7.09
3 -3 11 115.59 6.23
3 -3 11 124.22 7.18
3 -3 11 120.68 7.6
3 -3 12 541.84 14.46
3 -3 12 511.15 15
3 -3 12 486.37 14.2
3 -3 12 502.27 15.07
3 -3 13 190.44 6.99
3 -3 13 187.49 6.37
-3 2 14 161.34 6.49
-3 2 14 164.07 6.35
-3 2 13 64.36 4.98
-3 2 13 63.14 5
-3 2 13 58.65 4.92
-3 2 13 60.57 5.01
-3 2 12 0.77 3.04
-3 2 12 1.04 2.57
-3 2 12 1.38 2.88
-3 2 11 42.33 5.09
-3 2 11 41.12 4.68
-3 2 11 31.04 4.27
-3 2 10 72.43 5.9
-3 2 10 61.01 5.58
-3 2 10 72.45 5.72
-3 2 10 68.63 6.06
-3 2 9 577.4 18.02
-3 2 9 563.51 17.48
-3 2 9 577.1 18.1
3 -2 -8 58.72 7.9
-3 2 8 76.06 9.26
-3 2 8 54.74 9.11
3 -2 -7 90.05 8.66
-3 2 7 75.02 9.57
3 -2 -6 11.88 3.95
-3 2 6 11.74 4.15
3 -2 -5 212.68 11.78
-3 2 5 189.68 12.25
-3 2 4 11.36 2.54
3 -2 -4 10.68 3.15
3 -2 -4 12.91 3.31
-3 2 4 10 3.28
3 -2 -3 1039.04 28.85
-3 2 3 1071.87 27.8
-3 2 3 1109.15 29.97
-3 2 2 1647.05 37.92
3 -2 -2 1562.06 38.63
3 -2 -2 1645.55 34.82
-3 2 1 96.33 6.54
3 -2 -1 95.56 6.04
3 -2 -1 100.05 6.96
3 -2 0 575.11 18.33
3 -2 0 620.05 15.26
3 -2 0 575.16 18.4
3 -2 1 1449.53 35.87
3 -2 2 1483.63 38.17
-3 2 -2 1525.06 36.21
-3 2 -3 968.72 27.08
3 -2 3 993.82 29.72
3 -2 3 994.18 29.14
3 -2 4 411.55 18.25
3 -2 4 407.26 15.74
-3 2 -4 429.48 16.58
3 -2 4 415.97 18.32
-3 2 -5 493.32 19.02
3 -2 5 506.46 21.38
3 -2 5 509.45 21.76
-3 2 -6 582.52 21.9
3 -2 6 578.14 24.12
3 -2 6 580.45 25.19
-3 2 -7 57.3 6.9
3 -2 7 46.45 6.84
3 -2 7 55.5 8.52
3 -2 8 40.67 6.99
3 -2 8 46.55 5.07
3 -2 9 3.28 2.94
3 -2 9 0.71 2.8
3 -2 9 3.86 2.65
3 -2 10 10 3.52
3 -2 10 8.35 3.64
3 -2 10 5.33 3.35
3 -2 11 18.74 3.71
3 -2 11 13.98 3.67
3 -2 11 17.99 3.97
3 -2 11 16.44 3.49
3 -2 12 106.67 6.62
3 -2 12 117.46 6.71
3 -2 12 103.14 6.05
3 -2 12 98.7 6.56
3 -2 13 89.61 4.52
3 -2 13 91.76 4.7
3 -2 13 95.05 5.29
3 -2 13 94.79 5.45
3 -2 13 97.83 5.58
3 -2 14 17.65 1.92
-3 1 14 197.54 7.27
-3 1 14 208.29 7.59
-3 1 13 154.37 7.47
-3 1 13 158.33 7.92
-3 1 13 171.23 8.01
-3 1 12 13.4 3.38
-3 1 12 11.52 3.58
-3 1 12 14.79 3.61
-3 1 12 14.33 3.6
-3 1 11 420.71 15.44
-3 1 11 443.87 15.38
-3 1 11 423.53 15.17
-3 1 10 989.14 26.21
-3 1 10 969.26 26.04
-3 1 9 667.51 19.45
-3 1 9 645.77 19.49
3 -1 -8 60.65 7.64
-3 1 8 80.92 9.2
-3 1 8 52.04 8.54
3 -1 -7 503.05 21.19
-3 1 7 506.46 24.88
3 -1 -6 187.37 11.57
-3 1 6 172.32 12.94
-3 1 5 32.56 4.57
3 -1 -5 32.44 5.07
-3 1 5 21.19 4.47
-3 1 4 18.39 3.22
3 -1 -4 15.9 3.48
-3 1 4 22.58 3.98
3 -1 -3 62.66 5.35
-3 1 3 60.82 5.54
-3 1 3 64.69 5.35
3 -1 -2 982.6 24.91
-3 1 2 1027.15 26.01
-3 1 2 992.12 26.06
-3 1 1 296.03 11.69
3 -1 -1 290.79 10.15
3 -1 -1 308.76 10.54
3 -1 0 137.45 7.12
-3 1 0 129.15 7.35
3 -1 0 129.33 5.47
3 -1 1 1222.04 30.37
3 -1 1 1262.44 24.67
3 -1 2 1357.41 33.68
-3 1 -3 3190.51 64.04
3 -1 3 3159.3 67.56
3 -1 3 3210.04 67.89
-3 1 -4 200.33 9.59
3 -1 4 206.53 11.5
3 -1 4 207.93 11.57
-3 1 -5 793.88 23.34
3 -1 5 804.37 26.42
3 -1 5 771.96 25.19
3 -1 5 832.36 27.35
3 -1 6 1718.06 45.77
-3 1 -6 1707.18 41.99
3 -1 6 1740.37 45.56
3 -1 6 1789.38 48.02
3 -1 7 935.02 31.4
-3 1 -7 960.63 28.79
3 -1 7 1009.12 32.85
3 -1 7 912.39 33.42
3 -1 8 111.94 9.99
3 -1 8 108.51 11.36
3 -1 9 63.89 6.03
3 -1 9 63.81 5.71
3 -1 9 67.35 5.96
3 -1 9 63.66 5.43
3 -1 9 60.89 5.66
3 -1 10 12.86 3.62
3 -1 10 13.61 3.74
3 -1 10 15.25 3.72
3 -1 11 61.21 5.79
3 -1 11 54.77 5.75
3 -1 11 65.51 6.1
3 -1 11 57.76 4.99
3 -1 12 326.57 11.81
3 -1 12 348.32 13.07
3 -1 12 337.91 12.69
3 -1 12 370.78 13.3
3 -1 12 350.17 11.66
3 -1 13 212.91 9.08
3 -1 13 216.17 8.79
3 -1 13 212.33 8.11
3 -1 13 218 9.14
3 -1 14 7.81 2.08
3 -1 14 8.58 1.84
3 -1 14 10.1 2.21
-3 0 14 11.56 1.99
-3 0 14 13.89 2.38
-3 0 13 30.66 3.65
-3 0 13 32.76 4.2
-3 0 12 80.73 5.99
-3 0 12 79.89 6.35
-3 0 12 91.68 6.43
-3 0 11 14.64 4.12
-3 0 11 17.25 4.32
-3 0 11 13.12 3.64
-3 0 11 16.4 3.93
-3 0 10 42.95 4.8
-3 0 10 40.52 4.67
-3 0 9 989.21 25.53
-3 0 9 966.68 25.51
-3 0 8 1894.07 51.09
-3 0 8 1723.88 52.86
-3 0 7 337.68 18.53
3 0 -7 296.68 15.85
-3 0 7 284.95 17.59
3 0 -6 969.49 29.84
-3 0 6 988.52 32.83
-3 0 6 926.79 32.96
3 0 -5 4650.66 94.83
-3 0 5 4556.21 98.56
-3 0 5 4773.33 93.09
-3 0 5 4669.11 98.48
3 0 -4 262.63 12.01
-3 0 4 255.73 12.79
-3 0 3 7.9 2.32
3 0 -3 7.24 2.31
3 0 -2 247.82 10.05
-3 0 2 243.29 9.86
-3 0 2 265.59 11.09
3 0 -1 35.98 3.3
-3 0 1 39.08 3.32
-3 0 1 37.7 4.04
-3 0 0 371.13 13.1
3 0 0 378.99 12.21
3 0 0 344.69 10.57
-3 0 -1 465.81 14.9
3 0 1 449.91 11.45
3 0 1 471.5 14.68
3 0 2 1338.8 32
-3 0 -3 193.98 7.54
3 0 3 182.94 9.5
-3 0 -4 781.59 19.75
3 0 4 738.36 22.99
3 0 5 195.43 10.9
-3 0 -5 197.28 8.83
3 0 5 199.7 11.49
3 0 5 210.52 11.98
3 0 6 302.9 14.56
-3 0 -6 296.38 11.96
3 0 6 278.23 14.87
3 0 6 307.13 15.62
3 0 7 1408.18 42.08
3 0 7 1498.14 40.31
3 0 7 1443.32 42.55
3 0 8 989.32 35.17
3 0 8 1009.69 35.44
3 0 9 319.04 19.46
3 0 10 101.09 7.31
3 0 10 88.6 6.66
3 0 10 94.8 6.92
3 0 10 101.04 6.95
3 0 10 99.08 6.93
3 0 11 672.17 20.91
3 0 11 681.79 20.45
3 0 11 629.28 19.67
3 0 11 631.95 19.55
3 0 11 684.27 20.6
3 0 12 -0.24 2.74
3 0 12 1.98 3.04
3 0 12 1.38 2.53
3 0 12 0.8 2.89
3 0 13 14.98 3.33
3 0 13 9.84 3.38
3 0 13 10.5 3.25
3 0 13 11.15 2.52
3 0 14 2 1.63
3 0 14 4.76 2.53
3 0 14 5.2 2.19
3 0 15 31.04 2.49
-3 -1 14 3.93 1.7
-3 -1 13 15.2 3.21
-3 -1 13 20.48 3.02
-3 -1 12 44.03 5.25
-3 -1 12 41.36 4.52
-3 -1 11 5.76 3.28
-3 -1 11 12.35 3.64
-3 -1 11 6.54 3.28
-3 -1 11 5.2 2.92
-3 -1 10 17.11 3.89
-3 -1 10 8.52 2.98
-3 -1 10 15.39 3.54
-3 -1 10 20.43 3.96
-3 -1 9 222.81 10.31
-3 -1 9 212.08 9.9
-3 -1 9 223.21 10.14
-3 -1 9 216.05 9.74
3 1 -8 323.73 17.41
-3 -1 8 302 19.89
-3 -1 7 1276.88 36.64
3 1 -7 1124.13 35.59
-3 -1 7 1137.85 37.72
-3 -1 7 1237.19 41.75
-3 -1 6 5.34 2.75
-3 -1 6 8.45 3.72
-3 -1 5 1866 48.09
-3 -1 5 1854.93 50.2
-3 -1 4 1163.08 33.02
-3 -1 3 613.82 19.91
-3 -1 3 563.28 17.06
-3 -1 2 4.93 2.22
-3 -1 2 3.7 1.58
3 1 -2 6.01 2.11
3 1 -1 240.39 9.51
-3 -1 1 230.59 8.42
-3 -1 1 249.28 10.58
3 1 0 90.52 5.1
-3 -1 0 97.52 3.97
-3 -1 0 92.45 6.1
-3 -1 -1 77.75 5.44
3 1 1 86.96 4.56
-3 -1 -1 87.89 2.99
-3 -1 -2 147.44 7.45
3 1 3 44.71 4.61
-3 -1 -4 14.77 1.72
3 1 4 14.4 3.05
3 1 5 9.57 3.24
3 1 5 13.41 3.23
3 1 6 173.12 11.71
3 1 6 167 8.73
3 1 6 179.11 10.44
3 1 7 1066.16 35.49
3 1 7 1155.55 32.82
3 1 8 271.18 17.2
3 1 9 11.26 5.02
3 1 10 730.25 21.23
3 1 10 768.74 22.49
3 1 10 790.02 22.07
3 1 10 748.98 21.74
3 1 10 718.2 20.93
3 1 10 769.41 21.62
3 1 11 328.36 13.74
3 1 11 334.09 13.16
3 1 11 331.84 12.91
3 1 11 358.24 13.68
3 1 11 326.87 12.99
3 1 11 330.4 12.74
3 1 11 337.27 13.27
3 1 12 613.22 19.59
3 1 12 595.49 18.28
3 1 12 613.98 18.1
3 1 12 589.89 17.97
3 1 12 606.29 18.82
3 1 12 576.28 17.96
3 1 12 575.1 17.87
3 1 12 601.55 18.6
3 1 13 5.38 3.32
3 1 13 -0.59 2.22
3 1 13 4.3 2.47
3 1 13 3.75 3.29
3 1 13 4.09 2.86
3 1 13 3.29 2.15
3 1 14 48.97 4
3 1 14 53.09 3.71
3 1 14 52.73 4.46
3 1 14 48.91 3.67
3 1 15 66.01 3.88
-3 -2 14 165.35 5.57
-3 -2 14 166.83 5.76
-3 -2 14 163.67 5.51
-3 -2 13 12.15 2.14
-3 -2 13 18.9 2.99
-3 -2 12 172.55 8.41
-3 -2 12 183.14 8.4
-3 -2 12 195.27 9.14
-3 -2 11 382.03 14.02
-3 -2 11 377.26 14.32
-3 -2 11 373.12 13.39
-3 -2 10 112.52 7.67
-3 -2 10 95.76 7.25
-3 -2 10 109.27 7.2
-3 -2 10 126.62 7.3
-3 -2 9 40.94 4.95
-3 -2 9 40.69 4.9
-3 -2 9 46.49 4.81
-3 -2 8 16.18 3.35
-3 -2 8 18.34 5.89
3 2 -8 15.99 4.79
-3 -2 7 59.38 9.01
3 2 -7 32.41 5.84
3 2 -6 100.65 9.06
-3 -2 6 91.34 10.44
3 2 -5 366.39 16.47
-3 -2 5 349.08 19.13
3 2 -4 1040.12 30.06
-3 -2 4 1085.22 30.6
-3 -2 3 1065.82 26.76
3 2 -3 1067.94 29.18
-3 -2 3 1072.05 28.7
-3 -2 2 618 18.67
3 2 -2 641.52 19.6
-3 -2 2 619.34 18.19
-3 -2 1 82.25 6.03
3 2 -1 83.68 5.81
-3 -2 1 77.23 5.83
3 2 0 1097.06 26.12
-3 -2 0 1036.4 27.7
-3 -2 0 1044.08 26.71
-3 -2 -1 7294.64 134.94
-3 -2 -2 136.07 6.99
-3 -2 -3 746.19 19.65
3 2 3 700.13 19.6
3 2 4 1961.94 45.12
-3 -2 -4 2016.54 42.84
3 2 5 8.3 3.2
3 2 5 5.84 2.34
-3 -2 -5 7.35 2.76
3 2 5 7.71 2.99
3 2 6 166.6 10.96
3 2 6 154.56 11.21
3 2 6 172.03 9.61
3 2 7 84.73 8.95
3 2 7 96.16 9.11
3 2 8 87.45 9.89
3 2 9 193.36 15.59
3 2 10 7.66 2.58
3 2 10 11.43 3.15
3 2 10 10.02 3.37
3 2 10 10.33 3.09
3 2 10 9.39 3.45
3 2 10 13.16 3.49
3 2 10 8.73 2.63
3 2 10 9.14 2.74
3 2 11 390.45 14.44
3 2 11 410.06 15.63
3 2 11 413.35 15.34
3 2 11 393.49 14.68
3 2 11 411.66 14.42
3 2 11 390.7 14.7
3 2 11 405.01 14.86
3 2 11 418.48 14.18
3 2 12 540.8 17.32
3 2 12 571.3 18.76
3 2 12 540.57 17.74
3 2 12 540.48 17.94
3 2 12 578.39 17.16
3 2 12 537.7 16.67
3 2 12 561.5 17.76
3 2 12 528.51 17.22
3 2 13 275.44 10.75
3 2 13 282.33 10.93
3 2 13 257.74 10.95
3 2 13 280.8 11.99
3 2 13 261.44 10.89
3 2 13 255.95 10.12
3 2 13 259.69 10.77
3 2 14 24.38 2.92
3 2 14 23.64 3.54
3 2 14 23.02 3.02
3 2 14 28.89 3.04
3 2 15 256.07 8.4
-3 -3 13 109.73 5.17
-3 -3 13 101.66 4.98
-3 -3 12 48.76 4.53
-3 -3 12 45.22 4.34
-3 -3 12 48.06 4.44
-3 -3 11 171.05 9.01
-3 -3 11 177.47 9.03
-3 -3 11 172.43 8.58
-3 -3 10 262.37 11.92
-3 -3 10 272.44 11.45
-3 -3 10 271.29 11.79
-3 -3 9 157.6 9.15
-3 -3 9 158.12 8.73
-3 -3 8 15.9 4.06
-3 -3 8 14.18 3.1
3 3 -7 320.75 17.39
-3 -3 7 307.47 21.28
3 3 -6 355.34 17.87
-3 -3 6 352.07 21.87
3 3 -5 66.52 7.38
-3 -3 5 66.06 9.07
3 3 -4 133.3 9.83
-3 -3 4 146.23 12.17
-3 -3 3 857.49 24.35
3 3 -3 862.28 26.59
3 3 -2 176.37 10.14
-3 -3 2 172.19 9.31
3 3 -1 238.04 11.35
-3 -3 1 235.66 11.21
-3 -3 0 1466.32 36.2
-3 -3 0 1402.71 34.43
-3 -3 -1 2887.44 62.54
-3 -3 -1 2857.63 58.92
3 3 2 1945.52 38.53
-3 -3 -2 1916.96 41.24
3 3 3 110.8 6.46
-3 -3 -3 102.91 8.2
-3 -3 -3 108.98 6.19
3 3 4 255.94 11.72
-3 -3 -4 243.52 13.06
3 3 4 237.75 12.4
-3 -3 -4 270.54 10.23
3 3 5 1252 34.2
3 3 5 1234.77 35.85
-3 -3 -5 1280.11 35.1
3 3 5 1240.4 34.38
3 3 6 23.94 4.6
3 3 6 24.97 5.02
3 3 6 30.21 4.56
-3 -3 -6 37.26 4.78
3 3 7 425.2 19.79
3 3 7 440.78 21.19
3 3 7 456.3 18.66
3 3 8 265.11 17.34
3 3 8 270.29 16.2
3 3 9 201.49 16.09
3 3 9 213.22 15.13
3 3 10 39.91 4.93
3 3 10 40.26 4.87
3 3 10 42.56 4.71
3 3 10 39.18 4.96
3 3 10 45.31 4.57
3 3 10 41.83 4.75
3 3 11 277.87 12.3
3 3 11 265.11 12.29
3 3 11 277.08 12.52
3 3 11 271.22 11.5
3 3 11 283.58 12.4
3 3 11 305.8 12.22
3 3 11 250.41 11.05
3 3 12 38.93 4.77
3 3 12 39.75 5.07
3 3 12 39.42 5.27
3 3 12 45.07 5.28
3 3 12 32.79 5.17
3 3 12 33.96 4.58
3 3 13 317.17 12.9
3 3 13 330.74 13.2
3 3 13 328.97 12.55
3 3 13 333.13 12.24
3 3 13 328.73 12.19
3 3 13 311.56 11.92
3 3 14 12.44 2.99
3 3 14 7.49 2.7
3 3 14 11.77 2.69
3 3 14 7.54 2.86
3 3 15 43.55 3.28
-3 -4 13 90.54 3.97
-3 -4 12 7.32 2.11
-3 -4 12 7.51 2.29
-3 -4 12 4.86 1.74
-3 -4 11 5.86 2.93
-3 -4 11 2.13 2.96
-3 -4 10 286.53 12.17
-3 -4 10 280.7 11.56
-3 -4 10 303.5 11.91
-3 -4 9 308.71 13.13
-3 -4 9 322.1 12.64
-3 -4 9 287.23 12.26
-3 -4 8 81.3 6.45
-3 -4 8 81.01 6.94
-3 -4 7 289.04 12.33
-3 -4 7 299.14 12.3
3 4 -6 688.44 27.6
-3 -4 6 758.7 34.35
3 4 -5 96.19 9.66
-3 -4 5 115.07 12.43
3 4 -4 37.99 6.1
-3 -4 4 43.94 7.4
3 4 -3 16.83 4.31
-3 -4 3 19.37 3.88
-3 -4 3 11.7 4.36
-3 -4 2 8.45 2.83
3 4 -2 3.79 1.92
-3 -4 1 6.43 2.29
3 4 -1 9.1 2.87
-3 -4 0 632.13 21.76
3 4 0 596.35 21.18
-3 -4 -1 584.81 21.52
3 4 1 574.07 21.79
-3 -4 -2 149.87 10.35
3 4 2 141.08 10.52
3 4 3 213.23 13.28
3 4 3 225.26 10.01
-3 -4 -3 216.47 13.25
-3 -4 -3 238.79 9.99
3 4 4 536.7 18.64
-3 -4 -4 554.97 23.27
3 4 4 543.8 21.97
3 4 5 1440.32 40.21
3 4 5 1471.41 40.93
3 4 5 1398.92 37.85
-3 -4 -5 1406.29 41.08
3 4 6 2326.68 58.71
3 4 6 2233.98 56.12
-3 -4 -6 2351.52 55.75
3 4 6 2288.64 56.88
3 4 7 368.65 18.57
3 4 7 366.05 19.66
3 4 8 33.54 7.09
3 4 8 36.21 6.23
3 4 9 582.04 28.72
3 4 9 552.15 25.55
3 4 10 974.69 26.86
3 4 10 968.71 26.57
3 4 10 1004.99 26.47
3 4 10 959.2 26.94
3 4 10 988.97 27.58
3 4 10 972.24 26.79
3 4 10 929.96 24.73
3 4 11 50.07 5.87
3 4 11 47.92 5.69
3 4 11 55.16 6.08
3 4 11 43.72 5.51
3 4 11 47.44 5
3 4 11 59.56 5.8
3 4 12 69.51 5.66
3 4 12 68.7 6.61
3 4 12 62.34 6.18
3 4 12 64.26 6.12
3 4 12 75.35 6.73
3 4 12 65.55 5.67
3 4 12 68.81 5.87
3 4 13 40.78 4.29
3 4 13 48.37 4.64
3 4 13 46.42 4.99
3 4 13 49.59 5.6
3 4 13 37.86 5.05
3 4 13 39.43 4.73
3 4 13 48.22 4.53
3 4 14 16.55 3.05
3 4 14 14.29 3.27
3 4 14 14.81 2.71
3 4 15 54.36 3.71
-3 -5 12 12.38 2.07
-3 -5 12 13.4 1.77
-3 -5 11 28.47 3.4
-3 -5 11 30.27 3.11
-3 -5 11 30.42 3.71
-3 -5 10 85.77 6.15
-3 -5 10 85.09 6.56
-3 -5 10 90.27 5.73
-3 -5 9 476.66 15.85
-3 -5 9 469.73 16.46
-3 -5 9 475.8 15.43
-3 -5 8 165.15 9.22
-3 -5 8 170.46 9.46
-3 -5 8 153.83 8.4
-3 -5 7 57.16 5.8
-3 -5 7 55.7 5.77
-3 -5 7 57.5 5.54
-3 -5 6 410.12 14.99
-3 -5 6 433.88 15.52
-3 -5 6 439.37 15.88
-3 -5 5 1567.5 54.11
-3 -5 4 99.46 11.65
-3 -5 3 315.3 16.09
-3 -5 3 293.88 19.2
-3 -5 2 1245.48 36.62
-3 -5 2 1183.23 40.44
-3 -5 1 197.4 12.57
3 5 -1 201.24 11.41
-3 -5 0 182.91 12.09
3 5 0 162.92 11.25
-3 -5 -1 212.86 13.53
3 5 1 233.39 14.47
3 5 2 189.41 14.09
-3 -5 -2 190.02 13.42
-3 -5 -3 385.42 20.37
3 5 3 385.65 20.8
3 5 4 14.35 4.58
-3 -5 -4 9 3.89
3 5 4 13.62 3.85
3 5 5 436.37 19.82
-3 -5 -5 412.37 21.77
3 5 5 436.63 18.65
3 5 5 442.28 21.84
3 5 6 1052.61 35.99
-3 -5 -6 1152.25 36.18
3 5 6 1044.15 33.78
3 5 7 796.85 31.69
-3 -5 -7 827.15 28.11
3 5 8 102.19 11.39
3 5 8 88.27 9.79
3 5 9 85.9 7.15
3 5 9 76.32 6.12
3 5 9 81.79 7.14
3 5 9 87.88 6.44
3 5 9 78.17 6.73
3 5 9 86.48 7.17
3 5 9 86.64 6.88
3 5 10 1240.97 33.33
3 5 10 1163.15 31.28
3 5 10 1223.85 31.35
3 5 10 1197.88 32.25
3 5 10 1242.05 31.12
3 5 10 1272.11 33
3 5 11 723.59 22.57
3 5 11 701.23 22.36
3 5 11 692.63 21.5
3 5 11 705.63 22.79
3 5 11 696.14 21.33
3 5 11 708.61 22.08
3 5 11 688.14 21.96
3 5 12 -0.25 3.71
3 5 12 3.47 3.81
3 5 12 2.96 2.98
3 5 12 3.08 3.42
3 5 12 2.39 3.4
3 5 13 18.88 3.41
3 5 13 19.48 4.48
3 5 13 21.62 4.18
3 5 14 296.28 11.16
3 5 14 278.27 11.05
3 5 14 288.39 9.93
3 5 15 12.25 2.03
3 5 15 6.35 2.09
-3 -6 11 52.85 3.65
-3 -6 11 56.83 3.6
-3 -6 10 123.23 6.53
-3 -6 10 119.47 6.59
-3 -6 9 245.42 10.34
-3 -6 9 244.54 10.63
-3 -6 8 60.5 5.81
-3 -6 8 62.58 6.01
-3 -6 7 11.6 3.53
-3 -6 7 10.72 3.7
-3 -6 6 28.06 4.61
-3 -6 6 33.74 4.76
-3 -6 5 964.95 26.76
-3 -6 5 990.38 26.65
3 6 -5 1038.76 25.57
-3 -6 4 1846.92 60.46
-3 -6 3 236.18 15.11
-3 -6 3 216.67 17.72
-3 -6 2 253.61 18.3
-3 -6 2 269.64 16.47
-3 -6 1 580.31 25.03
-3 -6 1 531.45 25.97
-3 -6 0 2263.06 59.76
-3 -6 0 2180.86 59.8
-3 -6 -1 419.17 21.69
3 6 1 457.72 22.24
3 6 2 40.61 7.57
-3 -6 -2 33.82 6.63
-3 -6 -3 798.66 34.23
3 6 3 875.79 35.74
-3 -6 -4 76.16 10.84
-3 -6 -5 88.01 11.08
-3 -6 -6 21.94 5.22
3 6 7 703.44 30.81
-3 -6 -7 666.42 27.69
3 6 8 203.94 16.74
3 6 8 196.61 14.72
3 6 9 15.63 3.76
3 6 9 18.24 3.62
3 6 9 5.15 3.56
3 6 9 9.51 3.58
3 6 10 822.31 25.91
3 6 10 781.35 23.28
3 6 10 778.35 23.67
3 6 10 768.39 22.79
3 6 10 860.37 25.89
3 6 11 570.33 19.66
3 6 11 560.31 18.83
3 6 11 549.44 18.94
3 6 11 602.51 20.95
3 6 11 558.23 18.37
3 6 11 608.22 20.2
3 6 12 45.48 5.75
3 6 12 53.3 5.91
3 6 12 50.12 5.73
3 6 13 -0.9 2.42
3 6 13 7.06 3.38
3 6 13 -3.17 3.45
3 6 14 100.31 6.02
3 6 14 94.45 5.14
3 6 15 22.6 2.22
3 6 15 21.33 2.59
-3 -7 10 43.94 3.49
-3 -7 10 51.87 3.6
-3 -7 9 4.14 2.36
-3 -7 9 8.68 2.64
-3 -7 8 208.93 9.66
-3 -7 8 192.02 9.17
-3 -7 7 1.38 3.57
-3 -7 7 3.81 3.21
-3 -7 6 126.84 8.28
-3 -7 6 131.66 8.18
-3 -7 5 20.21 4.29
3 7 -5 21.23 3.55
-3 -7 5 18.19 3.97
-3 -7 4 1002.79 27.32
3 7 -4 1014.19 26.39
-3 -7 4 976.33 26.4
-3 -7 3 618.59 19.42
3 7 -3 636.34 19.59
-3 -7 2 20.74 5.82
-3 -7 2 17.39 5.84
-3 -7 1 473.35 24.32
-3 -7 0 978.53 37.59
-3 -7 -1 900.3 36.81
-3 -7 -2 7.21 5.27
-3 -7 -3 381.49 24.8
-3 -7 -4 1110.86 46.71
-3 -7 -4 1114.34 44.15
-3 -7 -5 601.39 32.58
-3 -7 -5 605.27 29.99
-3 -7 -6 17.55 5.38
-3 -7 -7 10.12 4.44
3 7 7 2.96 3.51
3 7 8 283.46 12.28
3 7 8 269.33 14.52
3 7 9 18.63 4.03
3 7 9 19.88 3.81
3 7 9 21.89 5.76
3 7 10 90.49 6.51
3 7 10 83.98 7.21
3 7 10 87.34 7.31
3 7 10 84.88 6.97
3 7 10 78.82 6.39
3 7 10 79.83 7.67
3 7 11 312.24 13.59
3 7 11 315.68 13.14
3 7 11 313.05 12.66
3 7 11 326.75 14.75
3 7 11 324.08 13.67
3 7 12 558.6 18.12
3 7 12 532.52 17.65
3 7 12 541.54 17.69
3 7 12 544.22 16.99
3 7 13 9.56 2.88
3 7 13 6.7 3.07
3 7 14 41.83 3.85
3 7 14 38.6 3.22
3 7 14 36.46 3.09
3 7 15 429.25 11.05
-3 -8 9 377.57 10.48
-3 -8 9 385.83 10.82
-3 -8 8 102.54 5.64
-3 -8 8 104.86 5.91
-3 -8 7 340.02 11.98
-3 -8 6 487.13 15.76
3 8 -5 43.74 4.73
-3 -8 5 44.75 4.99
3 8 -4 22.67 4.08
-3 -8 4 14.39 3.51
3 8 -3 2.64 3.15
-3 -8 3 4.4 2.56
3 8 -2 14.67 3.35
3 8 -2 18.97 4.41
3 8 -1 49.77 5.01
3 8 -1 52.29 5.92
3 8 0 330.87 13.08
3 8 0 318.11 14.62
-3 -8 -1 601.91 31.65
-3 -8 -2 18.26 7.3
-3 -8 -2 43.31 8.77
-3 -8 -3 7.91 6.67
-3 -8 -3 19.28 7.29
-3 -8 -4 775.89 41.08
3 8 5 1637.92 37.62
3 8 5 1618.32 37.69
3 8 6 94.74 7.24
3 8 6 97.86 6.43
3 8 6 91.86 6.75
3 8 6 85.02 7.2
3 8 7 76.69 7.81
3 8 7 75.21 5.73
3 8 7 76.71 7.38
3 8 8 633.06 22.43
3 8 8 636.12 20.31
3 8 8 600.5 22.67
3 8 9 472.69 17.52
3 8 9 473.35 16.73
3 8 9 430.91 15.74
3 8 10 326.51 13.01
3 8 10 350.45 14.27
3 8 10 339.04 13.83
3 8 10 355.76 13.57
3 8 10 331.39 14.04
3 8 11 55.59 5.63
3 8 11 43.96 5.23
3 8 11 45.33 5.33
3 8 11 44.97 4.72
3 8 12 -2.05 2.86
3 8 12 0.88 2.83
3 8 12 7.78 2.76
3 8 12 1.6 2.43
3 8 13 47.42 4.25
3 8 14 6.65 1.46
3 8 14 5.81 1.79
3 8 14 4.96 1.61
-3 -9 8 1.69 1.33
-3 -9 7 161.88 6.84
-3 -9 6 284.55 10.41
3 9 -5 195.82 8.66
3 9 -4 30.25 4.44
3 9 -3 48.34 5.78
3 9 -2 10.27 4.47
3 9 -1 88.15 6.67
3 9 -1 94.89 8.12
3 9 0 76.04 7.74
3 9 0 88.68 7.01
3 9 1 59.33 6.11
3 9 1 63.41 7.39
3 9 2 7.61 3.59
3 9 2 4.47 2.57
3 9 2 9.91 4.62
3 9 3 141.4 10
3 9 3 147.22 8.81
3 9 3 156.9 10.04
3 9 4 56.23 6.93
3 9 4 50.84 5.77
3 9 4 51.22 5.26
3 9 5 1426.64 38.36
3 9 5 1356.52 36.72
3 9 5 1447.09 34.16
3 9 5 1420.31 33.92
3 9 6 693.43 24.02
3 9 6 708.49 20.62
3 9 6 679.38 20.65
3 9 6 762.64 23.22
3 9 7 12.11 4.81
3 9 7 12.87 3.05
3 9 8 578.29 19.06
3 9 8 553 20.83
3 9 9 766.49 23.32
3 9 9 739.33 21.9
3 9 9 686.97 20.57
3 9 10 440.4 15.46
3 9 10 468.53 16.03
3 9 10 472.72 16.14
3 9 10 429.44 14.66
3 9 11 9.74 2.51
3 9 11 12.81 3.45
3 9 11 11.78 3.24
3 9 11 14.17 2.98
3 9 12 13.13 3.21
3 9 12 14.36 2.99
3 9 12 16.48 2.72
3 9 13 26.45 2.87
3 10 -6 243.36 8.25
-3 -10 6 231.9 7.25
3 10 -5 317.69 9.87
3 10 -4 88.63 5.68
-3 -10 4 89.74 5.21
3 10 -3 84.39 6.4
3 10 -2 358.99 14.15
3 10 -1 333.37 14.39
3 10 -1 318.99 12.68
3 10 0 295.41 14.1
3 10 0 299.75 12
3 10 1 24.8 4.7
3 10 1 17.65 4.41
3 10 2 451.79 17.41
3 10 2 428.59 14.46
3 10 2 431.11 17.9
3 10 3 22.94 4.63
3 10 3 30.5 4.46
3 10 3 27.29 4.79
3 10 4 42.5 6.36
3 10 4 39.03 5.06
3 10 4 45.42 5.55
3 10 4 47.88 5.29
3 10 5 -1.93 4.45
3 10 5 2.93 3.66
3 10 5 5.99 2.84
3 10 6 193.23 11.44
3 10 6 192.97 9.35
3 10 7 92.92 6.31
3 10 7 95.89 8.56
3 10 8 10.48 4.18
3 10 8 17.13 3.94
3 10 9 264.57 12.07
3 10 9 264.73 11.24
3 10 9 249.78 10.12
3 10 10 251.59 9.64
3 10 10 247.02 10.37
3 10 10 271.08 10.87
3 10 11 323.81 11.29
3 10 11 327.84 11.23
3 10 11 326.27 10.31
3 10 12 10.01 2.07
-3 -11 5 92.92 4.06
3 11 -4 109.96 4.89
3 11 -4 123.51 5.42
-3 -11 3 5.21 1.67
3 11 -3 4.07 2.12
3 11 -3 5.28 2.18
3 11 -2 455.49 14.37
3 11 -2 436.76 13.49
-3 -11 2 462.28 13.74
3 11 -1 578.75 17.75
3 11 -1 538.06 15.85
-3 -11 1 566.03 17.09
3 11 0 459.84 16.45
3 11 0 477.75 14.5
3 11 1 15.39 4.18
3 11 2 255.92 10.94
3 11 2 250.16 12.23
3 11 3 98.76 6.66
3 11 3 87.29 7
-3 -11 -3 94.44 7.78
3 11 4 338.36 12.45
3 11 4 325.49 12.58
-3 -11 -4 354.24 14.16
3 11 5 84.09 6.06
-3 -11 -5 71.96 5.95
3 11 6 17.79 3.2
-3 -11 -6 24.95 3.49
3 11 7 -6.75 4.5
3 11 7 -4.97 3.1
3 11 8 27.77 3.98
3 11 8 16.32 2.53
3 11 9 144.92 7.24
3 11 9 153.69 6.61
3 11 9 140.03 7.08
3 11 9 139.78 6.22
3 11 10 233.25 8.66
3 11 10 225.08 7.51
3 11 10 221.29 8.35
3 11 11 146.94 6.04
3 11 11 147.49 5.84
3 11 11 156.57 6.23
3 12 -2 66.08 3.8
-3 -12 2 66.84 3.33
3 12 -1 310.35 8.82
3 12 -1 322.29 10.02
3 12 -1 300.82 9.92
-3 -12 1 336.87 9.85
3 12 0 401.87 12.1
3 12 0 387.84 12.4
-3 -12 0 406.06 12.41
3 12 1 45.65 4.04
3 12 1 42.21 4.23
-3 -12 -1 46.62 4.67
3 12 2 31.87 3.57
3 12 2 28 3.55
-3 -12 -2 34.96 4.53
3 12 3 222.77 8.74
3 12 3 203.79 8.71
-3 -12 -3 218.41 9.71
3 12 4 560.82 15.64
-3 -12 -4 593.57 16.91
3 12 5 210.61 8.23
-3 -12 -5 231.81 8.94
3 12 6 4.05 2.22
3 12 7 43.79 3.89
3 12 8 24.33 2.91
3 12 8 20.04 2.62
3 12 8 22.55 2.59
3 12 9 40.24 3.1
3 12 9 39.19 2.89
-3 -13 -2 43.79 3.01
3 13 3 4.5 1.24
-3 -13 -3 7.28 1.68
3 13 4 249.6 8.14
-3 -13 -4 302.97 8.28
3 13 5 217.45 7.15
3 13 6 50.09 3.15
-4 11 3 151.87 6.46
-4 11 2 -1.56 1.77
-4 11 1 91.24 4.66
-4 10 8 8.5 1.98
4 -10 -8 8.87 1.98
-4 10 7 9.94 2.17
-4 10 7 11.43 2.1
-4 10 6 29.4 3.45
-4 10 6 24.81 3.01
-4 10 5 104.37 5.51
4 -10 -5 97.77 5.7
-4 10 5 94.82 5.96
4 -10 -4 61.62 4.39
-4 10 4 51.54 4.92
4 -10 -3 66.35 4.32
-4 10 3 66.38 5.79
-4 10 3 68.72 4.98
-4 10 2 5.58 3.3
-4 10 2 9.23 2.92
-4 10 1 36.35 4.28
-4 10 0 275.53 10.81
-4 10 -1 89.47 5.79
-4 10 -2 4.62 2.21
-4 10 -3 91.95 4.64
-4 9 10 235.59 7.57
4 -9 -10 177.17 6.07
-4 9 9 18.11 2.79
-4 9 8 280.31 10.38
-4 9 7 77.54 5.61
-4 9 7 78.14 5.39
-4 9 6 442.98 14.59
-4 9 6 443.98 14.53
-4 9 5 185.95 8.87
-4 9 5 196.82 9.54
-4 9 4 30.31 4.01
-4 9 4 28.8 3.9
4 -9 -4 34.12 4.56
-4 9 4 22.45 4.57
4 -9 -3 74.5 6.29
-4 9 3 60.38 5.56
4 -9 -2 46.28 5.45
4 -9 -2 55.91 4.87
-4 9 2 52.82 5.41
-4 9 1 67.87 6.15
4 -9 -1 80.75 6.35
-4 9 0 51.2 5.11
4 -9 0 58.59 5.15
-4 9 0 53.32 5.88
-4 9 -1 49.18 4.92
4 -9 1 53.71 4.54
-4 9 -1 63.34 6.09
-4 9 -2 35.64 3.79
-4 9 -2 30.46 4.34
-4 9 -3 76.48 5.65
4 -9 4 44.46 3.81
-4 9 -4 45.4 3.98
-4 9 -5 246.39 7.89
4 -9 5 240.35 7.89
-4 8 11 27.77 2.8
-4 8 11 23.69 2.11
-4 8 10 178.82 7.83
-4 8 9 279.29 10.97
-4 8 8 17.49 3.9
-4 8 7 72.49 6.37
-4 8 7 68.05 5.6
-4 8 6 932.53 25.32
-4 8 6 940.7 24.89
-4 8 5 422.41 15.34
-4 8 5 385.79 14.61
4 -8 -5 405.36 14.28
-4 8 5 403.46 13.88
-4 8 4 9.32 3.47
4 -8 -4 6.96 3.73
-4 8 4 12.61 3.35
4 -8 -3 27.26 4.79
-4 8 3 25.93 4.54
-4 8 2 219.19 10.84
4 -8 -2 225.62 10.75
-4 8 2 233.81 11.17
-4 8 1 50.91 5.43
4 -8 -1 56.83 5.69
-4 8 1 64.86 6.49
-4 8 0 158.17 9.08
4 -8 0 156.11 8.62
-4 8 0 162.67 9.56
-4 8 -1 45.93 5.18
4 -8 1 47.49 4.93
-4 8 -2 6.96 2.79
4 -8 2 10.23 3.1
4 -8 2 9.81 3.47
4 -8 3 50.76 5.6
4 -8 4 126.76 7.66
4 -8 5 11 3.21
4 -8 6 141.49 6.82
-4 8 -6 137.5 6.05
4 -8 7 112.9 5.2
-4 7 12 15.73 2.14
-4 7 12 17.47 2.06
-4 7 12 15.9 1.91
-4 7 11 66.51 4.78
-4 7 11 62.57 4.16
-4 7 10 7.23 3.09
-4 7 9 5.81 3.89
-4 7 8 6.86 3.83
-4 7 7 34.47 4.84
-4 7 6 420.66 15.8
-4 7 6 458.83 15.71
-4 7 5 238.48 11.37
4 -7 -5 241.47 10.7
-4 7 5 245.02 10.67
-4 7 4 122.48 7.83
4 -7 -4 121.86 7.85
-4 7 4 126.85 7.85
-4 7 3 15.99 3.79
-4 7 3 9.85 2.92
4 -7 -3 6.67 3.1
-4 7 2 1026.5 27.93
4 -7 -2 1079.88 27.87
-4 7 2 1100.24 28.42
-4 7 1 1422.35 34.95
4 -7 -1 1435.76 34.44
-4 7 1 1471.06 35.55
-4 7 0 383.44 14.44
4 -7 0 380.72 14.03
4 -7 1 12.48 4.13
-4 7 -1 2.53 2.88
4 -7 1 4.93 2.97
4 -7 1 7.72 2.92
-4 7 -2 105.39 7.1
4 -7 2 95.95 7.51
4 -7 2 101.38 6.5
4 -7 2 102.2 7.4
4 -7 3 80.58 6.67
4 -7 3 80.57 6.78
4 -7 4 128.46 8.08
4 -7 4 131.5 8.55
4 -7 4 141.46 8.63
4 -7 5 11.47 3.39
4 -7 5 7.64 3.59
4 -7 5 5.07 3.38
4 -7 6 41.97 4.9
4 -7 6 33.64 4.42
4 -7 7 245.72 9.96
4 -7 7 248.03 9.92
4 -7 8 17.66 2.81
4 -7 9 84.4 3.92
-4 6 13 75.64 3.64
-4 6 12 523.17 14.12
-4 6 12 551.53 14.03
-4 6 12 518.34 14.1
-4 6 11 196.43 8.86
-4 6 11 202.99 8.49
-4 6 10 9.45 3.39
-4 6 9 236.83 11.08
-4 6 9 212.95 10.39
-4 6 8 223.03 10.73
-4 6 8 240.74 11.55
-4 6 7 4.76 3.4
-4 6 7 4.64 3.23
-4 6 6 532.98 17.75
-4 6 6 487.29 16.57
-4 6 5 11.91 3.69
4 -6 -5 12.96 3.35
-4 6 5 9.89 2.98
-4 6 5 10.15 2.86
-4 6 4 292.42 12.21
4 -6 -4 308.35 11.94
-4 6 4 321.17 12.24
-4 6 3 39.12 4.49
4 -6 -3 46.67 4.95
-4 6 3 44.03 4.93
-4 6 2 137.42 7.95
4 -6 -2 129.47 7.61
-4 6 2 138.82 8.05
-4 6 1 2232.84 47.79
4 -6 -1 2159.53 47.02
-4 6 0 690.85 20.15
4 -6 0 705.21 20.16
4 -6 0 691.01 19.69
4 -6 0 672.35 19.48
4 -6 1 202.12 9.63
4 -6 1 194.46 9.77
-4 6 -1 201.93 9.61
4 -6 1 193.91 9.16
4 -6 2 175.37 9.32
4 -6 2 179.09 8.46
4 -6 2 197.93 9.79
4 -6 2 176.67 9.49
4 -6 3 413.01 14.99
4 -6 3 422.76 15.61
4 -6 3 427.22 15.53
4 -6 4 835.01 23.37
4 -6 4 830.75 24.29
4 -6 4 855.33 24.32
4 -6 5 46.15 5.02
4 -6 5 49.81 5.84
4 -6 5 35.69 4.68
4 -6 6 25.96 4.05
4 -6 6 23.83 4.66
4 -6 6 23.98 4.41
4 -6 7 11.22 3.49
4 -6 7 6.21 2.58
4 -6 7 6.78 3.49
4 -6 8 32.3 3.64
4 -6 8 32.98 4.21
4 -6 8 34.68 4.39
4 -6 9 9.01 2.18
4 -6 9 5.82 2.27
4 -6 9 7 2.35
4 -6 10 78.07 3.73
4 -6 10 77.45 3.83
-4 5 13 10.69 1.89
-4 5 13 9.23 2.02
-4 5 12 250.62 9.18
-4 5 12 271.56 9.42
-4 5 12 245.55 9.41
-4 5 11 856.82 22.76
-4 5 11 868.08 22.33
-4 5 10 461.82 16.02
-4 5 9 17.18 3.87
-4 5 9 13.47 3.87
-4 5 8 164.57 9.5
-4 5 8 159.75 9.16
-4 5 7 88.74 7.09
-4 5 7 84.12 6.64
-4 5 6 113.84 7.63
-4 5 6 119.31 7.48
-4 5 5 106.63 7.03
4 -5 -4 21.17 5.19
-4 5 4 17.83 5.69
4 -5 -3 13.24 4.32
-4 5 3 15.14 4.63
4 -5 -2 38.52 6.59
4 -5 -1 66.07 8.32
-4 5 0 137.51 11.44
4 -5 0 148.95 12.05
4 -5 1 55.17 7.82
4 -5 2 24.27 5.91
4 -5 3 414.62 14.73
4 -5 3 396.02 13.96
4 -5 3 391.82 14.35
4 -5 4 1391.8 33.15
4 -5 4 1390.15 34.1
4 -5 4 1421.01 34.31
4 -5 5 157.78 9.19
4 -5 5 151.9 8.3
4 -5 5 158.24 9.21
4 -5 6 151.59 9.1
4 -5 6 152.24 8.03
4 -5 6 142.35 7.99
4 -5 6 166.66 9.37
4 -5 7 468.96 15.78
4 -5 7 500.61 15.04
4 -5 7 484.91 17.13
4 -5 7 491.8 16.72
4 -5 8 204.34 9.44
4 -5 8 207.26 10.3
4 -5 8 205.92 9.79
4 -5 9 54.49 4.89
4 -5 9 43.75 4.34
4 -5 9 52.75 5.08
4 -5 10 15.2 2.78
4 -5 10 12.32 2.32
4 -5 10 12.72 2.9
4 -5 11 5.86 1.73
4 -5 11 7.9 1.79
4 -5 11 6.37 1.42
-4 4 14 16.72 1.74
-4 4 13 9.07 2.22
-4 4 13 12.94 2.24
-4 4 13 12.47 2.5
-4 4 12 3.92 2.05
-4 4 12 3.83 2.37
-4 4 12 1.64 2.52
-4 4 11 903.93 23.9
-4 4 11 918.31 23.65
-4 4 10 444.85 15.76
-4 4 10 450.76 15.34
-4 4 9 9.42 3.18
-4 4 9 8.28 3.57
-4 4 8 745.45 22.24
-4 4 8 756.66 22.18
-4 4 7 783.7 22.63
-4 4 7 777.71 22.3
4 -4 -6 74.86 8.66
-4 4 6 72.07 9.47
4 -4 -5 30.84 5.34
-4 4 5 32.02 6.4
4 -4 -4 209.26 12.67
4 -4 -4 172.26 12.98
-4 4 4 183.31 13.69
4 -4 -3 183.3 13.16
-4 4 3 216.81 14.45
4 -4 -2 222.17 14
-4 4 1 29.52 5.34
4 -4 -1 22.91 4.86
-4 4 0 14.78 3.81
4 -4 0 13.87 3.82
4 -4 1 136.29 11.06
4 -4 2 21.79 5.55
4 -4 3 70.71 8.87
4 -4 4 509.43 24.96
4 -4 5 220.51 9.46
4 -4 5 212.17 10.13
4 -4 5 204.94 9.94
4 -4 6 364.49 12.52
4 -4 6 331.85 12.78
4 -4 6 334.48 13.26
4 -4 6 346.46 13.64
4 -4 7 54.92 5.28
4 -4 7 68.69 6.15
4 -4 7 59.3 5.59
4 -4 8 873.74 23.57
4 -4 8 885.58 24.31
4 -4 9 349.12 12.96
4 -4 9 339.31 12.52
4 -4 9 328.62 13.06
4 -4 10 11.57 3.13
4 -4 10 12.83 3.55
4 -4 10 9.19 2.49
4 -4 11 6.17 2.4
4 -4 11 8.22 2.43
4 -4 11 5.45 1.76
4 -4 12 116.62 4.94
4 -4 12 109.24 4.31
4 -4 12 117.37 4.79
-4 3 14 92.1 4.17
-4 3 13 41.25 3.74
-4 3 13 50.04 4.02
-4 3 12 176.18 7.78
-4 3 12 185.5 8.53
-4 3 12 181.17 8.2
-4 3 11 14.02 3.62
-4 3 11 6.69 2.85
-4 3 10 262.85 11.77
-4 3 10 278.08 11.57
-4 3 9 23.95 4.1
-4 3 9 30.57 4.36
-4 3 9 32.56 4.3
-4 3 8 150.7 8.67
-4 3 8 137.81 8.22
4 -3 -7 810.38 30.36
-4 3 7 774.96 33.26
4 -3 -6 1465.24 42.06
-4 3 6 1329.98 43.87
4 -3 -5 634.17 24.25
-4 3 5 630.13 26
4 -3 -4 63.46 6.85
-4 3 4 65.82 7.77
4 -3 -3 1061.75 30.32
-4 3 3 1040.16 33.08
-4 3 3 1081.6 31.18
4 -3 -2 2592.64 56.31
-4 3 2 2566.93 59.26
-4 3 1 472.28 18.97
4 -3 -1 462.43 17.41
-4 3 0 521.2 20.57
4 -3 0 522.92 19.81
4 -3 1 201.18 12.25
4 -3 2 383.08 18.37
4 -3 3 373.48 18.94
4 -3 4 308.39 17.81
4 -3 5 10.02 5
-4 3 -6 45.4 6.58
4 -3 6 54.83 4.97
4 -3 7 11.35 3.17
4 -3 7 9.14 3.04
4 -3 7 14.61 3.53
4 -3 7 13.8 3.17
4 -3 8 293.96 13.13
4 -3 8 286.96 12.16
4 -3 8 282.88 11.56
4 -3 8 271.18 11.73
4 -3 9 651.27 20.29
4 -3 9 611.55 19.07
4 -3 9 596.25 18.1
4 -3 9 602.5 18.91
4 -3 10 212.67 9.04
4 -3 10 191.15 9.64
4 -3 10 208.15 9.76
4 -3 11 58.25 5.04
4 -3 11 50.21 4.5
4 -3 11 53.21 4.04
4 -3 12 13.46 2.65
4 -3 12 14.9 2.45
4 -3 12 12.22 2.2
4 -3 13 100.72 4.32
-4 2 14 205.07 6.7
-4 2 13 282.79 9.25
-4 2 13 291.7 9.84
-4 2 13 279.89 9.69
-4 2 12 121.29 7.1
-4 2 12 114.85 6.58
-4 2 12 120.25 6.67
-4 2 12 117.48 6.94
-4 2 11 102.57 6.73
-4 2 11 112.15 7.12
-4 2 11 117.06 7.07
-4 2 11 101.26 6.73
-4 2 10 186.88 9.74
-4 2 10 194.28 9.42
-4 2 9 27.04 4.17
-4 2 9 28.35 3.88
-4 2 8 10.59 3.29
-4 2 8 8.27 2.87
-4 2 8 6.23 2.26
4 -2 -7 26.11 5.63
-4 2 7 14.51 4.91
4 -2 -6 374.7 18.4
-4 2 6 365.36 20.12
4 -2 -5 434.64 18.8
-4 2 5 419.63 19.94
4 -2 -4 47.96 5.89
-4 2 4 47.98 6.24
-4 2 4 57.87 6.05
-4 2 3 4.69 2.2
4 -2 -3 10.44 3.19
-4 2 3 8.48 3.33
4 -2 -2 4037.34 79.98
-4 2 2 4031.46 83.35
-4 2 2 3866.54 82.81
-4 2 1 2013.03 50.2
4 -2 -1 2126.36 47.94
4 -2 0 158.2 9.4
-4 2 0 153.21 9.81
4 -2 1 1269.61 34.61
-4 2 -1 1268.35 35.17
4 -2 2 691.89 24.05
4 -2 3 935.01 30.32
4 -2 4 17.62 4.93
-4 2 -5 62.05 6.51
4 -2 5 62.8 8.01
4 -2 6 19.83 5.39
4 -2 7 5.58 4.18
4 -2 7 4.01 2.95
4 -2 8 108.06 7.12
4 -2 8 122.18 7.91
4 -2 8 113.69 6.93
4 -2 8 104.9 7.26
4 -2 8 119.64 7.41
4 -2 9 974.77 26.02
4 -2 9 937.34 25.64
4 -2 9 972.22 26.65
4 -2 9 966.65 24.54
4 -2 9 922.63 25.13
4 -2 10 322.3 12.99
4 -2 10 320.94 13.36
4 -2 10 337.56 13.08
4 -2 10 315.76 12.3
4 -2 11 40.91 5.04
4 -2 11 47.4 5.33
4 -2 11 48.75 5.01
4 -2 11 41.94 4.25
4 -2 12 118.52 6.68
4 -2 12 122.06 6.46
4 -2 12 114.2 5.81
4 -2 13 142.85 6.01
4 -2 13 129.53 5.37
4 -2 13 134.61 5.04
-4 1 14 0.9 1.28
-4 1 13 194.89 7.83
-4 1 13 191.07 7.75
-4 1 13 196.54 7.65
-4 1 12 847.8 22.14
-4 1 12 835.89 22.34
-4 1 12 893.85 22.11
-4 1 11 196.29 9.14
-4 1 11 200.05 9.85
-4 1 11 223.15 9.81
-4 1 11 206.6 9.66
-4 1 10 376.53 13.81
-4 1 10 383.99 13.76
-4 1 10 377.63 13.96
-4 1 9 762.79 22.04
-4 1 9 769.55 21.5
-4 1 8 962 25.64
4 -1 -7 28.8 5.95
-4 1 7 22.02 5.79
4 -1 -6 31.5 5.61
-4 1 6 22.13 5.28
4 -1 -5 33.07 5.26
-4 1 5 37.68 5.93
4 -1 -4 89.76 7.57
-4 1 4 95.91 8.21
-4 1 4 105.74 8.21
-4 1 3 11.23 3.02
4 -1 -3 12.42 3.22
-4 1 3 15.84 3.68
4 -1 -2 645.22 20.04
-4 1 2 700.64 21.39
-4 1 2 682.45 22.37
-4 1 1 1470.81 37.69
4 -1 -1 1496.42 33.98
-4 1 1 1499.84 35.75
-4 1 0 753.77 23.73
4 -1 0 756.54 22.22
-4 1 -1 48.78 5.43
4 -1 1 42.6 5
4 -1 2 944.23 27.9
4 -1 3 260.12 13.43
4 -1 4 819.29 27.6
-4 1 -5 1.52 1.94
4 -1 5 2.19 2.24
4 -1 5 2.63 3.08
4 -1 6 854.32 30.4
4 -1 6 875.35 30.25
4 -1 7 1023.66 34.95
4 -1 8 359.16 13.48
4 -1 8 333.66 13.15
4 -1 8 361.9 12.65
4 -1 9 371.43 14.25
4 -1 9 355.39 13.83
4 -1 9 376.8 14.33
4 -1 9 360.92 13.14
4 -1 10 30.36 4.74
4 -1 10 27.84 4.52
4 -1 10 30.35 4.11
4 -1 10 27.09 4.55
4 -1 11 98.58 7.09
4 -1 11 95.46 7.11
4 -1 11 91.26 6.92
4 -1 11 95.68 6.09
4 -1 12 22.75 4.11
4 -1 12 14.84 3.4
4 -1 12 14.07 3.1
4 -1 12 14.91 3.7
4 -1 12 15.65 2.72
4 -1 13 81.81 5.1
4 -1 13 89.75 4.99
4 -1 13 89.28 5.22
4 -1 14 280.08 8.03
-4 0 14 4.47 1.33
-4 0 14 4.49 1.37
-4 0 13 112.38 5.7
-4 0 13 96.87 5.59
-4 0 12 339.61 12.48
-4 0 12 331.22 11.99
-4 0 12 361.78 11.88
-4 0 11 228.33 10.12
-4 0 11 221.24 10.66
-4 0 11 240.99 10.17
-4 0 10 309.55 12.09
-4 0 10 300.73 12.36
-4 0 10 307.98 12.17
-4 0 10 304.79 12.13
-4 0 9 583.03 18.47
-4 0 9 616.77 18.61
-4 0 9 613.85 18.29
-4 0 8 886.07 24.36
-4 0 8 818.38 23.18
-4 0 8 850.96 22.5
-4 0 7 1413.76 45.37
-4 0 6 114.66 10.83
-4 0 6 119.1 11.2
4 0 -5 223.8 12.8
-4 0 5 207.13 13.68
4 0 -4 268.32 13.2
-4 0 4 257.92 13.6
-4 0 4 259.73 13.47
4 0 -3 265.1 12.49
-4 0 3 261.81 12.36
-4 0 3 276.43 13.28
-4 0 2 11.83 3.02
-4 0 2 10 2.38
4 0 -1 398.29 13.65
-4 0 1 396.11 13.13
-4 0 1 406.25 15.96
-4 0 0 1222.95 32.2
4 0 0 1160.06 27.55
-4 0 0 1251.89 27.8
-4 0 -1 245.3 11.82
4 0 1 247.43 8.51
4 0 1 245.64 11.41
-4 0 -2 731.95 22.84
4 0 2 719.43 22.51
4 0 3 973.99 28.34
4 0 4 2198.33 52.34
4 0 5 755.52 25.83
4 0 6 43.38 6.43
4 0 6 53.35 6.78
4 0 7 1187.95 38.96
4 0 7 1207.91 37.37
4 0 8 1356.33 44.19
4 0 8 1373.58 41.57
4 0 9 4.24 2.83
4 0 9 3.61 2.8
4 0 9 5.12 2.94
4 0 9 11.52 3.61
4 0 9 9.35 2.96
4 0 10 111.08 7.59
4 0 10 123.95 8.04
4 0 10 111.36 7.5
4 0 11 15.86 3.86
4 0 11 8.11 3.45
4 0 11 8.1 3.42
4 0 12 53.78 5.42
4 0 12 50.06 5.31
4 0 12 41.99 4.76
4 0 12 44.21 4.94
4 0 12 49.62 4.52
4 0 13 63.56 4.58
4 0 13 71.49 4.97
4 0 13 72.63 5.48
4 0 13 69.24 5.04
4 0 13 72.58 4.41
4 0 14 5.53 1.82
4 0 14 7.07 1.69
-4 -1 13 74.13 4.54
-4 -1 13 75.7 4.81
-4 -1 12 96.97 6
-4 -1 12 93.09 6.27
-4 -1 11 59.25 5.55
-4 -1 11 60.24 5.69
-4 -1 11 75.43 5.57
-4 -1 10 180.75 8.75
-4 -1 10 174.37 9.11
-4 -1 10 176.7 8.59
-4 -1 9 8.66 2.97
-4 -1 9 4.77 3.01
-4 -1 9 6.07 2.47
-4 -1 8 1084.91 27.83
-4 -1 8 1106.96 27.74
-4 -1 8 1137.01 27.52
-4 -1 8 1099.39 27.23
4 1 -7 513.83 23.08
-4 -1 7 556.86 24.29
-4 -1 7 497.37 26.2
4 1 -6 542.77 22.76
-4 -1 6 582.88 24.07
4 1 -5 88.77 8.38
-4 -1 5 88.91 8.44
4 1 -4 872.92 27.51
-4 -1 4 908.75 28.68
-4 -1 3 1938.2 45.12
-4 -1 3 1834.07 43.07
4 1 -3 1794.57 44.06
-4 -1 3 1798.83 45.45
-4 -1 2 3061.98 62.47
4 1 -2 2927.14 63.23
-4 -1 2 3038.86 65.69
4 1 -1 229.3 10.21
-4 -1 1 245.58 11.99
-4 -1 0 24.71 3.92
4 1 0 17.93 2.68
-4 -1 -1 139.47 8.61
4 1 1 145.46 6.84
-4 -1 -2 284.17 12.75
-4 -1 -3 18.97 3.4
-4 -1 -4 271.78 12.86
4 1 4 293.32 13.78
4 1 5 1495.97 39.92
4 1 6 605.42 24.8
4 1 6 631.74 23.44
4 1 7 33.14 6.25
4 1 8 1108.26 39.26
4 1 9 313.12 12.33
4 1 9 310.31 12.43
4 1 9 281.27 11.58
4 1 9 309.56 11.77
4 1 9 302.35 11.86
4 1 10 5.97 3.02
4 1 10 6.1 3.34
4 1 10 3.75 2.51
4 1 10 8.48 3.4
4 1 10 9.38 3.33
4 1 10 6.86 2.89
4 1 11 86.93 6.69
4 1 11 89.46 6.79
4 1 11 91.55 6.78
4 1 11 91.43 7.02
4 1 11 92.97 6.67
4 1 11 92.29 6.66
4 1 12 180.93 8.82
4 1 12 177.87 8.9
4 1 12 171.73 8.9
4 1 12 181.75 8.92
4 1 12 191.68 9.48
4 1 13 162.26 7.6
4 1 13 165.8 7.54
4 1 13 167.58 8.33
4 1 13 162.38 7.8
4 1 13 162.7 7.72
4 1 14 47.72 3.45
4 1 14 51.61 4.07
4 1 14 52.43 3.75
-4 -2 13 157.4 5.98
-4 -2 13 168.06 6.6
-4 -2 12 48.98 4.27
-4 -2 12 30.76 3.91
-4 -2 11 67.28 5.76
-4 -2 11 64.2 5.26
-4 -2 11 58.79 5.5
-4 -2 10 2.18 2.9
-4 -2 10 1.05 3.01
-4 -2 9 26.34 4.14
-4 -2 9 23.19 3.72
-4 -2 9 21.89 4.08
-4 -2 8 16.81 3.42
-4 -2 8 19.79 3.64
-4 -2 8 15.49 3.59
4 2 -7 204.9 14.17
-4 -2 7 240.74 18.65
4 2 -6 401.07 19.43
-4 -2 6 433.68 24.29
4 2 -5 230.6 13.91
-4 -2 5 260.13 17.33
4 2 -4 170.46 11.27
-4 -2 4 199.26 11.19
-4 -2 3 1408.81 35.42
4 2 -3 1417.69 37.41
-4 -2 2 1153.47 31.5
4 2 -2 1224.94 32.27
-4 -2 2 1221.98 33.55
-4 -2 1 21.54 3.95
4 2 -1 22.69 3.53
-4 -2 1 22.55 3.73
4 2 0 1251.14 30.22
-4 -2 0 1152.44 31.58
-4 -2 -1 2005.02 46.13
-4 -2 -2 725.49 22.16
-4 -2 -3 73.04 6.1
-4 -2 -4 40.63 4.73
-4 -2 -5 895.82 26.18
-4 -2 -6 10.96 2.9
4 2 6 8.34 3.87
4 2 6 5.77 2.48
-4 -2 -6 1.53 2.18
4 2 7 55.3 7.96
4 2 8 189.76 15.1
4 2 9 595.83 18.98
4 2 9 561.9 17.52
4 2 9 553.2 17.63
4 2 9 571.26 17.65
4 2 10 506.78 16.7
4 2 10 491.6 17.01
4 2 10 484.57 16.3
4 2 10 485.77 16.63
4 2 10 482.41 15.76
4 2 10 509.03 16.47
4 2 10 494.3 15.97
4 2 11 243.64 11.44
4 2 11 259.46 11.7
4 2 11 244.28 10.84
4 2 11 249.23 11.3
4 2 11 238.54 11.22
4 2 11 246.58 10.57
4 2 11 263.88 10.97
4 2 11 244.77 10.65
4 2 12 132.78 7.82
4 2 12 132.62 8.11
4 2 12 133.77 7.57
4 2 12 115.02 7.51
4 2 12 127.41 7.12
4 2 12 139 8.09
4 2 12 119.56 7.63
4 2 12 116.91 7.17
4 2 13 344.02 12.16
4 2 13 345.41 12.22
4 2 13 345.1 12.49
4 2 13 349.44 11.66
4 2 13 349.3 12.3
4 2 13 338.5 11.43
4 2 14 171.11 6.92
4 2 14 165.33 6.42
4 2 14 165.21 7.4
4 2 14 170.24 7
-4 -3 13 408.71 10.46
-4 -3 12 92.43 5.08
-4 -3 12 96.05 5.47
-4 -3 11 8.39 3.11
-4 -3 11 11.3 3.14
-4 -3 11 5.58 2.94
-4 -3 10 218.83 10.32
-4 -3 10 214.27 9.97
-4 -3 10 212.89 10.2
-4 -3 9 111.85 7.38
-4 -3 9 104.18 7.38
-4 -3 8 14.68 3.17
-4 -3 8 21.61 4.15
-4 -3 8 21.02 3.82
-4 -3 7 114.26 7.2
-4 -3 7 123.13 7.84
-4 -3 7 117.67 7.39
4 3 -6 28.79 5.64
-4 -3 6 23.64 6.55
4 3 -5 278.97 15.74
-4 -3 5 260.62 18.53
4 3 -4 298.21 15.74
-4 -3 3 474.31 17.73
4 3 -3 445.69 18.9
-4 -3 2 267.82 12.83
4 3 -2 253.34 13.18
4 3 -1 139.72 9.03
-4 -3 1 135.66 9.06
-4 -3 1 127.01 9.06
-4 -3 0 16.28 3.4
-4 -3 0 12.59 3.34
-4 -3 -1 2321.08 54.98
-4 -3 -1 2348.95 52.47
-4 -3 -2 1789.9 45.86
-4 -3 -2 1793.85 42.03
-4 -3 -3 1456.27 40.67
-4 -3 -3 1544.64 36.9
-4 -3 -4 121.83 9.45
-4 -3 -4 119.54 7.69
-4 -3 -5 294 15.11
4 3 5 289.86 14.57
4 3 6 797.03 29.94
-4 -3 -6 838.31 27.5
4 3 6 791.76 27.03
4 3 7 97.05 10.24
4 3 7 101.09 8.74
4 3 8 39.59 7.57
4 3 9 86.82 6.59
4 3 9 98.22 7.24
4 3 9 92.66 6.46
4 3 9 107.43 7.11
4 3 9 92.09 6.44
4 3 9 95.98 6.73
4 3 10 160.56 8.55
4 3 10 160.26 9.18
4 3 10 170.36 9.23
4 3 10 164.24 9.32
4 3 10 163.56 8.81
4 3 10 153.5 8.11
4 3 11 9.55 2.8
4 3 11 12.58 3.69
4 3 11 17.85 4.04
4 3 11 7.92 3.13
4 3 11 8.88 2.91
4 3 11 7.43 3.27
4 3 11 17.33 4.32
4 3 11 8.65 3.14
4 3 12 185.13 8.73
4 3 12 165.43 9.22
4 3 12 164.11 9.23
4 3 12 171.88 9.22
4 3 12 173.44 9.04
4 3 12 172.67 9.26
4 3 12 177.8 8.7
4 3 12 171.29 8.43
4 3 13 87.83 6.2
4 3 13 88.83 6.27
4 3 13 96.1 6.32
4 3 13 80.5 6.18
4 3 13 80.17 5.26
4 3 13 89.59 6.09
4 3 13 77.33 5.61
4 3 14 277.87 9.88
4 3 14 286.3 9.9
4 3 14 285.89 9.72
-4 -4 12 370.51 10.27
-4 -4 12 374.32 10.35
-4 -4 12 358.07 9.45
-4 -4 11 16.4 2.79
-4 -4 11 9.5 2.69
-4 -4 11 12.61 2.81
-4 -4 10 286.93 10.87
-4 -4 10 286.35 11.65
-4 -4 10 283.27 11.32
-4 -4 10 302.76 11.69
-4 -4 9 784.15 21.98
-4 -4 9 784.28 22.44
-4 -4 9 725.9 21.57
-4 -4 8 707.57 21.6
-4 -4 8 713.52 21.15
-4 -4 7 69.09 5.93
-4 -4 7 81.87 6.62
-4 -4 7 79.14 6.8
-4 -4 6 30.66 4.22
-4 -4 6 34.64 4.43
-4 -4 6 38.78 4.49
4 4 -5 173.46 12.92
-4 -4 5 180.47 16.24
4 4 -4 7.9 3.62
-4 -4 4 2.18 3.72
4 4 -3 12.2 4.26
-4 -4 3 19.51 4
-4 -4 2 6.25 2.95
-4 -4 1 389.89 17.07
-4 -4 0 2314.83 55.29
-4 -4 -1 212.23 12.62
-4 -4 -1 219.46 11.56
-4 -4 -2 617.13 23.57
-4 -4 -2 608.57 20.27
-4 -4 -3 1669.52 46.48
4 4 3 1639.7 45.42
-4 -4 -4 169.72 12.08
4 4 4 191.45 12.49
4 4 5 49.46 6.75
-4 -4 -5 40.35 5.9
4 4 6 1491.4 39.08
4 4 6 1404.15 43.54
-4 -4 -6 1401.65 40.79
4 4 6 1371.04 40.99
4 4 7 663.38 28.86
4 4 7 690.1 26.8
4 4 7 695.55 25.68
4 4 8 132.9 13.26
4 4 9 52.58 5.85
4 4 9 39.75 4.41
4 4 9 43.52 4.71
4 4 9 50.78 5.23
4 4 9 45.51 4.76
4 4 9 49.4 5.4
4 4 9 44.62 5.1
4 4 10 17.2 3.74
4 4 10 21.81 3.76
4 4 10 20.34 4.19
4 4 10 15.79 3.5
4 4 10 14.89 3.63
4 4 10 23.3 4.19
4 4 10 18.16 4
4 4 11 3.4 2.79
4 4 11 -1.94 3.16
4 4 11 0.73 2.58
4 4 11 2.74 3.23
4 4 11 4.37 3.21
4 4 11 0.95 3.26
4 4 11 -4.49 3.38
4 4 12 15.61 3.3
4 4 12 11.98 3.7
4 4 12 9.94 3.51
4 4 12 10.72 3.71
4 4 12 14.14 3.97
4 4 12 14.7 3.57
4 4 12 10.93 3.39
4 4 13 123.08 7.59
4 4 13 110.54 7.12
4 4 13 107.59 6.93
4 4 13 118.48 6.74
4 4 13 118.44 7.18
4 4 13 122.96 6.69
4 4 13 113.92 6.3
4 4 14 146.44 7.28
4 4 14 138.14 7.03
4 4 14 145.17 6.97
4 4 14 143.45 6.41
-4 -5 11 21.45 2.66
-4 -5 11 19.02 2.73
-4 -5 11 19.47 2.39
-4 -5 10 63.69 4.81
-4 -5 10 61.09 5.15
-4 -5 10 63.78 4.72
-4 -5 9 332.13 12.13
-4 -5 9 323.81 12.93
-4 -5 9 327.7 12.1
-4 -5 8 1002.23 25.6
-4 -5 8 978.73 26.73
-4 -5 7 176.46 8.93
-4 -5 7 165.84 9.55
-4 -5 7 175.64 9.65
-4 -5 6 28.18 3.89
-4 -5 6 37.16 4.91
-4 -5 6 28.05 4.46
-4 -5 5 231.46 10.86
-4 -5 4 1749.82 57.91
-4 -5 3 474.54 20.92
-4 -5 3 476.49 26.06
-4 -5 2 48.4 6.44
-4 -5 1 139.54 10.92
4 5 -1 152.06 10.39
-4 -5 0 106.89 9.63
4 5 0 118.29 9.64
4 5 1 29.36 5.47
-4 -5 -1 37.01 6.28
-4 -5 -2 308.65 17.16
4 5 2 302.49 16.94
-4 -5 -3 328.37 18
4 5 3 307.42 17.67
-4 -5 -4 511.65 23.97
4 5 4 567.36 24.73
4 5 5 9.2 3.36
4 5 5 8.31 3.34
-4 -5 -5 6.7 3.64
4 5 6 268.5 16.98
-4 -5 -6 265.47 16.34
4 5 6 246.45 16.33
4 5 7 1316.27 43.95
4 5 7 1287.67 42.28
4 5 8 690.55 31.5
4 5 9 105.05 7.62
4 5 9 116.78 8.44
4 5 9 108.4 7.49
4 5 9 104.63 7.2
4 5 9 107.16 7.99
4 5 9 112.29 8.05
4 5 10 103.83 7.2
4 5 10 96.22 7.49
4 5 10 97.3 7.75
4 5 10 105.84 7.73
4 5 10 106.5 7.95
4 5 11 115.98 8.34
4 5 11 117.15 8.17
4 5 11 119.6 8.26
4 5 11 121.43 8.13
4 5 12 8.5 2.7
4 5 12 4.9 3.29
4 5 12 10.07 3.9
4 5 12 6.28 3.49
4 5 12 10.48 3.81
4 5 12 10.29 3.18
4 5 12 4.47 3.07
4 5 13 169.45 8.77
4 5 13 176.8 9.23
4 5 13 166.96 8.53
4 5 13 173.26 8.21
4 5 13 166.96 7.44
4 5 14 6.78 1.96
4 5 14 5.71 2.35
4 5 14 7.26 2.51
-4 -6 11 10.51 1.6
-4 -6 10 12.44 2.42
-4 -6 10 13.1 2.73
-4 -6 9 1.93 2.38
-4 -6 9 9.07 3.53
-4 -6 8 445.81 14.68
-4 -6 8 429.12 15.21
-4 -6 7 268.96 11.32
-4 -6 7 273.67 12.19
-4 -6 6 132.84 8.07
-4 -6 6 139.42 8.73
-4 -6 5 161.18 8.64
4 6 -5 177.51 8.54
-4 -6 5 179.55 9.63
-4 -6 4 1559.78 35.76
4 6 -4 1566.79 35.82
-4 -6 3 1195.83 46.26
-4 -6 2 197.51 16.86
-4 -6 2 217.29 14.86
-4 -6 1 15.56 5.02
-4 -6 0 468.62 23.13
4 6 0 563.33 23.52
-4 -6 -1 293.91 18.03
4 6 1 313.4 18.03
4 6 2 28.38 5.99
-4 -6 -2 27.21 6.06
4 6 3 41.21 7.83
-4 -6 -3 36.71 7.17
-4 -6 -4 214.93 16.6
4 6 4 213.12 16.55
-4 -6 -5 141.5 13.74
4 6 5 151.08 13.94
4 6 6 11.04 4.98
-4 -6 -6 4.35 3.38
4 6 7 115.16 12.05
-4 -6 -7 121.08 11.58
4 6 8 2374.38 52.79
4 6 8 2371.2 50.65
4 6 8 2237.17 51.65
4 6 8 2334.42 51.26
4 6 8 2363.53 53.53
4 6 9 551.17 19.46
4 6 9 518.94 17.57
4 6 9 537.33 19.05
4 6 9 517.85 18.23
4 6 9 546.52 19.65
4 6 10 60.95 5.89
4 6 10 46.98 5.67
4 6 10 53.41 6.18
4 6 10 57.59 5.28
4 6 10 63.11 6.67
4 6 11 1001.34 27.99
4 6 11 991.46 27.67
4 6 11 943.87 26.21
4 6 11 977.39 27
4 6 11 986.47 27.48
4 6 12 497.67 17.35
4 6 12 512.49 17.09
4 6 12 541.34 17.7
4 6 12 540.98 17.3
4 6 12 469.67 14.55
4 6 13 119.68 7.33
4 6 13 118.39 7.11
4 6 13 113.9 5.79
4 6 14 16.54 2.17
4 6 14 12.69 2.61
4 6 14 18.52 2.96
4 6 15 79.66 4.01
-4 -7 10 27.57 2.55
-4 -7 10 24.18 2.32
-4 -7 9 171.43 7.42
-4 -7 8 42.17 4.54
-4 -7 8 42.44 4.26
-4 -7 7 -2.82 2.91
-4 -7 7 5.19 3.49
-4 -7 6 172.9 8.96
-4 -7 6 176.67 9.57
4 7 -6 182.21 8.26
-4 -7 5 56.64 5.37
4 7 -5 61.05 5.34
-4 -7 5 60.79 5.95
-4 -7 4 29.22 4.26
4 7 -4 37.06 4.42
4 7 -3 1334.29 32.65
4 7 -2 396.9 13.32
4 7 -2 410.08 14.87
-4 -7 1 116.56 12.1
-4 -7 1 101.88 12.34
-4 -7 0 250 17.9
-4 -7 -1 503.26 26.29
-4 -7 -2 77.26 10.32
-4 -7 -3 4.39 4.05
-4 -7 -4 18.9 6.52
-4 -7 -5 560.03 30.81
4 7 7 161.92 9.53
4 7 7 150.92 8.64
4 7 7 154.95 8.71
4 7 7 156.6 9.7
4 7 8 25.85 4.44
4 7 8 23.3 4.04
4 7 8 28.46 4.39
4 7 8 22.07 4.84
4 7 9 203.25 11.33
4 7 9 201.52 10.29
4 7 9 195.15 11.54
4 7 9 181.31 10.4
4 7 10 241.41 11.39
4 7 10 228.83 11.57
4 7 10 226.51 11.77
4 7 10 247.89 10.47
4 7 10 225.26 12.07
4 7 11 -4.09 3.63
4 7 11 1.03 3.46
4 7 11 -1.57 3.07
4 7 11 6.4 3.22
4 7 11 0.54 3.76
4 7 12 271.34 11.75
4 7 12 300.71 12.13
4 7 12 290.76 12.19
4 7 13 542.44 16.3
4 7 13 555.86 16.16
4 7 13 515.28 13.75
4 7 14 95.32 5.23
4 7 14 87.88 3.94
-4 -8 9 116.51 4.77
-4 -8 9 119.26 4.81
-4 -8 8 57.97 4.16
-4 -8 7 8.41 2.72
4 8 -6 2.22 2.4
-4 -8 6 -1.21 2.68
4 8 -5 1.15 2.52
-4 -8 5 5.35 3.07
4 8 -4 85.17 6.42
-4 -8 4 96.71 6.92
4 8 -3 13.93 3.78
4 8 -2 446.88 14.8
4 8 -2 462.6 16.62
4 8 -1 145.12 8.07
4 8 -1 150.04 9.33
4 8 0 3.46 2.93
4 8 0 1.17 3.53
4 8 1 472.21 16.32
4 8 1 438.31 16.9
4 8 1 450 16.93
4 8 2 1389.05 34.55
4 8 2 1386.81 32.39
4 8 2 1359.09 35.16
4 8 2 1371.01 35.16
4 8 3 192.05 10.32
4 8 3 190.06 10.07
4 8 3 182.67 10.19
4 8 4 266.03 12.84
4 8 4 293.34 13.17
4 8 5 1227.6 32.74
4 8 6 297.52 12.92
4 8 6 278.72 12.56
4 8 7 18.67 3.92
4 8 8 214.62 11.31
4 8 8 206.74 10.54
4 8 8 208.93 11.56
4 8 9 7.52 3.56
4 8 9 1.74 3.78
4 8 10 9.16 3.65
4 8 10 7.4 3.43
4 8 10 6.54 3.4
4 8 10 2.88 3.43
4 8 10 1.94 3.92
4 8 11 11.25 2.73
4 8 11 11.92 3.12
4 8 11 6.49 3.26
4 8 11 10.41 3.87
4 8 11 19.29 3.18
4 8 12 104.34 6.52
4 8 12 88.46 6.06
4 8 12 101.03 6.74
4 8 13 24.16 2.28
4 8 13 23.6 3.07
4 8 13 25.43 3.33
4 8 14 14.72 2.1
-4 -9 7 26.21 2.58
-4 -9 7 22.9 2.49
-4 -9 6 98.4 5.4
-4 -9 5 91.84 5.69
4 9 -5 96.75 5.72
4 9 -4 119.48 7.09
-4 -9 4 117.13 6.89
4 9 -3 31.42 4.67
-4 -9 3 33.19 4.11
4 9 -2 0.35 2.35
4 9 -2 6.15 3.61
4 9 -1 -0.95 2.87
4 9 -1 6.77 4.11
4 9 0 21.06 4
4 9 0 22.33 4.94
4 9 1 135.57 8.61
4 9 1 145.9 9.76
4 9 2 149.65 9.34
4 9 2 148.77 7.97
4 9 2 133.77 9.13
4 9 2 148.38 9.59
4 9 3 583.01 20.4
4 9 3 586.8 18.67
4 9 3 638.95 20.69
4 9 3 604.86 21.02
4 9 4 261.21 13.1
4 9 4 271.38 12.2
4 9 5 162.07 10.31
4 9 5 173.38 10.18
4 9 6 558.91 18.97
4 9 6 524.16 19.17
4 9 7 518.14 19.15
4 9 8 80.43 7.63
4 9 8 85.18 7.03
4 9 9 73.47 6.78
4 9 9 64.96 5.95
4 9 10 44.08 5.13
4 9 10 56.1 5.23
4 9 10 54.07 5.46
4 9 11 71.18 4.9
4 9 11 67.29 5.25
4 9 11 70.12 5.72
4 9 12 78.87 4.71
4 9 12 83.41 5.29
4 9 13 50.28 3.6
4 10 -6 26.43 2.35
4 10 -5 179.9 6.55
4 10 -4 245.63 9.08
4 10 -3 55.11 4.95
4 10 -2 98.47 7.1
4 10 -1 43.36 5.44
4 10 0 90.19 6.61
4 10 0 102.18 7.85
4 10 1 193.73 10.11
4 10 1 195.65 10.92
4 10 2 14.68 3.86
4 10 2 9.47 3.57
4 10 3 133.61 9.09
4 10 3 147.03 8.01
4 10 3 154.09 8.2
4 10 3 151.97 9.15
4 10 4 35.27 5.05
4 10 4 37.13 4.59
4 10 4 52.19 4.9
4 10 4 43.58 4.83
4 10 5 107.97 8.07
4 10 5 99.42 7.5
4 10 5 115.15 6.86
4 10 6 103.28 7.7
4 10 6 106.17 7.91
4 10 7 688.51 19.64
4 10 7 656.31 21.46
4 10 7 708.6 20.78
4 10 8 453.51 16.6
4 10 8 464.39 15.73
4 10 9 39.36 4.88
4 10 9 45.77 5.05
4 10 10 192.2 8.56
4 10 10 198.71 8.75
4 10 10 202.75 9.15
4 10 11 97.7 5.08
4 10 11 98.76 5.67
4 10 11 103.76 5.87
4 10 12 89.12 4.73
4 11 -4 234.74 7.11
4 11 -3 26.12 2.92
4 11 -3 27.78 2.49
-4 -11 3 30.59 2.73
4 11 -2 38.07 3.93
4 11 -1 193.19 8.93
4 11 0 88.67 6.46
4 11 1 289.43 12.08
4 11 2 8.99 2.98
4 11 2 11.89 3.53
4 11 3 3.52 2.44
4 11 3 9.29 3.19
4 11 4 0.83 2.39
4 11 4 5.09 2.41
4 11 4 0.54 2.23
4 11 5 37.6 4.45
4 11 5 41.27 3.9
-4 -11 -5 46.5 4.74
4 11 6 2.75 3.05
4 11 6 3.25 1.9
4 11 7 123.31 7.45
4 11 7 134.39 7.46
4 11 8 230.66 10.03
4 11 8 247.66 9.86
4 11 9 46.56 4.22
4 11 9 52.87 4.37
4 11 9 56.48 4.58
4 11 10 85.46 4.88
4 11 10 84.74 4.92
4 11 11 154.89 5.91
4 11 11 165.12 6.09
4 12 -2 155.7 5.49
4 12 -1 64.14 3.53
-4 -12 1 63.67 3.7
4 12 0 218.42 7.52
4 12 0 217.66 8.22
4 12 1 367.75 10.74
4 12 1 346.37 11.4
-4 -12 -1 386.78 12.06
4 12 2 134.15 5.98
4 12 2 124.92 6.43
4 12 3 9.23 2.1
4 12 3 10.23 2.34
-4 -12 -3 12.55 2.97
4 12 4 191.8 7.08
-4 -12 -4 186.55 8.03
4 12 5 73.31 4.06
-4 -12 -5 81.53 4.65
4 12 6 109.93 5.92
4 12 7 9.56 2.37
4 12 8 37.52 3.19
4 12 8 35.71 2.62
4 12 8 30.88 3.12
4 12 9 13.89 1.99
4 12 9 9.95 1.78
4 13 4 5.05 1.37
5 -10 -5 83.95 4.16
5 -10 -4 5.85 1.56
-5 10 4 8.4 2.01
-5 10 3 12.46 2.44
-5 10 2 124.85 6.34
-5 10 1 7.22 2.32
-5 10 1 14.78 2.5
-5 10 0 4.48 2.07
-5 10 0 5.18 1.73
-5 10 -1 187.25 6.97
-5 10 -1 170.55 6.31
-5 9 8 3.95 1.75
5 -9 -8 3.01 1.6
-5 9 7 22.34 2.76
5 -9 -7 22.95 2.93
-5 9 6 24.89 2.83
5 -9 -6 26.68 3.47
5 -9 -5 175.37 7.86
-5 9 5 168 7.46
-5 9 4 10.89 3.09
5 -9 -4 15.24 3.14
5 -9 -3 26.13 3.45
-5 9 3 19.46 3.77
-5 9 3 28.13 3.76
-5 9 2 18.78 3.58
5 -9 -2 21.79 3.1
-5 9 1 11.17 3.19
-5 9 0 22.31 3.7
-5 9 -1 115.4 6.55
-5 9 -2 428.19 12.88
-5 9 -3 174.9 6.85
-5 8 10 147.57 5.8
-5 8 9 171.86 7.2
5 -8 -9 161.27 6.28
-5 8 8 176.62 7.95
-5 8 7 3.91 2.6
-5 8 6 82.47 5.74
-5 8 5 613.69 17.84
-5 8 5 656.46 18.35
-5 8 4 197.2 9.54
-5 8 4 158.82 8.46
5 -8 -3 44.35 5.08
-5 8 3 50.08 5.37
-5 8 2 69.96 6.18
5 -8 -2 71.99 5.84
5 -8 -1 13.01 3.37
-5 8 1 18.35 4.36
5 -8 0 5.8 2.35
-5 8 0 8.91 3.86
-5 8 -1 12.31 3.9
5 -8 2 280.07 10.7
-5 8 -2 285.5 11.37
5 -8 3 335.24 11.5
-5 8 -3 306.29 11.23
5 -8 4 47.96 4.14
-5 8 -4 47.51 3.98
5 -8 5 46.63 3.72
-5 8 -5 41.7 3.13
5 -8 6 56.92 3.42
-5 7 11 4.1 1.48
-5 7 11 4.27 1.29
-5 7 10 14.83 2.74
-5 7 9 77.86 5.61
-5 7 8 166.02 8.67
-5 7 7 455.05 15.52
-5 7 6 6.05 3.4
-5 7 5 208.19 9.94
-5 7 4 433.9 14.82
-5 7 4 431.7 15.27
-5 7 3 304.06 12.61
5 -7 -2 50.19 5.57
-5 7 2 55.29 5.69
5 -7 -1 390.57 13.99
5 -7 -1 361.63 13.62
-5 7 1 377.82 14.65
5 -7 0 147.4 8.13
5 -7 0 158.79 8.4
-5 7 0 153.48 9.22
5 -7 1 8.06 2.89
5 -7 1 5.07 2.92
-5 7 -1 7.07 3.74
5 -7 2 10.33 3.15
-5 7 -2 3.92 3.15
5 -7 3 6.36 3.4
-5 7 -3 1.89 2.98
5 -7 4 7.45 3.32
-5 7 -4 6.45 2.91
5 -7 5 12.25 3.38
-5 7 -5 11.31 2.72
5 -7 6 3.88 2.58
-5 7 -6 3.88 1.75
5 -7 7 292.74 9.55
5 -7 8 148.11 5.36
-5 6 12 40.97 2.71
-5 6 12 40.26 2.66
-5 6 11 70.39 4.64
-5 6 10 27.6 3.9
-5 6 9 23.68 4.25
-5 6 8 22.81 4.56
-5 6 7 82.29 7.09
-5 6 6 12.61 3.93
-5 6 5 98.08 7.15
-5 6 4 229.05 10.6
-5 6 4 248.43 11.09
-5 6 3 310.64 12.83
5 -6 -2 158.41 8.64
-5 6 2 153.02 8.98
5 -6 -1 52.8 5.35
-5 6 1 56.38 5.9
5 -6 0 290.95 11.79
5 -6 0 292.42 12.06
5 -6 0 308.91 11.91
-5 6 0 312.01 13.04
5 -6 1 317.6 12.52
5 -6 1 297.14 11.71
5 -6 1 299.07 11.87
-5 6 -1 292.72 12.58
5 -6 2 282.76 12.13
-5 6 -2 295.91 12.39
5 -6 3 45.31 5.2
5 -6 4 188.79 9.81
5 -6 5 62.34 6.03
-5 6 -5 60.66 5.17
5 -6 6 4.41 3.22
5 -6 7 66.92 5.37
5 -6 8 1.77 2.12
5 -6 9 39.4 2.94
-5 5 12 6.69 1.82
-5 5 12 4.63 1.57
-5 5 12 3.65 1.62
-5 5 11 983.3 23.6
-5 5 10 193.76 9.4
-5 5 9 61.43 5.96
-5 5 8 17.42 4.29
-5 5 7 24.14 4.7
-5 5 6 0.86 2.95
-5 5 5 82.3 6.66
-5 5 4 114.23 7.41
-5 5 4 112.91 7.23
-5 5 3 324.58 12.47
-5 5 3 335.92 12.89
5 -5 -2 876.43 23.95
-5 5 2 1002.14 25.48
5 -5 -1 103.74 6.7
5 -5 -1 101.18 6.36
-5 5 1 105.94 7.16
5 -5 0 30.76 4.1
5 -5 0 44.64 5.02
5 -5 0 32.14 4.01
-5 5 0 30.23 4.24
5 -5 1 704.55 19.76
5 -5 1 709.63 20.15
5 -5 1 724.56 20.55
-5 5 -1 725.37 20.96
5 -5 2 864.42 22.28
5 -5 2 876.72 23.05
5 -5 2 856.92 23.83
5 -5 3 36.45 4.88
5 -5 4 451.87 16.15
5 -5 4 458.35 16.39
5 -5 5 298.77 12.51
5 -5 5 289.16 12.71
5 -5 6 48.53 5.78
5 -5 6 58.32 5.71
5 -5 7 9.19 3.41
5 -5 7 5.42 3.13
5 -5 8 12.76 2.76
5 -5 8 10.86 3.1
5 -5 8 10.25 3.33
5 -5 9 4.72 2.04
5 -5 9 2.2 2.03
5 -5 9 1.75 2.36
5 -5 10 4.72 1.5
5 -5 10 4.14 1.5
-5 4 13 102.74 4.22
-5 4 13 114.58 4.53
-5 4 12 45.25 3.51
-5 4 12 41.66 3.43
-5 4 12 47.61 3.8
-5 4 11 14.8 3.21
-5 4 10 598.99 18.44
-5 4 9 292.92 12.7
-5 4 8 37.57 5.15
-5 4 7 179.49 9.84
-5 4 6 613.26 19.4
-5 4 5 139.59 8.24
-5 4 4 8.62 4.58
-5 4 4 5.14 2.52
-5 4 3 142.37 12.45
-5 4 2 0.39 3.31
-5 4 1 26.46 5.62
-5 4 0 14.05 4.94
5 -4 1 304.97 17.47
-5 4 -1 307.58 18.64
5 -4 2 289.69 17.84
-5 4 -2 278.82 18.15
5 -4 3 223.72 9.85
5 -4 3 242.59 10.69
5 -4 3 254.93 11.05
5 -4 4 73.68 6.31
5 -4 4 71.6 6.08
5 -4 5 284.53 12.09
5 -4 5 266.55 12.03
5 -4 6 423.75 15.64
5 -4 6 414.44 14.99
5 -4 7 139.76 7.82
5 -4 7 125.46 7.88
5 -4 7 119.45 8.01
5 -4 8 3.59 2.67
5 -4 8 8.69 3.73
5 -4 8 4.61 3.08
5 -4 9 74.13 5.43
5 -4 9 71.96 5.27
5 -4 9 76.5 5.96
5 -4 10 67.12 4.65
5 -4 10 65.8 4.27
5 -4 10 66.44 4.82
5 -4 11 63.88 3.73
5 -4 11 59.59 3.03
-5 3 13 3.34 1.51
-5 3 13 1.62 1.32
5 -3 -12 67.88 3.72
-5 3 12 74.83 4.63
-5 3 12 80.87 4.88
-5 3 12 83.77 4.96
-5 3 11 162.28 8.12
-5 3 11 155.3 7.81
-5 3 10 2.64 2.98
-5 3 9 513.02 17.61
-5 3 8 116.28 7.99
-5 3 8 108.45 7.84
-5 3 7 58.3 5.59
-5 3 6 419.77 15.19
5 -3 -5 1156.92 36.25
-5 3 5 1108.63 38.84
-5 3 4 251.41 15.94
-5 3 3 10.44 4.36
-5 3 2 479.79 21.48
-5 3 2 482.66 21.29
-5 3 1 944.99 32.25
-5 3 0 2.24 2.8
5 -3 0 5.08 2.85
-5 3 -1 18.08 5.02
5 -3 1 11.68 3.83
5 -3 2 144.62 11.72
-5 3 -2 149.28 12.4
5 -3 3 274.16 16.96
-5 3 -3 263.8 17.01
5 -3 4 86.78 9.98
5 -3 5 535.7 17.07
5 -3 5 553.14 17.58
5 -3 6 1003.94 26.3
5 -3 6 1007.1 26.77
5 -3 6 1004.68 25.85
5 -3 7 281.19 11.72
5 -3 7 289.2 11.84
5 -3 7 304.08 12.57
5 -3 8 10.09 3.36
5 -3 8 20.37 3.98
5 -3 8 13.58 4.04
5 -3 9 323.59 12.42
5 -3 9 331.63 11.88
5 -3 9 327.9 12.68
5 -3 10 317.83 11.51
5 -3 10 299.58 10.31
5 -3 10 313.04 11.43
5 -3 11 308.44 10.23
5 -3 11 295.48 9.88
5 -3 12 76.6 4.01
5 -3 12 75.89 3.87
-5 2 13 168.85 6.31
-5 2 13 179.89 6.21
-5 2 12 94.85 5.44
-5 2 12 82.86 4.83
-5 2 12 91.6 5.24
-5 2 11 53.81 4.76
-5 2 11 55.23 4.97
-5 2 11 52.94 4.57
-5 2 11 59.8 4.47
-5 2 11 50.7 4.67
-5 2 10 93.31 6.95
-5 2 10 116.48 6.52
-5 2 9 621.12 19.65
-5 2 8 119.58 8.1
-5 2 8 117.94 8.08
-5 2 7 29.23 4.58
-5 2 6 77.86 6.23
-5 2 6 84.57 10.13
5 -2 -5 487.73 21.34
-5 2 5 490.85 23.29
5 -2 -4 364.57 17.05
-5 2 4 374.96 18.74
-5 2 4 349.3 17.34
5 -2 -3 635.35 22.48
-5 2 3 658.03 24.56
-5 2 3 615.44 24
-5 2 2 76.01 7.45
-5 2 2 67.91 7.46
-5 2 1 1620.94 41.85
-5 2 1 1500.86 43.11
-5 2 0 912.48 30.61
5 -2 0 868.48 27.79
-5 2 -1 215.18 13.93
5 -2 1 222.5 13.08
-5 2 -2 107.02 9.75
5 -2 2 96.3 9.03
-5 2 -3 140.89 11.68
5 -2 3 120.28 10.64
5 -2 4 24.88 6.06
5 -2 5 14.85 4.93
5 -2 6 37.91 4.32
5 -2 6 36.62 4.53
5 -2 6 37.64 4.38
5 -2 7 532.18 17.17
5 -2 7 468.93 16.14
5 -2 7 502.59 16.2
5 -2 7 508.84 16.66
5 -2 8 683.73 20.26
5 -2 8 628.81 19.36
5 -2 8 633.2 18.67
5 -2 8 615.58 19.21
5 -2 9 41.07 5.01
5 -2 9 41.58 4.89
5 -2 9 35.1 4.04
5 -2 9 34.38 4.53
5 -2 10 122.95 7.5
5 -2 10 122.24 7.06
5 -2 11 954.77 23.4
5 -2 11 908.28 22.24
5 -2 12 130.29 6.19
5 -2 12 124.25 5.83
5 -2 13 1.93 1.15
5 -2 13 0.96 1.05
-5 1 13 8.43 1.91
-5 1 13 5.28 1.66
-5 1 12 172.2 6.99
-5 1 12 186.5 7.79
-5 1 12 180.75 7.75
-5 1 12 195.23 7.51
-5 1 11 214.5 9.2
-5 1 11 213.73 9.38
-5 1 11 196.54 9.15
-5 1 11 219.96 9.05
-5 1 10 303.95 12.19
-5 1 10 318.43 12.24
-5 1 10 297.29 11.81
-5 1 9 12.48 3.26
-5 1 9 10.98 3.42
-5 1 8 41.83 5.19
-5 1 8 50.38 5.53
-5 1 7 60.67 5.99
-5 1 7 56.21 5.44
-5 1 6 14.9 5.67
-5 1 5 9.03 4.11
5 -1 -4 456.72 19.47
-5 1 4 443.72 19.92
-5 1 4 453.87 20.06
-5 1 3 855.06 27.19
-5 1 3 779.52 27.6
-5 1 2 329.03 16.41
-5 1 1 945.28 30.54
-5 1 0 2796.04 65.55
-5 1 -1 2365.52 58.39
5 -1 1 2448.41 56.86
-5 1 -2 172.83 11.82
5 -1 2 172.36 11.46
-5 1 -3 70.39 7.78
5 -1 3 62.73 7.5
-5 1 -4 809.69 29.73
5 -1 4 831.09 29.57
5 -1 5 492.3 22.29
5 -1 5 472.09 22.18
5 -1 6 14.25 4.08
5 -1 7 11.04 3.12
5 -1 7 13.24 3.37
5 -1 7 6.82 2.62
5 -1 7 11.13 2.95
5 -1 8 7.98 3.41
5 -1 8 7.86 3.61
5 -1 8 2.48 3.55
5 -1 8 2.7 2.15
5 -1 8 4.88 2.44
5 -1 8 6.98 2.74
5 -1 9 89.59 6.83
5 -1 9 91.91 6.99
5 -1 9 101.84 6.81
5 -1 10 41.84 5.27
5 -1 10 50.91 5.34
5 -1 10 46.63 4.59
5 -1 11 94.37 6.69
5 -1 11 93.28 6.54
5 -1 11 88.25 5.57
5 -1 12 123.02 6.5
5 -1 12 121.36 5.83
5 -1 12 115.88 6.23
5 -1 13 40.24 3.21
5 -1 13 41.23 3.19
-5 0 13 6.88 1.76
-5 0 13 6.14 1.69
-5 0 12 159.46 7.12
-5 0 12 154.47 7.2
-5 0 11 447.2 14.09
-5 0 11 476.45 14.88
-5 0 11 452.05 15.06
-5 0 11 500.35 14.28
-5 0 10 273.9 11.28
-5 0 10 274.83 11.2
-5 0 10 282.57 10.94
-5 0 9 68.47 5.99
-5 0 9 60.13 5.7
-5 0 9 56.3 5.39
-5 0 9 60.9 5.25
-5 0 8 233.43 11.3
-5 0 8 209.67 10.39
-5 0 7 104.5 7.58
-5 0 7 97.86 7.05
5 0 -6 479.47 22.19
5 0 -5 137.73 10.87
-5 0 4 29.08 5.13
5 0 -4 33.22 5.39
-5 0 3 38.26 5.65
5 0 -3 44.16 5.56
5 0 -2 192.74 10.63
-5 0 2 171 11.46
5 0 -1 319.48 12.91
-5 0 1 292.04 15.13
-5 0 0 506.39 20.45
-5 0 -1 2151.82 52.89
-5 0 -2 250.06 13.84
-5 0 -3 5.66 3.1
5 0 3 1.38 2.65
-5 0 -4 844.07 29.06
5 0 4 857.25 29.23
-5 0 -5 1508.5 43.7
5 0 5 1569.02 44.66
-5 0 -6 198.04 13.92
5 0 6 205.31 14.64
5 0 6 208.74 14.37
5 0 7 69.82 8.88
5 0 7 74.89 8.97
5 0 8 98.45 6.88
5 0 8 96.56 7.18
5 0 8 100.55 7.09
5 0 8 95.19 6.34
5 0 8 100.73 6.41
5 0 9 140.86 8.42
5 0 9 135.78 8.61
5 0 9 140.18 8.52
5 0 9 140.61 7.71
5 0 9 140.97 7.63
5 0 10 149.78 8.64
5 0 10 155.07 9.14
5 0 10 143.98 8.6
5 0 11 154.04 8.54
5 0 11 160.89 8.83
5 0 12 5.48 2.93
5 0 12 6.78 3.14
5 0 12 8.58 2.81
5 0 13 21.82 2.89
5 0 13 23.54 2.53
5 0 13 19.94 2.69
5 0 14 12.14 1.63
5 0 14 13.33 1.66
-5 -1 13 55.25 3.3
-5 -1 13 58.6 3.44
-5 -1 12 6.46 2.27
-5 -1 12 8.3 2.63
-5 -1 11 96.79 5.76
-5 -1 11 103.05 6.34
-5 -1 11 100.62 6.65
-5 -1 10 535.09 16.77
-5 -1 10 570.76 17.39
-5 -1 10 576.44 16.12
-5 -1 9 816.68 22.86
-5 -1 9 841.08 22.82
-5 -1 8 2.6 3
5 1 -8 -0.38 2.22
-5 -1 8 -0.77 2.68
-5 -1 8 -0.1 2.63
-5 -1 7 129.97 8.49
-5 -1 7 130.82 7.87
-5 -1 7 123.9 7.3
5 1 -6 681.78 27.1
-5 -1 6 644.73 30.76
5 1 -5 776.11 28.47
5 1 -4 61.11 7.14
-5 -1 3 343.37 15.76
5 1 -3 377.24 16.57
-5 -1 3 334.4 16.99
5 1 -2 124.21 8.65
-5 -1 2 112.69 9.24
-5 -1 1 39.17 5.44
5 1 -1 44.88 4.97
5 1 0 69.69 5.6
-5 -1 0 63.02 6.94
-5 -1 -1 178.86 11.24
-5 -1 -2 34.83 5.33
-5 -1 -3 80.18 7.52
-5 -1 -4 126.04 9.73
-5 -1 -5 656.03 24.64
-5 -1 -6 1916.95 49.98
5 1 6 1769.35 52.37
5 1 7 378.82 21.27
5 1 8 205.42 9.8
5 1 8 217.64 10.21
5 1 8 213.67 9.84
5 1 8 207.64 9.58
5 1 9 833.93 23.29
5 1 9 826.63 23.57
5 1 9 805.19 22.82
5 1 9 813.72 22.54
5 1 10 423.13 14.43
5 1 10 411.79 14.93
5 1 10 408.49 15.54
5 1 10 399.92 14.56
5 1 11 37.44 4.5
5 1 11 36.15 5.34
5 1 11 43.94 5.16
5 1 12 17.21 3.43
5 1 12 13.72 3.13
5 1 12 13.49 3.63
5 1 12 15.04 3.46
5 1 13 5.1 2.35
5 1 13 1.01 1.8
5 1 13 0.98 2.07
5 1 14 42.42 2.95
5 1 14 37.11 2.58
5 1 14 45.66 3.15
-5 -2 12 6.46 1.63
-5 -2 12 4.8 2.05
-5 -2 12 0.61 1.96
-5 -2 11 7.09 2.99
-5 -2 11 3.79 2.8
-5 -2 10 231.42 9.75
-5 -2 10 233.06 9.78
-5 -2 10 232.87 10.06
-5 -2 9 261.91 11.15
-5 -2 9 274.45 11.58
-5 -2 9 282.49 11.5
-5 -2 8 378.91 14.23
-5 -2 8 417.19 14.76
-5 -2 8 403.24 14.42
-5 -2 7 720.13 22.16
5 2 -7 698.86 19.08
-5 -2 7 745.45 21.06
-5 -2 7 673.52 20.7
-5 -2 7 706.25 20.42
-5 -2 6 223 10.95
-5 -2 6 219.01 10.22
-5 -2 6 195.59 17.12
5 2 -5 1380.16 41.44
5 2 -4 209.04 13.37
5 2 -3 32.56 5.36
-5 -2 3 38.4 5.31
-5 -2 2 32.2 5.16
5 2 -2 36 5.21
-5 -2 2 34.58 4.99
5 2 -1 271.1 12.94
-5 -2 1 270.34 14.31
-5 -2 1 281.46 14.67
5 2 0 162.7 9.21
-5 -2 0 155.74 10.52
-5 -2 -1 128.55 9.4
-5 -2 -2 10.55 3.35
-5 -2 -3 78.79 7.41
-5 -2 -4 14.86 3.8
-5 -2 -5 3.17 2.82
5 2 6 328.45 19.03
5 2 6 305.54 15.68
-5 -2 -6 315.13 16.71
5 2 7 323.74 19.8
5 2 8 69.08 5.92
5 2 8 69.29 5.54
5 2 8 66.87 5.67
5 2 8 64.39 5.39
5 2 9 679.83 21.06
5 2 9 652.22 19.86
5 2 9 683.1 19.52
5 2 9 648.71 20.3
5 2 9 678.13 20.02
5 2 10 587.83 18.53
5 2 10 604.8 18.93
5 2 10 595.5 17.88
5 2 10 569.48 18.12
5 2 10 569.46 18.34
5 2 11 114.59 7.47
5 2 11 113.21 7.43
5 2 11 117.66 7.94
5 2 11 125.87 7.93
5 2 11 117.65 7.16
5 2 11 130.44 7.18
5 2 12 1.52 2.17
5 2 12 5.5 2.97
5 2 12 5.07 3.12
5 2 12 6.64 3.68
5 2 12 2.61 2.93
5 2 12 5.66 2.41
5 2 13 32.7 3.53
5 2 13 31.07 3.54
5 2 13 38.24 4
5 2 14 188.87 6.96
5 2 14 197.83 7.18
-5 -3 12 253.68 7.22
-5 -3 12 253.27 8.23
-5 -3 11 4.07 1.63
-5 -3 11 6.2 2.2
-5 -3 11 0.45 2.42
-5 -3 11 4.58 2.44
-5 -3 10 20.9 2.99
-5 -3 10 13.24 3.04
-5 -3 10 16.54 3.62
-5 -3 10 23.82 3.9
-5 -3 9 0.27 2.54
-5 -3 9 4.77 3.17
-5 -3 9 1.71 2.99
-5 -3 8 5.24 2.74
-5 -3 8 3.79 2.87
-5 -3 8 1 3.14
-5 -3 7 12.27 3.28
-5 -3 7 13.59 3.6
-5 -3 7 14.87 3.54
5 3 -6 212.12 8.9
-5 -3 6 218.54 10.43
-5 -3 6 221.7 10.05
5 3 -5 384.94 19.86
-5 -3 5 392.88 24.28
5 3 -4 707.51 27.09
-5 -3 3 333.92 15.74
5 3 -3 321.19 16.77
-5 -3 2 221.14 12.75
5 3 -2 234.6 13.33
-5 -3 1 1195.5 35.63
-5 -3 1 1212.64 36.34
-5 -3 0 2759.43 63.8
-5 -3 0 2611.69 62.08
-5 -3 -1 18.69 4.18
-5 -3 -1 25 5.05
-5 -3 -2 666.51 25.45
-5 -3 -2 656.74 22.91
-5 -3 -3 646.73 25.55
-5 -3 -3 640.12 22.5
-5 -3 -4 266.65 15.79
-5 -3 -4 289.96 14.18
-5 -3 -5 10.57 3.51
5 3 6 23.27 5.52
5 3 6 22.69 4.63
-5 -3 -6 19.14 4.63
5 3 7 165.24 14.06
5 3 7 145 11.31
5 3 8 63.03 5.8
5 3 8 67.11 5.6
5 3 8 55.42 4.98
5 3 8 51.27 4.89
5 3 8 56.14 5.25
5 3 9 235.73 11.59
5 3 9 235.54 10.81
5 3 9 224.68 10.63
5 3 9 231.87 10.56
5 3 9 222.3 10.66
5 3 10 628.03 20.59
5 3 10 634.98 19.42
5 3 10 615.96 18.95
5 3 10 612.53 19.24
5 3 10 625.73 19.44
5 3 10 614.84 19.36
5 3 11 561.81 17.79
5 3 11 556.22 17.4
5 3 11 558.18 17.94
5 3 11 564.42 18.12
5 3 11 586.15 18.36
5 3 11 559.3 17.81
5 3 12 118.44 7.44
5 3 12 124.04 7.58
5 3 12 121.42 7.11
5 3 12 118.33 6.87
5 3 12 106.42 7.17
5 3 12 120.81 7.48
5 3 12 118.95 6.89
5 3 12 117.9 6.41
5 3 13 4.45 2.16
5 3 13 10.67 2.86
5 3 13 8.46 2.56
5 3 13 6.98 2.76
5 3 13 9.44 3.12
5 3 13 7.96 2.17
5 3 14 465.67 12.95
5 3 14 476.19 12.95
-5 -4 11 191.38 6.53
-5 -4 11 172.42 6.9
-5 -4 11 179.53 7.14
-5 -4 10 48.25 3.95
-5 -4 10 45.56 4.37
-5 -4 10 37.93 4.21
-5 -4 9 40.33 4
-5 -4 9 37.08 4.63
-5 -4 9 40.47 4.7
-5 -4 8 296.64 11
-5 -4 8 302.44 12.58
-5 -4 8 291.99 12.16
-5 -4 7 193.59 10.05
-5 -4 7 220.99 10.77
-5 -4 7 222.37 10.56
-5 -4 6 31.53 4.71
-5 -4 6 30.94 4.55
-5 -4 6 36.17 4.58
-5 -4 5 210.29 10.4
-5 -4 5 226.98 10.23
5 4 -5 225.8 9.08
-5 -4 4 72.3 10.89
5 4 -4 77.42 8.79
5 4 -3 40.68 6.42
-5 -4 2 81.27 7.88
-5 -4 1 1373.38 39.39
-5 -4 0 2275.42 56.67
-5 -4 -1 600.53 24.16
-5 -4 -1 632.91 23.1
-5 -4 -2 38.08 5.25
-5 -4 -2 53.61 7.34
-5 -4 -3 610.32 25.05
-5 -4 -3 608.66 21.91
-5 -4 -4 946.86 32.81
5 4 4 895.66 31.34
-5 -4 -5 829.95 30.43
5 4 5 819.9 29.98
5 4 6 10.39 4.6
5 4 6 20.13 5.17
-5 -4 -6 18.2 4.46
5 4 7 35.55 7.24
5 4 7 27.71 5.69
5 4 8 4.63 2.75
5 4 8 5.88 2.83
5 4 8 9.73 3.05
5 4 8 7.12 2.62
5 4 8 10.24 3.1
5 4 9 189.8 10.72
5 4 9 194.31 9.56
5 4 9 196.99 9.75
5 4 9 192.82 9.67
5 4 9 193.13 9.77
5 4 9 189.42 9.88
5 4 10 114.88 8.55
5 4 10 113.81 7.32
5 4 10 100 7.15
5 4 10 109.05 7.21
5 4 10 114.27 7.8
5 4 10 105.12 7.53
5 4 10 109.57 7.71
5 4 11 116.49 7.18
5 4 11 123.56 7.72
5 4 11 115.47 7.39
5 4 11 115.1 7.91
5 4 11 117.64 7.81
5 4 11 120.54 7.79
5 4 12 79 6.47
5 4 12 87.63 5.77
5 4 12 81.2 6.08
5 4 12 76.32 6.47
5 4 12 77.54 6.3
5 4 12 81.43 5.9
5 4 13 22.8 3.51
5 4 13 23.98 3.44
5 4 13 19.92 3.39
5 4 13 25.59 3.63
5 4 13 22.71 3.14
5 4 14 47.03 3.8
5 4 14 45.01 3.69
-5 -5 11 395.56 10.51
-5 -5 10 235.52 7.93
-5 -5 10 239.28 8.88
-5 -5 10 230.9 8.44
-5 -5 9 19.67 2.89
-5 -5 9 19.27 3.72
-5 -5 9 18.5 3.28
-5 -5 8 314.09 11.16
-5 -5 8 293.12 12.36
-5 -5 7 282.15 12.36
-5 -5 6 7.63 3.37
5 5 -6 15.53 3.35
5 5 -5 789.82 20.97
5 5 -4 104.18 6.22
5 5 -4 100.31 6.17
5 5 -4 89.11 5.9
-5 -5 3 38.14 8.45
-5 -5 2 102.55 9.57
5 5 -1 46.67 6.28
-5 -5 1 50.39 7
-5 -5 0 307.54 17.17
5 5 0 326.91 16.92
-5 -5 -1 602.13 24.95
5 5 1 518.19 22.83
-5 -5 -2 449.89 21.77
5 5 2 435.72 20.86
5 5 3 71.52 8.74
-5 -5 -3 72.11 8.85
-5 -5 -4 1177.14 39.86
5 5 4 1212.84 40.05
-5 -5 -5 2049.18 58.35
5 5 5 2287.54 60.08
5 5 6 27.07 6.17
5 5 6 30.74 6.49
-5 -5 -6 30.2 5.95
5 5 7 237.6 11.47
5 5 7 208.85 16.4
5 5 7 183.19 14.42
5 5 8 990.73 28.19
5 5 8 1027.01 26.2
5 5 8 974.89 26.64
5 5 8 1029 26.68
5 5 8 1022.45 27.82
5 5 9 400.59 16
5 5 9 370.94 13.8
5 5 9 380.12 14.45
5 5 9 365.67 14.55
5 5 9 376.58 14.43
5 5 9 378.01 15.04
5 5 10 60.44 6.64
5 5 10 44.28 4.88
5 5 10 51.04 5.36
5 5 10 58.48 6.01
5 5 10 48.51 5.51
5 5 10 60.71 6.15
5 5 11 28.06 4.37
5 5 11 20.87 4.37
5 5 11 31.19 4.73
5 5 11 26.1 4.5
5 5 12 12.91 3.82
5 5 12 11.56 3.15
5 5 12 7.99 3.34
5 5 12 14.01 3.67
5 5 12 6.62 2.9
5 5 13 7.46 2.69
5 5 13 9.15 2.66
5 5 13 9.76 3.09
5 5 13 11.71 2.81
5 5 14 9.34 2.37
5 5 14 6.58 1.96
-5 -6 10 332.52 9.88
-5 -6 9 77.92 4.42
-5 -6 9 68.91 4.97
-5 -6 8 222.06 8.64
-5 -6 8 211.33 9.8
-5 -6 7 114.09 6.51
-5 -6 7 106.9 7.64
5 6 -6 526.69 15.45
-5 -6 6 510.92 17.54
5 6 -5 65.79 5.24
5 6 -4 69 5.54
5 6 -4 54.18 5.12
5 6 -3 627.9 18.35
5 6 -3 609.22 18.85
5 6 -2 279.84 11.18
5 6 -2 271.47 11.04
-5 -6 1 48.47 7.38
5 6 0 35.59 6.25
-5 -6 0 31.76 6.4
5 6 1 14.39 4.67
-5 -6 -1 14.34 4.76
5 6 2 28.79 6.12
-5 -6 -2 31.42 6.37
5 6 3 40.52 7.21
-5 -6 -3 53.9 8.55
-5 -6 -4 113.44 11.93
5 6 4 91.52 10.69
5 6 5 571.05 25.99
-5 -6 -5 487.63 25.44
5 6 5 504.72 25.92
5 6 6 251.84 17.61
-5 -6 -6 236.72 17.23
5 6 6 293.16 12.21
5 6 7 791.76 23.65
5 6 7 777.8 21.51
5 6 7 734.44 21.48
5 6 7 753.41 22.96
5 6 8 215.89 11.36
5 6 8 189.82 9.52
5 6 8 176.46 9.7
5 6 8 199.81 9.96
5 6 8 211.38 11.21
5 6 9 825.33 25.15
5 6 9 802.74 22.67
5 6 9 808.58 23.52
5 6 9 790.93 23.47
5 6 9 799.74 23.34
5 6 9 830.3 24.64
5 6 10 538.1 19.31
5 6 10 517.13 18.06
5 6 10 543.58 17.26
5 6 10 523.19 17.8
5 6 10 533.12 18.51
5 6 11 5.29 3.32
5 6 11 4.18 3.53
5 6 11 1.53 3.19
5 6 12 104.65 7.09
5 6 12 98.63 7.03
5 6 12 100.36 6.58
5 6 12 108.35 6.98
5 6 13 174.85 8.33
5 6 13 179.67 7.96
5 6 13 184.22 8.05
5 6 14 59.42 4.08
5 6 14 59.5 3.77
-5 -7 9 44.73 3.41
-5 -7 8 107.01 6.18
-5 -7 7 64.42 5.54
5 7 -6 355.66 11.63
-5 -7 6 340.43 13.39
5 7 -5 634 18.09
-5 -7 5 636.72 19.81
5 7 -4 72.56 5.83
5 7 -3 22.73 4.11
5 7 -2 1419.06 31.97
5 7 -2 1421.72 33.76
5 7 -2 1349.2 33.74
5 7 -1 1024.81 26.95
5 7 -1 1019.12 27.14
5 7 0 125.59 7.97
5 7 0 123.6 7.7
5 7 1 25.56 4.05
5 7 1 26.99 6.44
5 7 1 24.36 4.11
5 7 1 19.7 3.77
5 7 2 316.85 20.43
5 7 2 401.17 13.91
5 7 3 5.57 4.26
5 7 3 25.36 4.3
5 7 4 493.85 17.11
5 7 4 500.18 16.4
5 7 5 170.12 9.63
5 7 5 149.42 8.85
5 7 5 160.74 8.52
5 7 6 5.45 3.2
5 7 6 6.22 3.31
5 7 6 7.68 2.93
5 7 7 211.53 11.13
5 7 7 206.49 10.04
5 7 7 193.75 10.46
5 7 8 90.7 6.8
5 7 8 101.65 7.77
5 7 8 96.47 6.87
5 7 8 99.92 7.58
5 7 9 351.65 13.96
5 7 9 366.45 15.23
5 7 9 344.23 13.31
5 7 9 369.87 15.09
5 7 10 161.95 8.64
5 7 10 154.09 9.03
5 7 10 173.96 9.43
5 7 10 157.38 9.56
5 7 11 30.66 4.39
5 7 11 31.58 4.14
5 7 11 31.75 4.59
5 7 11 29.3 4.26
5 7 11 37.8 4.99
5 7 12 6.54 2.95
5 7 12 6.52 3.13
5 7 12 3.62 2.93
5 7 13 87.86 5.56
5 7 13 93.32 5.44
5 7 14 149.13 6
5 7 14 148.86 5.67
-5 -8 8 12.97 2.19
-5 -8 7 7.1 2.38
5 8 -6 178.78 7.18
-5 -8 6 184.86 8.62
5 8 -5 228.92 9.28
-5 -8 5 238.38 10.44
5 8 -4 42.64 4.8
-5 -8 4 27.96 4.14
5 8 -3 9.23 3.6
5 8 -2 123.61 6.84
5 8 -2 131.33 8.26
5 8 -1 724.86 20.46
5 8 -1 760.47 22.13
5 8 -1 720.81 21.71
5 8 0 239.98 10.52
5 8 0 229.49 11.02
5 8 0 226.67 11.21
5 8 1 35.08 4.65
5 8 1 28.63 4.56
5 8 1 36.81 5.07
5 8 2 439.6 16.06
5 8 2 460 17.03
5 8 3 267.25 11.63
5 8 3 254.58 12.19
5 8 4 406.99 15.81
5 8 5 21.37 4.61
5 8 6 50.9 5.57
5 8 7 17.02 4.14
5 8 7 12.53 3.21
5 8 7 5.59 2.66
5 8 8 84.49 7.05
5 8 8 73.36 6.2
5 8 8 70.63 6.43
5 8 9 250.28 11.01
5 8 9 251.54 11.97
5 8 10 544.29 17.04
5 8 10 548.84 17.07
5 8 10 565.81 18.06
5 8 10 559.84 18.43
5 8 11 89.12 5.51
5 8 11 90.15 6.31
5 8 11 80.43 5.74
5 8 11 91.61 6.39
5 8 11 78.8 6.25
5 8 12 14.46 2.94
5 8 12 18.91 3.4
5 8 13 82.17 4.61
5 8 13 75.66 4.5
-5 -9 7 69.53 3.57
-5 -9 7 70.63 3.47
-5 -9 6 35.69 3.23
5 9 -5 3.56 1.86
-5 -9 5 2.33 2.12
5 9 -4 13.41 3.08
-5 -9 4 13.06 3.2
5 9 -3 123.11 7.4
-5 -9 3 129.18 7.33
5 9 -2 5.9 2.29
5 9 -2 3.75 3.4
5 9 -1 489.25 15.61
5 9 -1 527.7 17.45
5 9 0 99.16 6.88
5 9 0 112.91 8.11
5 9 1 21.62 4.03
5 9 1 22.51 4.69
5 9 1 23.3 4.06
5 9 2 184.65 9.92
5 9 2 190.16 10.28
5 9 2 184.62 10.3
5 9 3 205.56 10.71
5 9 3 204.98 9.48
5 9 3 210.01 10.39
5 9 3 207.17 11.14
5 9 4 633.79 20.6
5 9 4 661.93 19.96
5 9 4 665.1 21.63
5 9 5 80.35 6.84
5 9 6 64.13 6.08
5 9 7 587.91 17.89
5 9 7 579.07 18.36
5 9 8 444.52 16.19
5 9 8 434.84 15.05
5 9 9 30.65 4.75
5 9 9 24.53 3.85
5 9 10 11.54 3.13
5 9 10 11.81 2.86
5 9 10 9.67 2.72
5 9 10 8.14 3.2
5 9 11 2.48 2.06
5 9 11 3.7 2.01
5 9 11 1.07 2.04
5 9 11 2.08 2.4
5 9 12 5.64 1.71
5 9 12 8.55 2.26
5 9 13 35.48 2.62
5 10 -5 6.33 1.36
5 10 -4 91.66 4.87
-5 -10 4 92.31 4.64
5 10 -3 11.54 2.68
5 10 -2 171.29 8.39
5 10 -1 15.65 2.94
5 10 -1 17.12 3.74
5 10 0 176.24 8.56
5 10 0 182.76 9.49
5 10 1 22.27 3.96
5 10 1 26.13 4.37
5 10 2 8.41 3.5
5 10 2 8.58 3.35
5 10 3 68.62 6.3
5 10 3 61.79 4.88
5 10 3 56.56 5.36
5 10 4 880.87 25.04
5 10 4 911.5 23.69
5 10 5 113.97 7.73
5 10 5 118.9 7.58
5 10 6 3.72 3.08
5 10 6 2.19 3.05
5 10 7 522.77 15.78
5 10 7 524.13 17.22
5 10 7 513.21 16.4
5 10 8 579.39 18.01
5 10 8 592.89 17.32
5 10 9 136.88 7.49
5 10 9 143.67 7.26
5 10 10 7.47 2.25
5 10 10 10.51 2.42
5 10 10 11.22 2.8
5 10 11 14.41 2.07
5 10 11 12.64 2.23
5 10 11 11.17 2.31
5 10 12 27.9 2.45
5 11 -3 217.12 7.14
-5 -11 3 219.94 6.75
5 11 -2 431.89 12.35
5 11 -1 227.08 8.91
5 11 0 40.73 3.38
5 11 0 30.1 3.82
5 11 1 23.4 3.54
5 11 2 13.04 3.24
5 11 2 20.64 3.36
5 11 3 27.52 3.98
5 11 3 22.69 3.38
5 11 4 74.42 5.74
5 11 4 81.98 5.1
5 11 5 156.03 8.03
5 11 5 178.31 8
5 11 6 73.57 5.45
5 11 6 80.14 5.52
5 11 7 -0.32 2.42
5 11 7 1.69 2.19
5 11 8 167.73 7.62
5 11 8 178.29 7.51
5 11 9 377.2 11.61
5 11 9 391.2 11.42
5 11 9 380.77 11.77
5 11 10 55.34 3.45
5 11 10 49.77 3.56
5 12 -1 222.68 6.96
-5 -12 1 232.03 6.85
5 12 0 17.01 2.22
-5 -12 0 19.09 2.42
5 12 1 69.39 4.13
-5 -12 -1 77.49 4.6
5 12 2 109.09 5.2
-5 -12 -2 111.81 5.77
5 12 3 77.13 4.17
-5 -12 -3 82.27 4.85
-5 -12 -4 42.39 3.46
5 12 5 17.26 2.57
-5 -12 -5 17.15 2.15
5 12 6 1.28 1.57
5 12 7 3.93 1.55
5 12 8 45.33 2.97
5 12 8 37.06 2.99
6 -9 -5 14.99 2.11
6 -9 -4 3.29 1.74
6 -9 -3 23.67 2.54
6 -9 -2 56.91 3.51
-6 9 2 71.33 4.47
-6 9 1 121.4 6.26
-6 9 0 116.89 5.48
-6 9 -1 5.8 1.63
6 -8 -8 206.12 6.47
-6 8 7 299.81 9
6 -8 -7 261.77 8.73
-6 8 6 67.42 4.15
6 -8 -6 62.21 4.53
6 -8 -5 110.67 6.2
6 -8 -4 89.34 5.69
6 -8 -3 182.68 8.2
-6 8 3 210.74 8.63
6 -8 -2 16.97 3.1
-6 8 2 11.09 3.13
6 -8 -1 5.07 2.35
-6 8 1 4.8 2.77
6 -8 0 28.1 3.12
-6 8 0 31.57 3.95
-6 8 -1 77.8 5.25
6 -8 2 5 2.03
-6 8 -2 -2.05 2.14
6 -8 3 328.52 9.58
-6 8 -3 300.74 9.46
6 -8 4 146.46 5.4
-6 8 -4 133.95 4.99
-6 7 9 6.61 1.85
-6 7 8 180.46 7.56
6 -7 -8 168.06 6.69
-6 7 7 455.55 14.07
6 -7 -7 476.38 13.71
-6 7 6 319.07 11.32
6 -7 -6 330.43 11.65
-6 7 5 -0.39 2.27
6 -7 -5 7.36 3.48
6 -7 -4 58.37 5.48
6 -7 -3 297.46 11.81
-6 7 3 268.68 11.46
6 -7 -2 398.07 13.68
-6 7 2 365.57 13.9
6 -7 -1 143.31 7.93
-6 7 1 135.35 8.17
6 -7 0 6.54 2.88
-6 7 0 4.66 3.02
6 -7 1 21.11 3.15
6 -7 1 22.36 3.48
-6 7 -1 20.76 3.81
6 -7 2 12.38 2.98
-6 7 -2 5.6 2.75
6 -7 3 7.02 2.67
-6 7 -3 11.29 2.85
6 -7 4 147.38 6.91
-6 7 -4 134.09 6.22
6 -7 5 47.9 3.85
-6 7 -5 44.78 3.09
6 -7 6 30.35 2.73
-6 6 10 4.66 1.74
-6 6 9 18.03 3.04
-6 6 8 37.49 4.4
6 -6 -8 36.54 3.62
-6 6 7 74.47 5.84
6 -6 -7 62.74 5.09
-6 6 6 389.32 13.98
6 -6 -6 419.66 14.04
-6 6 5 173.6 8.8
6 -6 -5 178.78 9.37
6 -6 -4 74.64 6.44
6 -6 -3 258.77 11.35
-6 6 3 239.96 11.29
6 -6 -2 902.59 24.33
-6 6 2 876.05 24.74
6 -6 -1 142.71 8.48
6 -6 -1 145.79 7.57
-6 6 1 145.43 8.67
6 -6 0 115.86 7.39
6 -6 0 135.35 7.49
-6 6 0 114.61 7.8
6 -6 1 173.79 8.89
6 -6 1 193.87 9.18
-6 6 -1 174.24 9.49
6 -6 2 157.36 8.18
-6 6 -2 163.62 8.91
6 -6 3 4.54 2.96
-6 6 -3 8.46 2.81
6 -6 4 17.18 3.54
-6 6 -4 27.88 3.68
6 -6 5 60.25 5.16
-6 6 -5 60.99 4.25
6 -6 6 35.79 3.79
6 -6 7 25.45 2.89
6 -6 8 31.02 2.47
-6 5 11 13.1 2.1
-6 5 11 15.22 2.06
-6 5 10 144.17 6.95
-6 5 9 76.89 5.73
-6 5 8 12.54 2.98
-6 5 8 22.22 4.1
6 -5 -8 21.05 3.12
-6 5 7 48.36 5.42
6 -5 -7 59.42 5.16
-6 5 6 2.32 2.89
-6 5 5 108.44 7.4
-6 5 4 21.03 3.81
6 -5 -3 395.65 14.52
-6 5 3 396.87 14.79
6 -5 -2 487.7 16.3
6 -5 -2 471.65 14.74
-6 5 2 468.35 16.41
6 -5 -1 393.65 14.43
6 -5 -1 393.79 13.5
-6 5 1 402.41 14.82
6 -5 0 37.75 4.89
6 -5 0 32 4.15
-6 5 0 24.94 4.26
6 -5 1 127.08 7.78
6 -5 1 140.85 8.04
-6 5 -1 133.82 8.29
6 -5 2 719.53 20.9
6 -5 2 768.09 21.62
-6 5 -2 724.88 21.08
6 -5 3 300.17 11.94
6 -5 3 312.54 12.53
-6 5 -3 298.23 11.97
6 -5 4 4.37 3.23
-6 5 -4 3.19 2.31
6 -5 5 14.73 3.79
6 -5 6 65.18 5.67
6 -5 7 34.6 3.97
6 -5 8 14.12 2.55
6 -5 9 1.53 1.23
-6 4 12 175.82 5.65
-6 4 11 186.73 7.25
-6 4 11 174.11 6.18
-6 4 11 173.05 6.8
-6 4 10 16.41 3.19
-6 4 10 14.73 2.36
-6 4 9 305.13 12.35
-6 4 8 536.87 17.96
-6 4 8 569.58 18.23
-6 4 7 48.33 5.76
6 -4 -7 43.06 4.46
-6 4 6 11.89 3.71
6 -4 -6 11.89 3.62
-6 4 5 2.43 2.81
-6 4 4 3.69 2.78
6 -4 -3 20.41 4.13
6 -4 -3 12.48 2.82
-6 4 3 11.58 3.48
6 -4 -2 165.88 9
6 -4 -2 152.6 7.61
-6 4 2 153.02 8.64
6 -4 -1 27.82 4.33
6 -4 -1 25.83 3.68
-6 4 1 26.14 4.03
6 -4 0 260.92 11.15
6 -4 0 247.83 10.48
-6 4 0 250.11 11.01
6 -4 1 3.46 2.81
6 -4 1 0.9 2.45
-6 4 -1 6.21 3.05
6 -4 2 841.95 22.77
6 -4 2 782.3 22.37
-6 4 -2 801.41 22.19
6 -4 3 885.91 24.28
6 -4 3 921.64 24.68
-6 4 -3 883.19 23.55
6 -4 4 180.9 9.01
6 -4 4 205.9 10.01
-6 4 -4 186.17 8.74
6 -4 5 248.86 11.15
6 -4 6 262.85 11.22
6 -4 7 319.38 11.93
6 -4 8 93.9 5.47
6 -4 8 88.24 5.57
6 -4 9 12.21 2.26
6 -4 9 12.63 2.41
6 -4 10 101.41 4.28
6 -4 10 85.96 3.85
-6 3 12 195.34 6.49
-6 3 12 206.43 6.33
-6 3 12 210.45 6.58
6 -3 -11 30.82 2.81
-6 3 11 29.77 3.31
-6 3 11 33.48 3.02
-6 3 11 32.77 3.11
-6 3 10 30.2 4.08
-6 3 10 23.27 2.99
-6 3 9 325.56 12.24
-6 3 9 334.38 13.01
-6 3 8 479.8 17.01
-6 3 8 473.1 16.71
-6 3 7 109.66 7.75
-6 3 6 21.52 4.39
-6 3 5 246.2 11.32
6 -3 -5 249.04 10.64
-6 3 4 238.7 10.92
6 -3 -4 245.56 10.51
-6 3 3 112.8 7.1
6 -3 -3 118.38 7.44
6 -3 -3 110.21 6.29
6 -3 -2 40.81 4.88
6 -3 -2 36.01 3.9
-6 3 2 35.95 4.23
6 -3 -1 364.94 13.14
-6 3 1 356.33 12.96
-6 3 0 24.37 6.34
6 -3 0 30.97 4.21
6 -3 0 29.07 3.68
-6 3 0 22.93 3.46
6 -3 1 117.05 7.16
6 -3 1 114.28 6.87
6 -3 1 111.84 10.57
-6 3 -1 108.41 6.72
6 -3 2 2.97 2.92
6 -3 2 4.07 2.91
-6 3 -2 8.03 2.94
6 -3 3 421.88 14.95
6 -3 3 418.38 14.56
-6 3 -3 437.38 14.12
6 -3 4 1329.82 32.52
6 -3 4 1377.24 32.68
6 -3 5 114.52 7.51
6 -3 6 251.88 11.05
6 -3 7 369.72 13.03
6 -3 7 364.31 13.31
6 -3 7 368.43 13.97
6 -3 8 508.9 15.68
6 -3 8 506.83 15.43
6 -3 9 29.21 3.53
6 -3 9 26.38 3.32
6 -3 10 11.47 2.44
6 -3 10 14.04 2.11
6 -3 11 110.53 4.74
6 -3 11 101.69 4.63
-6 2 12 1.94 1.28
-6 2 12 3.68 1.48
-6 2 12 4.74 1.45
6 -2 -11 14.47 2.28
-6 2 11 12.23 2.58
-6 2 11 12.15 2.5
-6 2 11 8.72 2.16
-6 2 10 73.63 5.62
-6 2 10 73.47 5.15
-6 2 9 36.97 4.53
-6 2 9 35.66 4.77
-6 2 9 22.9 3.62
-6 2 8 500.88 17.63
-6 2 8 523.07 17.48
-6 2 7 463.77 17.73
-6 2 7 468.02 16.75
-6 2 6 225.85 10.97
-6 2 5 137.15 8.29
-6 2 4 1336.26 32.56
6 -2 -4 1338.9 31.12
-6 2 3 1061.37 36.32
-6 2 2 595.65 25.83
-6 2 1 74.1 9
-6 2 0 738.28 30.05
-6 2 -1 442.7 22.62
-6 2 -2 132.93 12.5
6 -2 2 128.89 11.51
6 -2 3 37.72 6.67
6 -2 4 57.06 5.32
6 -2 4 60.22 5.11
6 -2 5 14.17 3.5
6 -2 6 63.63 5.4
6 -2 6 51.42 5.12
6 -2 6 48.55 5.23
6 -2 7 71.85 5.83
6 -2 7 62.16 5.57
6 -2 7 74.92 6.33
6 -2 8 325.16 12.28
6 -2 8 301.68 11.4
6 -2 8 305.34 11.27
6 -2 8 309.75 12.24
6 -2 9 246.97 10.28
6 -2 9 225.13 9.03
6 -2 10 156.11 7.5
6 -2 11 81.6 4.83
6 -2 12 295.93 8.32
6 -2 12 275.7 8.15
-6 1 12 13.42 1.81
-6 1 12 14.97 2.11
-6 1 12 17.14 2.07
6 -1 -11 48.4 3.16
-6 1 11 49.21 4.04
-6 1 11 50.61 4.07
-6 1 11 53.9 4.12
-6 1 11 47.68 3.66
6 -1 -10 23.62 3.05
-6 1 10 26.39 3.84
-6 1 10 24.89 3.42
-6 1 10 19.24 3
-6 1 9 85.5 6.53
-6 1 9 81.52 6.35
-6 1 9 74 5.46
-6 1 8 53.83 5.7
-6 1 8 54.09 5.84
-6 1 8 52.82 4.82
-6 1 7 202.61 11.08
-6 1 7 208.31 10.59
-6 1 6 242.19 12.64
-6 1 6 232.87 11.19
-6 1 5 24.32 4
-6 1 4 188.88 13.74
-6 1 3 748.52 29.13
-6 1 2 671.76 27.24
-6 1 1 183.63 13.49
-6 1 0 183.04 13.61
-6 1 -1 1535.15 46.36
-6 1 -2 96.41 10.31
-6 1 -3 7.59 4.06
-6 1 -4 99.82 10.72
6 -1 4 94.81 10.15
6 -1 5 2.45 2.58
6 -1 6 34.61 4.35
6 -1 6 31.03 4.13
6 -1 6 36.81 4.64
6 -1 7 671.83 19.68
6 -1 7 654.22 18.73
6 -1 7 656.54 19.54
6 -1 8 130.49 7.82
6 -1 8 129.27 7.12
6 -1 8 118.64 7.16
6 -1 8 138.69 7.87
6 -1 9 27.78 4.21
6 -1 9 31.45 3.79
6 -1 10 62.27 5.26
6 -1 11 26.18 3.56
6 -1 11 23.86 3.49
6 -1 12 217.39 7.71
6 -1 12 203.01 7.11
6 -1 12 215.12 7.66
-6 0 12 16.02 2.14
-6 0 12 17.27 2.18
-6 0 11 44.01 3.78
-6 0 11 41.5 3.77
-6 0 11 43.96 4.08
6 0 -10 26.89 3.02
-6 0 10 25.95 3.72
-6 0 10 20.52 3.46
-6 0 10 30.27 3.35
6 0 -9 335.6 11.66
-6 0 9 350.42 13.23
-6 0 9 346.38 12.38
-6 0 9 343.01 11.82
-6 0 8 29.73 4.68
-6 0 8 27.71 4.5
-6 0 8 22.39 3.6
-6 0 7 43.26 5.62
-6 0 7 45.57 5.17
-6 0 7 49.55 4.68
-6 0 6 29.76 4.88
-6 0 6 35.74 4.69
-6 0 5 49.98 5.74
-6 0 5 52.88 5.19
6 0 -4 165.62 12.01
-6 0 4 173.09 13.26
-6 0 3 75.3 8.63
6 0 -3 75.56 7.64
-6 0 2 247.07 15.5
-6 0 1 322.88 17.81
-6 0 0 52.52 7.54
-6 0 -1 257.38 15.87
-6 0 -2 766.48 29.29
-6 0 -3 208.41 14.41
-6 0 -4 13.91 5.06
-6 0 -5 330.29 19.02
6 0 6 75.57 5.33
6 0 6 78.68 5.79
6 0 7 19.45 3.69
6 0 8 12.48 3.58
6 0 8 20.68 3.64
6 0 9 216.23 10.25
6 0 9 200.39 9.43
6 0 10 4.33 3.4
6 0 10 5.77 2.42
6 0 11 7.92 3.08
6 0 11 11.39 3.09
6 0 12 -0.09 2.16
6 0 12 1.72 1.85
6 0 12 1.07 2.01
6 0 13 234.06 7.4
6 0 13 231.32 7.04
6 0 13 235.91 7.45
-6 -1 12 125.95 5.1
-6 -1 12 117.13 5.14
-6 -1 11 6.69 1.95
-6 -1 11 7.17 2.28
-6 -1 11 5.18 2.33
-6 -1 10 189.46 8.66
-6 -1 10 218.17 8.92
6 1 -9 309.21 10.62
-6 -1 9 314.58 12.28
-6 -1 9 342.75 12.2
-6 -1 8 421.32 15.92
6 1 -8 430.34 13.78
-6 -1 8 417.93 14.27
-6 -1 8 393.62 14.74
-6 -1 7 50.59 5.74
6 1 -7 45.08 4.75
-6 -1 7 52.72 4.95
-6 -1 7 48.53 5.63
-6 -1 6 57.32 6.08
-6 -1 6 54.58 5.41
-6 -1 6 56.17 5
-6 -1 5 70.54 6.53
-6 -1 5 70.97 5.92
6 1 -4 194.22 13.19
-6 -1 3 13.29 4.69
6 1 -3 13.47 3.99
6 1 -2 391.89 17.38
-6 -1 2 379.84 19.65
-6 -1 1 111.98 10.3
-6 -1 0 22.91 4.86
-6 -1 -1 31.85 5.95
-6 -1 -2 570.39 23.98
-6 -1 -3 684.83 26.92
-6 -1 -4 54.44 7.66
-6 -1 -5 516.34 23.49
-6 -1 -6 522.18 24.18
6 1 7 199.31 9.56
6 1 8 33.94 4.75
6 1 8 27.96 4.24
6 1 9 35.61 4.77
6 1 9 35.92 4.3
6 1 10 195.28 9.55
6 1 10 165.93 8.77
6 1 10 181.1 8.91
6 1 11 33.99 4.55
6 1 11 30.78 4.27
6 1 11 34.27 3.72
6 1 12 23.27 3.48
6 1 12 18.37 3
6 1 12 22.04 3.33
6 1 13 26.42 2.69
6 1 13 28.2 2.72
6 1 13 29.86 2.94
-6 -2 12 40.37 2.81
-6 -2 11 28.37 3.06
-6 -2 11 26.98 3.27
-6 -2 10 13.15 2.94
-6 -2 10 7.39 2.63
-6 -2 9 209.26 9.57
-6 -2 9 241.68 9.95
6 2 -8 309.82 10.81
-6 -2 8 293.11 12.2
-6 -2 8 312.08 12.03
6 2 -7 224.83 9.61
-6 -2 7 220.25 10.64
-6 -2 7 226.71 10.11
-6 -2 6 50.2 5.72
6 2 -6 46.89 4.68
-6 -2 6 47.43 5.51
-6 -2 6 52.71 5.08
-6 -2 5 420.64 16
6 2 -5 428.81 14.2
-6 -2 5 399.34 14.91
6 2 -5 412.86 12.95
-6 -2 5 435.07 14
6 2 -4 1223.17 38.69
6 2 -3 24.28 5.35
-6 -2 2 58.02 7.66
-6 -2 2 59.32 7.55
6 2 -2 60.7 7.13
6 2 -1 297.75 14.77
-6 -2 1 307.93 16.83
-6 -2 1 275.24 16.35
-6 -2 0 239.68 15.06
-6 -2 0 236.95 14.66
-6 -2 -1 105.08 9.62
-6 -2 -2 6.32 3.75
-6 -2 -3 1328.13 39.9
-6 -2 -4 382.89 19.06
-6 -2 -5 15.55 4.31
-6 -2 -5 20.73 5.25
6 2 6 394.63 22.35
-6 -2 -6 338.41 18.79
6 2 7 505 17.22
6 2 7 493.03 16.1
6 2 7 455.44 15.68
6 2 8 479.63 16.95
6 2 8 477.51 16.1
6 2 8 471.81 15.58
6 2 8 465.72 15.99
6 2 9 129.04 8.25
6 2 9 139.93 8.35
6 2 9 130.72 7.85
6 2 9 134.93 8.22
6 2 10 203.39 9.85
6 2 10 185.7 9.38
6 2 10 207.3 9.77
6 2 11 270.07 10.77
6 2 11 287.4 11.28
6 2 11 282.28 11.28
6 2 11 271.14 10.81
6 2 12 109.09 6.25
6 2 12 100.68 6.3
6 2 12 113.88 6.55
6 2 12 108.35 5.77
6 2 13 11.41 2.24
6 2 13 13 2.35
6 2 13 10.76 2.4
6 2 14 12.06 1.65
-6 -3 11 -1.52 1.76
-6 -3 10 27.11 2.93
-6 -3 10 25.38 3.5
-6 -3 9 8.36 2.91
-6 -3 9 11.01 3.21
-6 -3 8 20.63 3.83
-6 -3 8 27.6 4.1
-6 -3 8 23.73 3.95
-6 -3 7 111.12 7.5
-6 -3 7 116.94 7.56
-6 -3 7 116.05 7.39
6 3 -7 124.31 6.61
6 3 -6 127.55 7.07
-6 -3 6 120.73 7.95
6 3 -6 131.76 6.57
-6 -3 6 127.27 7.99
-6 -3 6 122.36 7.5
6 3 -5 242.7 10.25
-6 -3 5 278.81 12.53
-6 -3 5 249.8 11.58
6 3 -5 261.7 9.81
-6 -3 5 265.21 10.92
6 3 -4 1123.54 27.03
-6 -3 4 1122.4 29.47
-6 -3 4 1098.01 28.58
6 3 -4 1085.32 25.97
6 3 -3 106.49 9.9
6 3 -2 6.41 3.71
-6 -3 2 -1.53 2.93
-6 -3 1 342.36 17.79
-6 -3 1 335.53 18.14
-6 -3 0 334.79 18.09
-6 -3 0 371.85 18.66
-6 -3 -1 359.73 19.14
-6 -3 -1 364.97 18.27
-6 -3 -2 4.2 2.91
-6 -3 -2 10.83 4.53
-6 -3 -3 22.81 4.83
-6 -3 -3 26.42 5.7
-6 -3 -4 5.78 3.13
-6 -3 -4 5.38 3.55
-6 -3 -5 21.5 5.33
6 3 6 71.28 9.64
6 3 6 63.88 7.94
-6 -3 -6 65.24 8.22
6 3 7 75.59 6.49
6 3 7 73.63 6.01
6 3 7 71.53 5.42
6 3 7 71.39 5.84
6 3 8 574.98 19.49
6 3 8 573.39 18.01
6 3 8 576.33 17.71
6 3 8 556.07 18.14
6 3 9 38.58 5.3
6 3 9 38.56 5.07
6 3 9 33.86 4.3
6 3 9 33.94 4.62
6 3 10 4.22 3.29
6 3 10 2.75 3.3
6 3 10 7.58 3.15
6 3 10 1.97 2.89
6 3 11 320.33 12.07
6 3 11 329.61 12.27
6 3 11 305.49 12.02
6 3 12 381.22 12.81
6 3 12 378.93 12.39
6 3 12 373.57 12.88
6 3 12 379.77 12.72
6 3 12 382.17 12.47
6 3 13 210.71 7.75
6 3 13 194.24 7.93
6 3 13 203.41 7.96
6 3 13 217.23 7.51
6 3 14 30.04 2.48
-6 -4 11 83.45 3.94
-6 -4 10 51.8 3.72
-6 -4 10 47.7 3.87
-6 -4 9 44.35 4.23
6 4 -9 49.05 3.89
-6 -4 8 114.46 7.02
-6 -4 7 5.74 3.56
-6 -4 7 4.69 3.26
-6 -4 6 304.94 12.98
6 4 -6 323.84 11.17
-6 -4 6 332.05 13.13
-6 -4 6 330.02 12.79
6 4 -6 324.17 11.45
-6 -4 5 386.63 15
6 4 -5 397.55 12.98
-6 -4 5 416.06 14.52
6 4 -5 389.64 13.33
6 4 -4 200.08 8.39
-6 -4 4 173.34 9.73
6 4 -4 188.8 8.51
-6 -4 4 186.98 8.98
6 4 -4 181.73 8.64
-6 -4 3 119 7.95
-6 -4 3 107.28 7.31
6 4 -3 118.64 6.55
6 4 -3 107.61 6.59
-6 -4 2 137.54 11.23
-6 -4 1 6.75 3.7
-6 -4 0 283.54 16.67
-6 -4 -1 1329.57 42
-6 -4 -1 1367.21 40.62
-6 -4 -2 632.16 27
-6 -4 -2 625.24 24.62
-6 -4 -3 117.54 11.28
-6 -4 -3 121.95 9.97
-6 -4 -4 776.59 31
-6 -4 -5 456.56 22.71
6 4 5 425.51 21.46
-6 -4 -6 95.06 10.22
6 4 6 109.91 7.62
6 4 6 100.25 6.73
6 4 7 24.52 4.29
6 4 7 29.33 4.33
6 4 7 29.32 3.71
6 4 7 22.9 3.93
6 4 8 406.41 16.12
6 4 8 429.85 14.84
6 4 8 398.73 14.24
6 4 8 400 15.07
6 4 9 15.08 3.88
6 4 9 18.26 4.08
6 4 9 15.56 3.69
6 4 9 15.88 3.92
6 4 10 6.23 3.59
6 4 10 17.36 4.05
6 4 10 9.65 3.19
6 4 10 10.39 3.31
6 4 10 7.57 3.65
6 4 11 1.95 2.85
6 4 11 1.46 3.04
6 4 11 3.33 3.09
6 4 12 130.1 7.47
6 4 12 135.97 7.4
6 4 12 147.32 7.51
6 4 12 141.12 7.29
6 4 13 224.58 8.57
6 4 13 206.06 8.26
6 4 13 227.11 8.47
6 4 13 212.07 7.95
6 4 14 29.75 2.55
-6 -5 10 363.86 10.11
-6 -5 10 374.06 10.02
-6 -5 9 109.01 5.84
-6 -5 9 97.34 5.41
-6 -5 8 5.89 2.94
6 5 -8 8.86 2.33
-6 -5 7 25.69 4.37
6 5 -7 26.42 3.59
6 5 -6 5.54 2.36
-6 -5 6 11.33 3.91
6 5 -6 5.99 3.04
6 5 -5 71.09 5.17
6 5 -5 67.18 5.9
6 5 -5 74.03 5.38
6 5 -4 240.78 9.79
6 5 -4 237.72 9.96
6 5 -4 247.01 11.03
6 5 -4 236.89 10.11
6 5 -3 51.88 4.97
6 5 -3 63.98 5.11
6 5 -3 61.7 5.02
6 5 -3 56.77 5.48
6 5 -2 217.38 9.33
6 5 -2 212.16 9.29
6 5 -2 219.82 10.17
6 5 -2 233.2 9.43
6 5 -2 211.93 9.66
-6 -5 1 135.19 11.45
-6 -5 0 29.68 6.15
-6 -5 -1 258.36 16.58
-6 -5 -2 1224.47 40.84
6 5 2 1160.85 38.96
-6 -5 -3 618.56 27.69
6 5 3 598.11 26.46
6 5 4 42.9 7.32
-6 -5 -4 37.69 7.12
-6 -5 -5 387.25 21.52
6 5 6 281.84 12.87
6 5 6 294.45 12.09
6 5 6 267.61 11.52
6 5 7 64.05 6.4
6 5 7 72.44 5.58
6 5 7 63.15 5.96
6 5 8 226.7 11.75
6 5 8 220.63 10.27
6 5 8 220.14 10.07
6 5 8 230.33 11.04
6 5 9 66.9 6.78
6 5 9 65.57 5.8
6 5 9 59.62 5.72
6 5 9 64.23 6.16
6 5 10 5.45 3.44
6 5 10 13.67 3.2
6 5 10 11.15 3.46
6 5 10 8.32 3.21
6 5 10 13.51 3.98
6 5 11 0.67 2.4
6 5 11 9.26 3.44
6 5 11 9.56 3.16
6 5 11 9.21 3.38
6 5 12 23.81 3.83
6 5 12 28.8 3.28
6 5 12 25.2 3.72
6 5 12 21.21 3.49
6 5 13 192.85 8.08
6 5 13 196.7 7.88
6 5 13 204.65 7.78
6 5 14 39.71 2.86
-6 -6 9 235.91 8.09
-6 -6 8 80.41 4.64
-6 -6 8 76.56 5.26
-6 -6 7 22.5 3.92
6 6 -6 118.89 6.24
-6 -6 6 126.23 7.91
6 6 -6 111.3 6.52
6 6 -5 573.45 16.59
6 6 -5 569.07 17.38
6 6 -4 103.97 6.53
6 6 -4 90.96 6.69
6 6 -3 108.51 6.84
6 6 -3 105.09 7.08
6 6 -2 12.48 3.12
6 6 -2 12.79 3.1
6 6 -2 7.64 2.98
6 6 -1 9.24 3.06
6 6 -1 12.77 3.3
6 6 -1 9.67 2.87
6 6 -1 11.17 2.78
6 6 0 33.48 4.04
6 6 0 33.96 4.32
6 6 0 32.26 4.4
6 6 0 28.03 3.88
6 6 1 123.71 7.35
6 6 1 112.05 6.93
6 6 1 118.72 7.47
6 6 1 121.06 7.06
6 6 2 210.63 9.7
6 6 2 227.15 10.47
6 6 2 221.61 9.6
6 6 2 223.7 9.75
6 6 3 166.6 8.42
6 6 3 156.65 8.75
6 6 3 168.98 8.28
6 6 4 8.8 2.5
6 6 4 8.6 3.19
6 6 4 4.34 2.38
6 6 5 937.05 25.93
6 6 5 946.28 24.49
6 6 6 29.22 4.74
6 6 6 30.47 4.37
6 6 6 31.97 4.36
6 6 6 25.29 3.7
6 6 7 108.77 8.21
6 6 7 121.6 8.15
6 6 8 99.35 7.93
6 6 8 102.35 6.86
6 6 8 98.05 7.36
6 6 9 31.72 5.47
6 6 9 29.79 4.17
6 6 9 19.55 3.43
6 6 9 24.06 4.64
6 6 10 49.2 5.93
6 6 10 39.38 4.59
6 6 10 48.05 4.96
6 6 10 44.76 5.4
6 6 11 259.06 10.37
6 6 11 262.07 10.76
6 6 11 271.11 11.24
6 6 12 10.63 3.09
6 6 12 13.03 2.71
6 6 12 11.52 2.9
6 6 12 10.09 2.8
6 6 13 5.8 2.12
6 6 13 5.99 1.75
6 6 13 7.4 2.1
6 6 14 1.93 1.16
-6 -7 8 69.6 4.39
-6 -7 7 0.02 2.53
6 7 -6 68.62 4.39
-6 -7 6 60.56 5.46
6 7 -5 463.69 14.17
-6 -7 5 485.76 16.21
6 7 -4 101.96 6.44
6 7 -4 90.57 6.17
6 7 -3 74.65 5.88
6 7 -3 67.21 5.81
6 7 -2 70.81 4.96
6 7 -2 71.56 5.95
6 7 -2 62.28 5.67
6 7 -1 210.32 9.95
6 7 -1 201.33 10.06
6 7 0 102.53 7.05
6 7 0 94.13 7.19
6 7 1 17.03 3.64
6 7 1 22.2 3.89
6 7 1 17.03 4.08
6 7 1 28.16 3.97
6 7 2 6.69 2.95
6 7 2 13.87 3.43
6 7 2 14.89 4.04
6 7 2 6.74 2.85
6 7 3 287.07 12.05
6 7 3 299.42 11.77
6 7 3 285.15 12.65
6 7 3 312.18 12.12
6 7 4 277.45 11.47
6 7 4 290.52 12.7
6 7 4 273.52 11.6
6 7 5 403.31 15.81
6 7 5 424.12 15.87
6 7 5 409.76 14.61
6 7 6 535.35 18.72
6 7 6 549.7 18.53
6 7 6 524.01 17.24
6 7 6 533.01 16.9
6 7 7 519.91 18.78
6 7 7 559.32 18.09
6 7 8 36.01 5.06
6 7 8 31.61 4.73
6 7 9 140.8 8.97
6 7 9 139.09 7.34
6 7 9 132.86 8.07
6 7 9 126.82 7.36
6 7 9 135.99 8.39
6 7 10 295.94 10.74
6 7 10 283.71 11.42
6 7 10 290.1 11.28
6 7 10 284.49 12.05
6 7 11 314.83 11.41
6 7 11 320.14 12.09
6 7 12 169.01 7.93
6 7 12 162.03 7.06
6 7 12 178.85 7.83
6 7 13 49.51 3.69
6 7 13 47.71 3.12
-6 -8 7 8.46 2.09
6 8 -6 36.9 2.89
-6 -8 6 35.26 3.74
6 8 -5 123.93 6.12
-6 -8 5 119.04 6.98
6 8 -4 477.82 14.55
-6 -8 4 477.4 15.66
6 8 -3 15.27 3.17
6 8 -3 20.73 3.42
6 8 -2 28.63 3.45
6 8 -2 25.68 4.06
6 8 -2 31.65 4.26
6 8 -1 262.32 10.47
6 8 -1 279.3 11.75
6 8 -1 267.23 11.73
6 8 0 352.84 12.84
6 8 0 373.74 13.88
6 8 0 352.65 14.09
6 8 1 65.6 5.91
6 8 1 72.07 6.59
6 8 2 22.48 3.93
6 8 2 33.58 4.89
6 8 3 18.91 3.32
6 8 3 27.29 4.63
6 8 4 16.12 3.93
6 8 5 26.79 4.37
6 8 5 23.2 4.36
6 8 6 22.72 4.26
6 8 6 20.11 3.62
6 8 7 25.59 3.95
6 8 7 24.62 4.17
6 8 7 19.94 3.31
6 8 7 28 4.05
6 8 8 31.99 4.58
6 8 8 31.49 3.87
6 8 8 29.05 4.23
6 8 9 40.81 4.93
6 8 9 36.61 3.95
6 8 9 40.93 4.66
6 8 9 32.96 4.44
6 8 10 51.28 4.26
6 8 10 45.44 4.53
6 8 10 48.28 4.77
6 8 11 261.12 9.11
6 8 11 269.3 10.31
6 8 11 260.48 9.75
6 8 11 256.98 10.03
6 8 12 411.99 12.15
6 8 12 408.99 11.65
6 8 13 7.99 1.51
-6 -9 6 6.43 1.59
6 9 -5 8.43 1.8
-6 -9 5 4.3 1.85
6 9 -4 80.7 4.88
-6 -9 4 82.66 5.37
6 9 -3 242.63 9.55
-6 -9 3 257.55 10.14
6 9 -2 54.43 4.07
6 9 -2 55.97 5.24
6 9 -1 33.79 3.83
6 9 -1 37.24 4.91
6 9 -1 29.75 3.77
6 9 0 661.25 18.74
6 9 0 674.89 19.95
6 9 0 660.67 19.91
6 9 1 536.19 16.81
6 9 1 545.96 17.49
6 9 1 541 18.03
6 9 2 66.15 6.13
6 9 2 86.52 6.67
6 9 2 71.05 6.47
6 9 3 39.88 5.17
6 9 3 42.04 4.28
6 9 3 44.82 4.93
6 9 3 32.54 4.66
6 9 4 396.96 14.84
6 9 4 435.44 16.15
6 9 5 134.38 8.05
6 9 6 20.35 3.8
6 9 6 12.92 2.99
6 9 7 85.37 5.81
6 9 7 90.12 6.11
6 9 8 1.39 2.66
6 9 8 1.02 2.35
6 9 8 0.65 2.03
6 9 9 35.82 4.43
6 9 9 30.87 3.49
6 9 9 33.42 4.09
6 9 10 18.37 3.02
6 9 10 15.67 2.76
6 9 10 17.2 2.57
6 9 10 13.16 2.85
6 9 11 31.78 2.94
6 9 11 32.58 2.97
6 9 11 37.88 3.39
6 9 12 130.82 5.14
6 10 -4 3.94 1.48
-6 -10 4 6.89 1.61
6 10 -3 6.79 2.1
-6 -10 3 9.64 2.04
6 10 -2 3.03 2.46
-6 -10 2 4.77 2.2
6 10 -1 37.84 3.53
6 10 -1 41.59 4.3
-6 -10 1 35.21 3.53
6 10 0 70.11 4.94
6 10 0 74.58 5.57
6 10 1 303.57 11.26
6 10 1 317.69 11.86
6 10 1 312.97 11.81
6 10 2 304.62 11.67
6 10 2 307.44 11.61
6 10 2 296.66 11.97
6 10 3 13.43 3.55
6 10 3 6.93 2.65
6 10 4 207.6 9.62
6 10 4 199.41 8.48
6 10 5 475.55 15.34
6 10 5 467.77 14.68
6 10 6 233.86 9.76
6 10 6 258.13 10.39
6 10 6 250.5 9.68
6 10 7 42.85 3.86
6 10 7 46.55 4.76
6 10 7 47.28 4.09
6 10 8 23.82 3.65
6 10 8 27.65 3.15
6 10 9 146.71 6.9
6 10 9 141.73 6.21
6 10 9 125.05 6.66
6 10 10 45.35 3.55
6 10 10 49.44 3.27
6 10 10 48.87 3.69
6 10 11 9.99 1.46
6 10 11 15.56 1.99
6 11 -2 6.32 1.57
6 11 -1 106.1 5.19
6 11 0 12.44 2.49
6 11 1 71.19 4.5
6 11 1 76.3 4.79
6 11 2 69.96 4.73
6 11 2 75.85 4.88
6 11 3 7.74 2.52
6 11 3 9.86 2.09
6 11 4 19.61 2.94
6 11 4 24.16 2.62
6 11 5 267.19 9.83
6 11 5 275.84 9.16
6 11 5 274.44 9.46
6 11 6 390.11 11.6
6 11 6 365.2 11.39
6 11 6 377.91 11.3
6 11 7 78.83 4.82
6 11 7 87.75 4.66
6 11 8 9.19 2.15
6 11 8 8.56 1.87
6 11 8 7.63 2.07
6 11 9 121.19 5.15
6 11 9 131.87 4.88
6 11 9 117.61 5.23
-6 -12 -1 7.73 1.64
-6 -12 -2 3.73 1.58
6 12 3 1.95 1.18
-6 -12 -3 3.75 1.47
6 12 4 5.82 1.44
-6 -12 -4 7.75 1.52
6 12 5 16.3 1.9
6 12 7 79.19 3.93
7 -8 -5 6.53 1.62
7 -8 -4 30.13 2.71
7 -8 -3 3.13 1.65
7 -8 -2 13.99 1.81
7 -8 -2 12.61 2.09
7 -8 -1 -1.13 1.38
7 -8 -1 5.2 1.62
7 -8 0 56.53 3.32
7 -8 1 155.06 5.51
7 -7 -7 64.57 3.45
7 -7 -6 105.36 5.06
7 -7 -5 178.02 7.31
7 -7 -4 16.86 3.04
7 -7 -3 4.91 1.75
7 -7 -3 5.49 2.55
7 -7 -2 75.68 4.65
7 -7 -2 78.8 5.37
7 -7 -1 1.27 2.55
7 -7 0 13.27 2.63
7 -7 1 169.37 6.6
7 -7 1 168.07 6.65
-7 7 -1 154.21 7.04
7 -7 2 169.88 6.52
-7 7 -2 146.52 6.37
7 -7 3 9.3 1.96
7 -7 4 50.86 2.89
7 -7 4 57.18 3.26
-7 6 8 128.27 5.56
-7 6 7 0.08 1.97
-7 6 7 0.89 1.66
-7 6 6 128.86 6.25
7 -6 -6 126.23 6.33
7 -6 -5 471.5 14.33
7 -6 -4 157.88 8.03
7 -6 -3 26.75 3.34
7 -6 -3 27.31 4.18
7 -6 -2 6.17 3.27
7 -6 -1 114.86 7.12
7 -6 -1 127.54 6.31
-7 6 1 117.51 7.29
7 -6 0 46.75 4.75
7 -6 0 52.16 4.44
-7 6 0 38.09 4.39
7 -6 1 7.21 2.8
7 -6 1 10.24 2.63
-7 6 -1 5.93 2.81
7 -6 2 6.88 2.32
7 -6 2 13.4 2.94
-7 6 -2 6.81 2.39
7 -6 3 9.03 2.81
-7 6 -3 9.21 2.33
7 -6 4 25.14 3.15
-7 6 -4 21.15 2.41
7 -6 5 26.35 2.4
7 -6 5 30.51 3.05
7 -6 6 40.45 2.92
7 -5 -10 46.62 2.66
-7 5 9 9.86 2.13
-7 5 8 23.24 2.81
-7 5 8 20.74 2.97
-7 5 7 20.09 3.22
7 -5 -7 19.98 2.77
-7 5 6 0.46 2.28
7 -5 -6 3.25 2.6
-7 5 5 241.86 9.93
7 -5 -5 243.2 9.99
7 -5 -4 213.89 8.43
7 -5 -4 223.44 10
7 -5 -3 44 4.19
7 -5 -3 42.8 5.15
7 -5 -2 49.27 5.55
7 -5 -1 260.07 11.46
7 -5 -1 281.44 10.57
-7 5 1 263.66 11.66
7 -5 0 154.43 8.61
7 -5 0 156.52 7.94
-7 5 0 147.44 8.48
7 -5 1 -4.46 3.63
7 -5 1 3.98 2.95
-7 5 -1 1.91 2.81
7 -5 2 78.74 6.11
7 -5 2 83.93 6.15
-7 5 -2 78.21 5.8
7 -5 3 100.85 6.05
7 -5 3 107.96 6.81
-7 5 -3 96.97 6
7 -5 4 56.42 5.14
-7 5 -4 54.03 4.18
7 -5 5 16.35 3.22
7 -5 6 1.11 2.18
7 -5 7 5.3 1.83
7 -5 8 8.8 1.49
7 -4 -10 21.23 2.24
-7 4 10 22.96 2.58
-7 4 10 17.35 2.05
-7 4 9 9.69 2.12
-7 4 9 15.66 2.78
-7 4 8 217.56 9.32
-7 4 8 230.44 9.52
-7 4 7 38.9 4.79
-7 4 7 48.31 4.9
-7 4 6 32.22 4.38
7 -4 -6 38.15 4.17
-7 4 5 20 3.67
7 -4 -5 22.13 4.01
7 -4 -4 39.07 3.83
-7 4 4 37.44 4.31
7 -4 -4 42.93 4.91
7 -4 -3 318.08 11.7
7 -4 -3 330.01 12.78
7 -4 -2 2.88 3.47
7 -4 -2 2.53 2.54
7 -4 -1 105.78 7.25
7 -4 -1 116.55 6.9
-7 4 1 101.52 7.41
7 -4 0 1211.86 30.06
7 -4 0 1198.79 28.9
-7 4 0 1153.56 29.56
7 -4 1 610.1 18.82
7 -4 1 604.64 18.04
7 -4 2 -4.03 3.78
7 -4 2 4.58 3.13
-7 4 -2 -1.41 2.71
7 -4 3 195.98 9.31
7 -4 3 188.49 9.34
-7 4 -3 188.66 8.75
7 -4 4 309.75 12.14
7 -4 5 154.42 8.07
7 -4 6 4.34 2.86
7 -4 7 5.57 2.38
7 -4 8 15.11 2.3
7 -4 9 46.65 2.65
-7 3 11 86.59 3.97
7 -3 -10 118.74 5.22
-7 3 10 127.81 5.96
-7 3 10 125.05 5.4
-7 3 9 58.97 4.38
-7 3 9 61 4.91
-7 3 8 205.17 9.63
-7 3 8 216.17 9.65
-7 3 7 327.9 13.95
-7 3 7 335.73 12.8
-7 3 6 103.46 7.3
-7 3 5 59.94 5.56
7 -3 -5 60.96 5.2
7 -3 -4 11.93 2.83
-7 3 4 12.07 3.08
7 -3 -4 12.03 3.14
7 -3 -3 9.05 2.81
7 -3 -3 4.97 3.01
7 -3 -2 30.98 4.01
7 -3 -2 28.58 4.32
7 -3 -2 25.73 3.84
7 -3 -1 397.94 14.45
7 -3 -1 386.76 13.33
7 -3 0 2.91 3.15
7 -3 0 2.14 2.56
-7 3 0 1.1 2.87
7 -3 1 206.34 10.07
7 -3 1 203.04 9.52
-7 3 -1 184.37 9.24
7 -3 2 12.49 3.44
7 -3 2 12.1 3.61
-7 3 -2 13.67 2.98
7 -3 3 -0.61 3.12
7 -3 3 4.4 3.2
7 -3 4 162.89 8.6
7 -3 5 604.48 18.14
7 -3 6 80.24 6.01
7 -3 7 39.21 3.79
7 -3 7 46.11 4.31
7 -3 8 147.72 6.64
7 -3 9 118.25 5.09
7 -3 9 103.69 4.71
7 -3 10 56.07 3.16
-7 2 11 37.84 2.82
7 -2 -10 148.52 5.94
-7 2 10 148.17 6.78
-7 2 10 143.26 5.82
-7 2 9 203.73 8.62
7 -2 -9 174.89 7.72
-7 2 9 195.96 8.69
-7 2 8 7.41 2.88
-7 2 8 12.12 3.38
-7 2 7 229.11 11.57
-7 2 7 241.91 11
-7 2 6 284.88 13.83
-7 2 6 297.77 12.46
-7 2 5 9.11 3.32
7 -2 -4 36.95 3.9
-7 2 4 36.42 4.68
7 -2 -4 44.62 4.69
7 -2 -3 158.72 7.89
7 -2 -3 158.26 8.48
7 -2 -2 96.17 6.37
7 -2 -2 88.42 6.59
7 -2 -1 155.55 8.14
7 -2 -1 152.94 7.45
7 -2 -1 152.76 8.61
7 -2 -1 152.7 7.83
7 -2 0 215 10.22
7 -2 0 213.24 9.37
7 -2 1 37.54 4.58
7 -2 1 43.44 4.74
-7 2 -1 43.91 4.34
7 -2 2 298.25 12.35
7 -2 2 288.92 11.49
-7 2 -2 288.47 11.22
7 -2 3 45.45 5.36
7 -2 3 43.38 4.88
7 -2 4 540.74 16.95
7 -2 5 404.05 14.16
7 -2 6 103.09 6.56
7 -2 7 4.68 2.73
7 -2 7 1.19 2.55
7 -2 8 45.14 4.21
7 -2 8 41.25 3.96
7 -2 8 41.08 3.91
7 -2 9 243.69 8.79
7 -2 9 216.13 7.68
7 -2 10 166.83 6.42
7 -2 10 148.35 6.18
7 -2 11 19.25 1.95
-7 1 11 123.74 5.2
7 -1 -10 116.99 5.15
-7 1 10 120.29 6.16
-7 1 10 129.27 5.43
-7 1 10 112.64 5.5
7 -1 -9 25.45 3.43
-7 1 9 28.52 4.04
-7 1 9 26.07 3
-7 1 8 20.4 3.8
7 -1 -8 20.28 3.71
-7 1 8 25.69 4.14
-7 1 7 116.83 8.18
-7 1 7 104.33 7.33
-7 1 6 540.79 19.57
-7 1 6 563.03 18.22
-7 1 5 296.33 12.52
7 -1 -4 80.28 5.32
-7 1 4 85.14 6.51
7 -1 -3 97.94 6.05
-7 1 3 108.21 7.04
7 -1 -3 91.63 6.35
7 -1 -2 275.34 10.84
7 -1 -2 274.86 10.02
7 -1 -2 278.36 11.32
7 -1 -1 765.31 19.97
7 -1 -1 731.02 20.32
7 -1 -1 734.68 19.44
7 -1 -1 734.54 21.12
7 -1 -1 726.53 19.88
7 -1 0 152.91 7.89
7 -1 0 134.16 7.14
7 -1 0 132.33 7.84
7 -1 0 137.62 7.44
7 -1 1 93.18 6.17
7 -1 1 85.82 6.44
7 -1 1 96.1 6.25
7 -1 2 7.43 2.86
7 -1 2 8.97 3.18
7 -1 2 11.01 2.96
7 -1 3 52.53 4.85
7 -1 3 53.67 5.32
7 -1 3 55.74 5.15
7 -1 4 67.26 5.41
7 -1 4 69.1 5.46
7 -1 5 139.53 7.43
7 -1 5 141.83 7.7
7 -1 6 177.9 8.55
7 -1 6 167.1 8.33
7 -1 7 135.78 7.45
7 -1 7 119.33 6.72
7 -1 8 20.46 3.63
7 -1 8 12.61 3.1
7 -1 8 16.19 2.82
7 -1 9 97.74 5.99
7 -1 9 84.2 5.35
7 -1 10 261.78 9.26
7 -1 10 237.57 8.83
7 -1 11 83.86 4.47
7 -1 11 81.96 4.38
-7 0 11 70.56 3.77
-7 0 11 77.03 3.59
-7 0 11 69.66 3.7
7 0 -10 44.57 3.09
-7 0 10 44.48 3.83
-7 0 10 52.24 3.57
-7 0 10 40.9 3.75
7 0 -9 8.54 2.43
-7 0 9 7.43 2.96
-7 0 9 4.58 2.25
-7 0 8 6.16 3.23
7 0 -8 2.7 2.61
-7 0 8 6.81 3.27
-7 0 7 15.24 4.16
7 0 -7 10.73 3.38
-7 0 7 9.67 3.4
-7 0 6 197.41 10.97
7 0 -6 181.72 9.29
-7 0 6 182.28 9.66
7 0 -6 171.34 7.63
-7 0 5 991.95 28.49
-7 0 5 946.92 25.96
7 0 -4 196.86 8.3
-7 0 4 195.64 9.81
7 0 -3 2.92 2.28
-7 0 3 4.14 2.51
7 0 -3 4.73 2.04
7 0 -2 146.3 7.79
7 0 -2 145.88 7.54
7 0 -2 148.55 7.07
7 0 -2 135.13 7.55
7 0 -1 1832.58 38.88
7 0 -1 1762.75 38.83
7 0 -1 1741.36 37.96
7 0 -1 1773.11 39.66
7 0 0 289.58 11.02
7 0 0 294.01 10.75
7 0 0 280.84 10.69
7 0 1 51.25 4.68
7 0 1 51.44 4.38
7 0 1 59.4 5.45
7 0 1 51.47 4.64
7 0 2 1058.42 26.11
7 0 2 1060.23 27.08
7 0 2 1062.66 25.86
7 0 3 137.83 7.46
7 0 3 131.82 7.21
7 0 4 255.38 10.33
7 0 4 260.63 10.39
7 0 5 33.21 3.78
7 0 5 38.66 4.32
7 0 5 39.26 4.21
7 0 6 109.9 6.94
7 0 6 101.35 6.23
7 0 7 94.42 6.56
7 0 7 92.75 5.81
7 0 8 9.29 3.37
7 0 8 5.89 2.57
7 0 9 54.73 4.93
7 0 9 48.86 4.59
7 0 10 96.15 5.94
7 0 10 90.95 5.57
7 0 10 94.54 5.52
7 0 11 116.57 5.84
7 0 11 114.87 5.66
7 0 12 31.35 2.59
7 0 12 34.7 2.72
-7 -1 11 76.63 3.96
7 1 -11 77.21 3.74
-7 -1 10 20.93 2.86
-7 -1 10 29.37 2.94
-7 -1 10 22.58 3.03
7 1 -9 65.96 4.26
-7 -1 9 59.04 4.96
-7 -1 9 71.29 4.72
7 1 -8 111.08 6.33
-7 -1 8 120.53 7.33
-7 -1 8 117.39 6.49
-7 -1 7 67.63 6.55
7 1 -7 50.82 4.93
-7 -1 7 54.61 5.43
-7 -1 6 14.33 4.04
7 1 -6 11.96 3.29
-7 -1 6 12.16 3.6
7 1 -6 14.51 2.68
-7 -1 5 60.12 6.27
7 1 -5 57.61 5.46
-7 -1 5 54.33 5.5
7 1 -5 50.09 4.33
-7 -1 4 3.25 2.92
7 1 -4 1.68 2.69
-7 -1 4 5.86 3.04
-7 -1 3 44.33 5.34
7 1 -3 52.2 5.06
7 1 -3 51.75 4.51
-7 -1 3 51.24 5.03
7 1 -3 55.29 4.36
7 1 -2 30.59 3.87
7 1 -2 23.39 3.48
-7 -1 2 19.45 3.34
7 1 -2 24.02 3.09
7 1 -1 681.76 18.87
-7 -1 0 692.08 29.25
-7 -1 -1 65.13 8.64
-7 -1 -2 78.4 9.4
7 1 3 1166.8 28.08
7 1 3 1174.32 28.08
7 1 3 1190.88 27.84
7 1 4 176.87 8.3
7 1 4 198.91 8.84
7 1 4 183.13 8.28
7 1 5 48.2 4.64
7 1 5 47.55 4.29
7 1 6 13.36 3.47
7 1 7 158.32 8.52
7 1 7 131.34 7.9
7 1 8 182.63 9.28
7 1 8 179.09 9.22
7 1 9 340.83 12.65
7 1 9 316.07 11.89
7 1 9 329.07 12.38
7 1 10 56.37 5.2
7 1 10 52.1 4.58
7 1 10 56.13 4.73
7 1 11 23.76 3.47
7 1 11 15.87 2.8
7 1 11 18.68 2.66
7 1 12 37.61 3.26
7 1 12 41.9 3.19
-7 -2 11 121.8 4.85
-7 -2 10 49.38 3.99
7 2 -9 0.47 1.47
-7 -2 9 0.08 2.33
-7 -2 9 1.67 1.99
-7 -2 8 169.86 8.62
-7 -2 8 176.52 8.02
7 2 -8 161.51 7.23
7 2 -7 564.47 16.47
-7 -2 7 545.84 17.68
-7 -2 7 591.23 16.85
7 2 -6 138.45 7.66
-7 -2 6 160.9 9.53
-7 -2 6 142.27 8.45
7 2 -6 146.43 6.89
-7 -2 5 22.93 4.39
7 2 -5 22.61 4.06
-7 -2 5 19.3 4.29
7 2 -5 21.82 3.16
7 2 -4 246.42 10.54
-7 -2 4 225.8 11.56
-7 -2 4 228.93 10.82
7 2 -4 228.76 9.4
-7 -2 3 0 2.62
7 2 -3 3.11 2.59
-7 -2 3 1.44 2.63
7 2 -3 -0.21 2.01
-7 -2 2 11.06 2.88
7 2 -2 10.92 2.83
-7 -2 2 9.36 2.95
7 2 -2 5.49 2.34
7 2 -1 48.35 4.48
7 2 -1 51.26 4.41
7 2 -1 46.03 4.08
-7 -2 1 39.79 6.68
-7 -2 0 15.39 4.85
-7 -2 0 14.13 4.65
-7 -2 -1 40.62 6.9
-7 -2 -1 49.47 7.7
-7 -2 -2 16.58 4.97
-7 -2 -2 17.17 5.96
7 2 3 281.35 10.59
-7 -2 -3 255.45 16.75
7 2 4 1001.45 24.41
7 2 4 967.17 24.47
7 2 5 184.08 8.7
7 2 5 155.89 7.86
7 2 6 13.45 3.57
7 2 6 18.92 3.8
7 2 6 12.04 2.78
7 2 7 205.68 10.44
7 2 7 231.66 10.3
7 2 7 198.62 8.69
7 2 7 206.29 9.01
7 2 7 196.84 9.79
7 2 8 1099.06 28.62
7 2 8 1099.56 27.77
7 2 8 1059.74 26.52
7 2 8 1046.1 27.39
7 2 9 920.45 24.62
7 2 9 941.81 24.35
7 2 9 867.7 23.17
7 2 9 876.04 23.95
7 2 10 12.7 3.62
7 2 10 5.67 2.72
7 2 10 7.88 2.9
7 2 11 32.02 4.03
7 2 11 32.96 3.63
7 2 11 26.67 3.38
7 2 12 14.36 2.46
7 2 12 14.08 2.42
7 2 12 12.01 2.02
7 2 13 9.17 1.58
7 2 13 11.44 1.66
-7 -3 10 96.38 4.95
7 3 -10 106.91 4.57
7 3 -9 20.41 2.88
7 3 -8 110.12 5.45
-7 -3 7 420.14 14.86
-7 -3 7 437.37 14
7 3 -7 409.07 12.9
-7 -3 6 525.8 17.53
7 3 -6 518.93 15
-7 -3 6 566.19 17.15
-7 -3 6 568.21 16.67
7 3 -6 541.76 16.13
-7 -3 5 110.24 8.14
-7 -3 5 98.01 7.43
7 3 -5 105.45 6.15
7 3 -5 106.89 6.81
7 3 -4 370.08 13.24
-7 -3 4 373.09 14.91
7 3 -4 368.92 12.16
-7 -3 4 360.06 14.2
7 3 -4 362.42 12.42
7 3 -3 90.1 6.38
-7 -3 3 91.22 7.11
7 3 -3 90.38 5.72
-7 -3 3 83.01 6.48
7 3 -3 89.06 5.85
7 3 -2 587.65 17.63
-7 -3 2 609.1 19.48
-7 -3 2 579.5 18.22
7 3 -2 590.93 17.12
7 3 -2 604.85 17.07
-7 -3 1 245.31 11.2
-7 -3 1 212.94 9.71
7 3 -1 249.1 9.87
7 3 -1 245.7 9.69
7 3 -1 244.44 10.51
7 3 -1 239.52 10.03
7 3 0 11.38 3.05
7 3 0 15.69 3.09
-7 -3 -1 1.37 2.53
-7 -3 -2 0.92 3.1
-7 -3 -3 3 3.27
7 3 3 7.3 2.38
7 3 3 11.56 2.7
7 3 4 609.03 17.34
7 3 4 628.63 17.57
7 3 5 359.36 12.11
7 3 5 324.91 12.57
7 3 6 30.9 4.67
7 3 6 31.07 3.54
7 3 6 35.89 4.4
7 3 7 -0.7 2.95
7 3 7 2.52 2.69
7 3 8 305.53 13.28
7 3 8 315.88 12.59
7 3 8 316.2 11.7
7 3 8 282.55 12.19
7 3 9 398.13 15.16
7 3 9 412.61 14.46
7 3 9 398.67 13.75
7 3 9 389.49 14.28
7 3 10 32.81 4.25
7 3 10 34.01 4
7 3 10 32.67 4.5
7 3 11 40.14 3.96
7 3 11 41.79 4.34
7 3 11 39.83 3.91
7 3 11 48.16 4.57
7 3 12 91.98 4.81
7 3 12 93.95 5.26
7 3 12 96.93 5.21
7 3 12 94.37 5.07
7 3 13 81.96 4.11
-7 -4 10 0.49 1.16
-7 -4 9 12.92 2.01
7 4 -9 12.85 2.08
-7 -4 8 19.14 2.99
7 4 -8 12.18 2.78
-7 -4 7 59.48 5.16
7 4 -7 64.72 5.28
7 4 -7 59.56 4.33
7 4 -6 357.76 11.55
-7 -4 6 367.46 13.28
7 4 -6 358.93 13.31
7 4 -6 360.13 12.14
-7 -4 5 385.95 15.05
7 4 -5 396.23 12.86
7 4 -5 414.37 14.68
7 4 -5 395.35 13.38
7 4 -4 55.59 5.19
7 4 -4 57.23 4.73
-7 -4 4 52.77 5.78
7 4 -4 55.99 4.77
7 4 -4 59.46 5.85
7 4 -3 222.64 9.37
-7 -4 3 198.57 10.37
7 4 -3 214.59 9.35
7 4 -3 221.59 10.49
7 4 -3 207.09 9.66
-7 -4 2 1007.25 27.87
7 4 -2 1033.42 25.43
-7 -4 2 971.83 27.09
7 4 -2 1003.53 25.33
7 4 -2 1044.64 27
7 4 -2 1094.94 25.18
7 4 -2 1011.25 26.09
-7 -4 1 1014.93 26.97
7 4 -1 976.2 24.66
7 4 -1 978.4 24.57
7 4 -1 1000.58 24.77
7 4 -1 997.72 26.02
7 4 -1 998.42 24.36
7 4 -1 979.8 25.34
7 4 0 84.01 5.73
7 4 0 74.65 5.33
7 4 0 78.46 5.91
7 4 0 78.94 5.45
7 4 0 84.08 5.89
7 4 1 184.17 8.52
7 4 1 198.27 8.74
7 4 1 210.33 9.61
7 4 1 192.41 9.04
7 4 2 80.43 5.44
7 4 2 82.44 5.59
7 4 2 85.37 6.11
7 4 2 86.37 5.98
7 4 3 199.95 8.54
7 4 3 206.73 8.94
7 4 3 221.17 9.91
7 4 4 23.47 3.33
7 4 4 30.05 4.04
7 4 4 31.62 3.77
7 4 5 325.15 11.45
7 4 5 318.43 12.39
7 4 6 12.13 3.73
7 4 6 17.93 3.94
7 4 7 74.3 6.8
7 4 7 67.74 6.01
7 4 8 283.14 13.14
7 4 8 278.77 10.89
7 4 8 262.58 11.72
7 4 9 412.28 15.64
7 4 9 400.88 13.62
7 4 9 376.7 14.28
7 4 10 145.09 8.72
7 4 10 143.56 7.84
7 4 10 156.55 7.81
7 4 10 161.7 8.45
7 4 11 91.89 5.85
7 4 11 95.87 5.75
7 4 11 93.12 6.04
7 4 12 218.1 8.35
7 4 12 215.99 8.33
7 4 12 217.72 8.01
7 4 12 218.29 8.25
7 4 13 234.59 7.57
7 4 13 231.65 7.2
-7 -5 9 93.98 4.19
-7 -5 9 87.32 4.23
-7 -5 8 77.44 4.77
7 5 -8 63.95 4.1
-7 -5 7 5.53 2.61
7 5 -7 7.97 2.55
7 5 -6 61.75 4.33
-7 -5 6 62.02 5.42
7 5 -6 53.7 5.08
7 5 -5 162.31 7.63
7 5 -5 161.51 8.62
7 5 -5 163.99 7.91
7 5 -4 8.75 3.1
7 5 -4 12.44 3.03
7 5 -4 17.47 3.42
7 5 -4 16.92 3.9
7 5 -3 448.32 14.64
7 5 -3 467.28 14.82
7 5 -3 465.53 16.06
7 5 -3 450.18 15.29
7 5 -2 1003.82 25.42
7 5 -2 1016.14 25.53
7 5 -2 991.88 26.6
7 5 -2 1056.39 25.21
7 5 -2 972.63 25.85
7 5 -1 338.12 12.32
7 5 -1 325.98 12.19
7 5 -1 330.71 13.05
7 5 -1 347.42 12.3
7 5 -1 323.79 12.74
7 5 0 7.75 3.12
7 5 0 7.19 2.78
7 5 0 7.92 2.83
7 5 0 4.22 2.67
7 5 0 6.81 2.65
7 5 1 288.34 11.23
7 5 1 278.32 10.91
7 5 1 271.83 10.8
7 5 1 295.08 12.03
7 5 1 295.67 11.21
7 5 2 458.21 14.9
7 5 2 435.12 14.39
7 5 2 451.81 14.47
7 5 2 464.11 15.9
7 5 2 478.97 15.02
7 5 3 342.08 12.49
7 5 3 359.28 12.31
7 5 3 352.47 12.37
7 5 3 353.09 13.56
7 5 3 372.63 12.9
7 5 4 238.26 9.84
7 5 4 242.5 9.69
7 5 4 243.55 11.04
7 5 5 8.47 2.8
7 5 5 10.89 3.23
7 5 6 36.92 5.42
7 5 6 32.65 4.41
7 5 6 36.87 4.36
7 5 7 12.74 3.79
7 5 7 9.12 3.39
7 5 8 291.3 13.34
7 5 8 274.9 11.1
7 5 8 302.37 11.27
7 5 8 286.84 12.1
7 5 9 28.34 4.74
7 5 9 33.44 4.1
7 5 9 26.94 3.61
7 5 9 23.28 4.28
7 5 10 99.1 7.31
7 5 10 100.82 6.34
7 5 10 106.61 6.33
7 5 10 106.21 7.02
7 5 11 50.09 4.44
7 5 11 57.89 4.9
7 5 12 12.69 2.67
7 5 12 10.69 2.29
7 5 12 11 2.5
7 5 13 157.12 5.87
7 5 13 156.07 5.81
7 5 13 164.01 5.86
-7 -6 8 116.93 5.2
-7 -6 8 104.66 4.46
-7 -6 7 43.75 4.04
7 6 -7 42.76 3.33
7 6 -6 8.76 2.09
-7 -6 6 10.04 3.31
7 6 -6 7.24 2.32
7 6 -5 1.69 2.31
-7 -6 5 7.57 3.37
7 6 -5 6.88 2.84
7 6 -4 6.12 2.74
7 6 -4 5.1 2.88
7 6 -3 24.89 3.87
7 6 -3 20.75 3.79
7 6 -2 133.61 7.66
7 6 -2 130.62 7.65
7 6 -2 120.74 7.85
7 6 -1 340.57 12.83
7 6 -1 332.23 12.56
7 6 -1 327.83 13.21
7 6 -1 352.76 12.6
7 6 0 622.02 18.4
7 6 0 591.55 17.89
7 6 0 599.92 18.94
7 6 0 597.68 17.87
7 6 1 141.14 7.96
7 6 1 138.74 7.58
7 6 1 136.38 8.26
7 6 1 141.22 7.85
7 6 2 427.52 14.62
7 6 2 404.43 13.94
7 6 2 425.47 15.5
7 6 2 428.65 14.59
7 6 3 1832.26 41.6
7 6 3 1895.81 41.09
7 6 3 1943.83 43.75
7 6 3 1947.53 42.14
7 6 4 852.32 22.63
7 6 4 866.63 24.45
7 6 4 850.22 22.96
7 6 5 104.01 7.41
7 6 5 99.76 6.67
7 6 6 312.73 13.86
7 6 6 305.54 12.92
7 6 6 307.23 12.34
7 6 6 309 11.75
7 6 7 37.67 5.2
7 6 7 30.37 4.43
7 6 7 33.71 4
7 6 8 260.79 12.58
7 6 8 264.14 11.46
7 6 9 13.7 4.3
7 6 9 12.53 2.87
7 6 9 10.62 3.44
7 6 10 34.92 4.98
7 6 10 24.33 3.35
7 6 10 27.9 4
7 6 11 32.37 3.55
7 6 11 32.45 3.88
7 6 12 6.72 2.21
7 6 12 5.29 1.77
7 6 12 6.56 2.15
7 6 13 5.18 1.42
7 6 13 5.43 1.43
-7 -7 7 160.93 6.47
7 7 -6 30.22 2.63
-7 -7 6 28.79 3.43
-7 -7 5 15.59 3.57
7 7 -5 16.41 2.7
7 7 -4 104.39 6.04
7 7 -4 97.56 6.09
7 7 -3 33.39 4.1
7 7 -3 31.41 3.83
7 7 -2 19.31 2.97
7 7 -2 16.3 3.5
7 7 -2 20.24 3.94
7 7 -1 14.55 3.58
7 7 -1 11.96 3.41
7 7 0 51.21 5.19
7 7 0 54.12 5.32
7 7 0 56.49 5.94
7 7 1 86.02 6.43
7 7 1 94.66 6.63
7 7 1 83.02 6.88
7 7 1 87.85 6.25
7 7 2 26.14 3.92
7 7 2 30.7 4.08
7 7 2 32.21 4.88
7 7 2 31.17 4.22
7 7 3 136.18 7.97
7 7 3 149.64 7.85
7 7 3 142.14 8.87
7 7 3 140.25 8.14
7 7 4 394.69 13.97
7 7 4 392.87 15.36
7 7 4 419.99 14.57
7 7 5 238.24 11.83
7 7 5 262.54 11.79
7 7 5 251.49 10.73
7 7 6 85.79 7.26
7 7 6 89.86 6.85
7 7 6 93.06 6.34
7 7 7 72.58 6.41
7 7 7 79.45 5.88
7 7 7 83.25 5.59
7 7 8 619.81 19.91
7 7 8 600.67 18.17
7 7 9 93.11 7.1
7 7 9 88.86 6.25
7 7 10 10.18 2.97
7 7 11 87.78 5.3
7 7 12 35.84 3.18
7 7 12 33.96 3.07
-7 -8 6 223.65 7.66
7 8 -5 4.27 1.63
-7 -8 5 4.91 2.35
7 8 -4 290.22 9.85
-7 -8 4 301 10.96
7 8 -4 295.84 9.84
7 8 -3 473.27 14.23
7 8 -3 474.71 14.44
7 8 -2 147.87 6.62
7 8 -2 152.09 7.79
7 8 -2 157.78 8.18
7 8 -1 16.14 3.02
7 8 -1 9.85 3.13
7 8 -1 9.78 3.43
7 8 0 300.47 11.08
7 8 0 302.77 11.93
7 8 0 305.58 12.37
7 8 1 222.03 10.05
7 8 1 241.76 11.13
7 8 2 26.7 3.79
7 8 2 33.13 4.64
7 8 3 51.05 5.28
7 8 3 52.94 4.71
7 8 3 50.71 5.82
7 8 4 173.96 9.29
7 8 4 165.84 9.38
7 8 4 149.03 8.38
7 8 5 45.87 5.24
7 8 5 42.32 5.13
7 8 5 38.38 4.43
7 8 6 22.89 4.05
7 8 7 418.24 13.45
7 8 7 452.19 15.73
7 8 8 129.72 7.78
7 8 8 117.37 6.49
7 8 8 130.89 6.84
7 8 9 371.33 13.1
7 8 9 340.84 11.27
7 8 9 341.18 11.72
7 8 10 39.76 3.37
7 8 10 35.74 3.61
7 8 11 51.28 3.38
7 8 11 49.1 3.83
7 8 11 51.66 3.25
7 8 11 50.09 3.65
7 8 12 236.81 7.39
-7 -9 5 44.16 2.95
7 9 -4 34.48 2.82
-7 -9 4 37.61 3.26
7 9 -3 202.79 7.66
-7 -9 3 186.18 7.82
7 9 -2 359.22 11.52
7 9 -2 341.59 11.14
7 9 -1 146.52 6.53
7 9 -1 148.72 7.4
7 9 -1 141.27 7.32
7 9 0 87.12 5.43
7 9 0 94.56 6.23
7 9 0 77.78 5.94
7 9 1 359.15 12.34
7 9 1 381.61 12.93
7 9 1 359.58 13.45
7 9 2 295.45 11.22
7 9 2 309.1 11.39
7 9 2 284.5 11.88
7 9 3 11.14 3.58
7 9 3 17.18 3.18
7 9 3 10.79 3.5
7 9 4 6.62 3.27
7 9 4 3.42 3.22
7 9 5 7.64 2.89
7 9 6 36.07 3.99
7 9 7 142.18 6.76
7 9 7 160.67 7.86
7 9 8 216.21 9.03
7 9 8 201.19 8.22
7 9 9 36.38 3.74
7 9 9 35.88 3.35
7 9 10 94.58 4.78
7 9 10 94.94 4.55
7 9 11 54.75 2.95
7 10 -3 40.56 2.7
-7 -10 3 43.48 2.8
7 10 -2 207.24 7.22
-7 -10 2 191.25 6.94
7 10 -1 69.76 3.75
7 10 -1 78.22 4.72
-7 -10 1 76.68 4.5
7 10 0 4.61 1.88
7 10 0 5.65 2.34
7 10 0 5.27 1.71
7 10 1 46.02 4
7 10 1 47.08 4.16
7 10 1 41.31 3.9
7 10 2 369.27 12.04
7 10 2 399.25 12.21
7 10 2 395.71 13.04
7 10 3 112.6 6.41
7 10 3 110.73 5.72
7 10 4 4.84 2.44
7 10 4 6.01 1.86
7 10 5 37.26 3.82
7 10 5 40.79 3.65
7 10 6 243.81 8.91
7 10 6 238.98 8.87
7 10 7 61.71 3.83
7 10 7 59.51 4.34
7 10 8 92.84 4.99
7 10 8 71.22 4.35
7 10 9 3.49 1.57
7 10 9 2.73 1.41
7 10 10 6.22 1.34
7 11 -1 49.88 2.84
7 11 0 8.19 1.64
7 11 1 2.72 1.41
7 11 2 157.33 6.24
7 11 2 168.71 6.15
7 11 3 330.94 10.02
7 11 4 90.35 4.83
7 11 5 17.41 2.27
7 11 5 18.84 1.95
7 11 6 253.5 7.74
7 11 6 238.55 7.45
7 11 7 95.78 4.16
7 11 7 65.35 3.79
7 11 8 -1.77 1.23
8 -7 -3 24.6 2.3
8 -7 -2 60.6 3.38
8 -7 0 17.96 1.82
-8 6 5 146.09 6.82
8 -6 -5 154.41 6.03
8 -6 -4 350.3 10.64
8 -6 -3 14.33 1.94
8 -6 -3 15.06 2.84
8 -6 -2 25.39 2.65
8 -6 -2 24.32 3.24
8 -6 -1 1.64 1.76
8 -6 -1 2.27 2.16
8 -6 0 -0.15 1.78
8 -6 0 4.1 2.01
8 -6 1 12.77 2.15
8 -6 2 65.59 3.86
8 -6 3 22.32 2.19
8 -6 3 29.01 2.49
8 -6 4 40.34 2.52
8 -5 -7 83.83 3.9
-8 5 7 88.1 4.53
8 -5 -6 100.99 4.58
-8 5 6 104.24 5.89
8 -5 -6 100.39 4.81
8 -5 -5 9.73 1.87
8 -5 -5 3.84 2.12
8 -5 -4 282.58 10.09
8 -5 -3 516.07 13.87
8 -5 -3 539.46 15.56
8 -5 -2 -0.55 2.06
8 -5 -2 1.85 2.83
8 -5 -1 39.58 3.89
8 -5 -1 37.04 4.08
8 -5 0 127.13 6.67
8 -5 0 130.91 7.15
8 -5 1 4.7 2.53
8 -5 1 7.06 1.95
8 -5 1 2.09 2.38
8 -5 1 10.4 2.56
8 -5 2 25.07 3.13
8 -5 2 23.34 2.74
8 -5 2 31.61 3.51
8 -5 3 48.64 3.75
8 -5 3 46.21 3.56
8 -5 3 48.78 3.96
8 -5 4 0.88 1.46
8 -5 4 0.63 1.54
8 -5 4 2.91 1.81
8 -5 5 4.41 1.19
8 -5 5 6.68 1.61
8 -5 5 9.52 1.87
8 -5 6 14.26 1.68
8 -5 6 16.91 1.84
-8 4 8 10.07 1.82
8 -4 -8 8.59 1.78
-8 4 8 8.39 1.79
-8 4 7 2.51 1.93
8 -4 -7 1.65 1.74
-8 4 7 4.58 1.67
-8 4 6 22.78 3.58
8 -4 -6 30.3 3.17
-8 4 6 29.16 3.16
8 -4 -6 25.88 2.79
8 -4 -5 30.04 3.29
8 -4 -5 23.52 3.11
8 -4 -4 70.19 4.62
8 -4 -4 68.89 4.38
8 -4 -4 63.82 5.07
8 -4 -3 87.59 5.32
8 -4 -3 87.71 6.11
8 -4 -2 8.68 2.71
8 -4 -2 7.2 3.42
8 -4 -1 324.33 11.57
8 -4 -1 330.29 12.59
8 -4 0 109.18 6.61
8 -4 0 110.9 5.87
8 -4 0 120.76 7.61
8 -4 0 119.82 6.71
8 -4 1 138.87 7.4
8 -4 1 142.57 7
8 -4 1 134.39 7.72
8 -4 1 143.91 7.49
8 -4 2 84.18 5.75
8 -4 2 75 5.11
8 -4 2 84.81 5.94
8 -4 2 77.24 5.54
8 -4 3 47.63 4.25
8 -4 3 56.27 4.86
8 -4 4 13.22 2.53
8 -4 4 18.02 3.34
8 -4 5 197.13 7.07
8 -4 5 210.91 8.05
8 -4 6 8.28 1.94
8 -4 6 5.64 1.48
8 -4 7 2.01 1.26
8 -4 7 4.49 1.43
8 -3 -9 50.81 2.99
-8 3 9 52.85 3.29
-8 3 8 20.27 2.76
8 -3 -8 15.37 2.43
-8 3 8 16.8 2.51
-8 3 7 26.68 3.72
8 -3 -7 20.88 2.99
-8 3 7 27.43 3.32
-8 3 6 -5.02 3.57
8 -3 -6 0.71 2.28
-8 3 6 0.01 2.15
8 -3 -5 11.81 2.92
-8 3 5 13.23 2.8
8 -3 -5 11.66 2.65
8 -3 -4 44.16 4.42
8 -3 -4 47.76 3.95
8 -3 -4 44.78 4.37
8 -3 -3 253.49 9.58
8 -3 -3 236.5 9.39
8 -3 -3 242.89 10.5
8 -3 -2 420.11 13.65
8 -3 -2 424.01 14.67
8 -3 -1 26.79 3.93
8 -3 -1 26.09 4.23
8 -3 0 555.37 16.82
8 -3 0 549.42 15.85
8 -3 0 556.01 17.94
8 -3 0 546.66 16.52
8 -3 1 213.74 9.6
8 -3 1 208.33 9.05
8 -3 1 233.89 10.88
8 -3 1 215.62 9.62
8 -3 2 240.12 10.24
8 -3 2 257.3 10.89
8 -3 2 251.7 10.5
8 -3 3 45.61 4.6
8 -3 3 48.82 4.92
8 -3 4 16.2 2.98
8 -3 4 22.35 3.68
8 -3 5 278.29 9.48
8 -3 5 289.46 10.46
8 -3 6 206.22 8.11
8 -3 7 14.08 2.25
8 -3 7 9.17 1.85
8 -3 8 7.22 1.6
8 -3 8 7.45 1.46
8 -3 8 8.81 1.58
8 -2 -9 295.3 8.54
-8 2 9 299.98 9.28
-8 2 8 81.83 5.35
8 -2 -8 72.41 4.58
-8 2 8 81.62 5.04
-8 2 7 21.97 3.76
8 -2 -7 17.64 3.1
-8 2 7 17.94 3.19
8 -2 -6 196.66 8.66
-8 2 6 193.92 10.16
-8 2 6 196.59 8.83
8 -2 -5 122.86 7.05
-8 2 5 115.36 8.49
-8 2 5 133.66 7.33
8 -2 -4 15.94 3.56
8 -2 -4 19.62 2.98
-8 2 4 15.52 3.28
8 -2 -4 8.65 2.5
8 -2 -3 66.22 5.24
8 -2 -3 67.55 5.14
8 -2 -3 68.49 5.51
8 -2 -2 19.88 3.32
8 -2 -2 13.18 3.19
8 -2 -2 15.4 3.53
8 -2 -1 470.59 15.24
8 -2 -1 466.15 14.22
8 -2 -1 501.75 16.51
8 -2 0 33.79 4.52
8 -2 0 30.74 3.74
8 -2 0 31.6 4.87
8 -2 0 38.1 4.53
8 -2 1 6.73 3.17
8 -2 1 4.56 2.41
8 -2 1 4.01 3.41
8 -2 1 8.95 3.43
8 -2 2 453.87 14.71
8 -2 2 422.34 14.11
8 -2 2 425.7 15.08
8 -2 2 419.39 14.34
8 -2 3 221.72 9.8
8 -2 3 230.69 9.98
8 -2 4 31.59 3.94
8 -2 4 21.94 3.65
8 -2 5 138.97 6.75
8 -2 5 146.04 7.44
8 -2 6 276.76 10.09
8 -2 7 192.76 7.55
8 -2 7 184.79 7.65
8 -2 8 3.6 1.76
8 -2 8 1.14 1.35
8 -2 8 3.05 1.6
8 -2 8 2.12 1.57
8 -2 9 5.91 1.38
8 -2 9 7.34 1.44
-8 1 10 31.2 2.45
8 -1 -9 162.42 5.96
-8 1 9 163.41 6.66
-8 1 8 224.83 9.25
8 -1 -8 219.08 8.2
-8 1 8 226.17 8.9
-8 1 7 29.73 4.39
8 -1 -7 20.56 3.42
-8 1 7 28.73 3.9
8 -1 -6 142.41 7.58
-8 1 6 157.23 9.22
-8 1 6 147.29 7.83
8 -1 -6 136.22 6.33
8 -1 -5 858.53 22.27
-8 1 5 831.39 25.03
-8 1 5 815.42 22.47
8 -1 -4 409.44 13.84
-8 1 4 400.17 16.58
8 -1 -4 412.26 12.69
-8 1 4 404.48 13.98
8 -1 -3 1.81 2.85
8 -1 -3 3.45 2.57
8 -1 -3 3.92 2.66
8 -1 -2 23.72 3.83
8 -1 -2 23.99 3.6
8 -1 -2 27.7 3.5
8 -1 -2 24.79 4.09
8 -1 -1 196.77 9.17
8 -1 -1 193.02 8.49
8 -1 -1 190.97 9.65
8 -1 0 22.31 3.84
8 -1 0 28.87 3.61
8 -1 0 31.28 4.51
8 -1 1 64.98 5.53
8 -1 1 55.32 4.88
8 -1 1 63.07 5.88
8 -1 1 61.9 5.22
8 -1 2 3.96 2.81
8 -1 2 3.92 2.66
8 -1 2 0.74 3.21
8 -1 2 4.38 2.77
8 -1 3 73.65 5.63
8 -1 3 68.93 5.52
8 -1 3 71.42 5.71
8 -1 4 45.15 4.53
8 -1 4 48.47 4.73
8 -1 5 4.53 2.27
8 -1 5 1.25 2.65
8 -1 6 67.73 4.92
8 -1 7 453.77 13.12
8 -1 7 445.22 14.05
8 -1 8 25.61 2.95
8 -1 8 22.33 2.73
8 -1 8 23.85 2.64
8 -1 8 21.92 2.98
8 -1 9 50.97 3.28
8 -1 9 51.58 3.42
8 -1 9 54.02 3.58
8 -1 10 73.45 3.48
8 0 -10 7.96 1.46
8 0 -9 5.16 1.61
-8 0 9 9.9 2.31
8 0 -8 73.66 4.63
-8 0 8 70.57 5.06
8 0 -7 128.12 6.79
-8 0 7 132.99 7.97
-8 0 7 132.82 7.33
-8 0 6 2.56 3.11
8 0 -6 7.07 3.2
-8 0 6 3.23 2.72
8 0 -6 4.45 2.08
8 0 -5 280.02 11.21
-8 0 5 277.86 12.87
-8 0 5 271.36 11.34
8 0 -4 899.93 23.29
-8 0 4 882.96 26.1
-8 0 4 849.25 23.36
8 0 -3 164.11 8.35
-8 0 3 147.92 9.78
8 0 -3 161.39 7.85
-8 0 3 156.08 8.15
8 0 -3 165.04 7.38
8 0 -2 56.54 5.19
8 0 -2 61.17 5.31
8 0 -2 67.75 4.97
8 0 -2 70.08 5.59
8 0 -1 428.96 13.94
8 0 -1 429.9 14.29
8 0 -1 407.47 13.45
8 0 -1 413.93 14.65
8 0 0 282.82 11.25
8 0 0 287 11.03
8 0 0 283.88 11.76
8 0 1 17.99 3.54
8 0 1 18.55 3.49
8 0 1 22.34 3.89
8 0 2 45.4 4.81
8 0 2 40.47 4.42
8 0 2 42.2 4.37
8 0 3 43.72 4.54
8 0 3 45.22 4.65
8 0 3 52.23 4.94
8 0 4 7.56 2.75
8 0 4 4.31 2.85
8 0 4 3.45 2.62
8 0 5 31.4 3.68
8 0 5 24 3.63
8 0 5 25.69 3.6
8 0 6 6.34 2.5
8 0 6 13.89 2.94
8 0 7 44.18 4.25
8 0 7 49.39 4.07
8 0 7 37.03 4.38
8 0 8 159.29 7.05
8 0 8 160.5 7.02
8 0 8 156.71 7.66
8 0 9 8.46 1.83
8 0 9 6.67 2.1
8 0 9 8.05 2.33
8 0 10 98.24 4.58
8 0 10 97.34 4.68
8 0 11 111.94 4.53
8 1 -10 17.28 1.8
-8 -1 9 54.19 3.85
8 1 -9 50.78 3.69
8 1 -9 46.9 2.92
8 1 -8 5.97 2.05
-8 -1 8 4.28 2.44
8 1 -7 6.83 2.5
-8 -1 7 12.11 3.37
-8 -1 6 6.07 3.45
8 1 -6 10.79 3.27
-8 -1 6 7.01 3.11
8 1 -6 8.2 2.23
-8 -1 5 7.65 3.89
8 1 -5 15.11 3.69
-8 -1 5 3.78 2.99
8 1 -5 8.7 2.45
8 1 -4 86.12 6.29
-8 -1 4 97.58 7.69
-8 -1 4 92.97 6.57
8 1 -4 96.48 6.06
-8 -1 3 81.24 6.96
8 1 -3 65.04 5.55
-8 -1 3 66.59 5.62
8 1 -3 71.32 4.99
8 1 -2 504.41 15.67
-8 -1 2 477.5 17.89
8 1 -2 513.83 15.48
8 1 -2 466.93 14.58
8 1 -2 510.85 15.86
8 1 -1 108.33 6.84
-8 -1 1 105.76 8.11
8 1 -1 124.02 7.24
8 1 -1 110.13 6.55
8 1 0 429.07 14.35
8 1 0 431.48 14.08
8 1 0 430.33 13.92
8 1 1 214.1 9.71
8 1 1 219.35 9.7
8 1 2 163.51 8.36
8 1 2 162.7 8.33
8 1 3 11.91 3.11
8 1 3 5.79 2.81
8 1 3 11.04 2.97
8 1 4 217.09 9.39
8 1 4 222.67 9.71
8 1 4 213.76 9.19
8 1 5 166.2 7.72
8 1 5 147.31 7.88
8 1 5 156.01 7.49
8 1 6 12.26 3
8 1 7 61.36 4.78
8 1 7 61.61 5.51
8 1 8 0.76 1.87
8 1 8 3.23 2.71
8 1 9 7.07 2.24
8 1 9 7.45 2.56
8 1 10 13.66 2.19
8 1 10 12.75 2.37
8 1 11 9.94 1.91
8 1 11 11.42 1.74
8 1 11 10.28 1.62
8 2 -9 -0.45 1.12
8 2 -9 0.31 1.48
8 2 -8 12.93 2.29
8 2 -8 17.06 2.79
-8 -2 7 101.38 6.4
8 2 -7 101.23 5.67
8 2 -6 47.76 4.52
-8 -2 6 40.63 4.81
8 2 -6 47.83 3.84
8 2 -5 85.28 6.1
-8 -2 5 85.26 6.98
-8 -2 5 84.71 6.44
8 2 -5 86.7 5.39
-8 -2 4 23.56 4.53
8 2 -4 29.14 4.26
8 2 -4 27.58 3.42
-8 -2 4 30.74 4.34
8 2 -4 26.52 3.64
-8 -2 3 11.75 3.47
8 2 -3 7.98 3.17
-8 -2 3 9.01 3.22
8 2 -3 4.14 2.45
8 2 -3 15.63 3.64
8 2 -2 184.52 8.87
-8 -2 2 170.03 9.77
-8 -2 2 181.19 8.7
8 2 -2 167.84 8.08
8 2 -2 186.83 9.28
-8 -2 1 11.34 3.32
8 2 -1 11.6 3.15
8 2 -1 11.32 2.94
8 2 -1 15.92 3.23
8 2 0 155.61 8.05
8 2 0 147.86 7.79
8 2 0 158.26 7.95
8 2 0 148.1 7.75
8 2 1 908.71 23.49
8 2 1 901.08 23.35
8 2 1 882.66 22.77
8 2 2 100.83 6.62
8 2 2 106.81 6.63
8 2 3 65.74 5.31
8 2 3 64.7 5.24
8 2 4 365.28 12.67
8 2 4 371.54 13
8 2 5 124.27 6.69
8 2 5 130.04 7.2
8 2 6 52.53 5.37
8 2 6 49.72 4.53
8 2 6 62.03 5.67
8 2 7 6.03 3.04
8 2 7 3.65 2.35
8 2 7 4.75 3.15
8 2 8 21.15 3.62
8 2 8 12.51 2.42
8 2 8 16.83 3.92
8 2 9 50.18 3.92
8 2 9 55.76 4.86
8 2 10 2.89 1.71
8 2 10 1.39 1.99
8 2 11 25.66 2.77
8 2 11 29.24 2.62
8 2 11 30.01 2.79
8 2 12 46.25 2.74
-8 -3 9 49.28 3.31
8 3 -9 58.92 3.3
8 3 -8 25.88 2.48
8 3 -8 25.61 2.97
8 3 -7 17.62 2.71
8 3 -7 24.92 3.51
8 3 -6 271.81 9.16
8 3 -6 293.7 11.15
8 3 -6 272.89 10.1
-8 -3 5 473.37 15.82
8 3 -5 473.05 13.93
8 3 -5 492.59 15.82
8 3 -5 468.8 14.8
-8 -3 4 16.24 4.08
8 3 -4 13.66 3.67
8 3 -4 12.97 2.65
-8 -3 4 13.64 3.55
8 3 -4 16.34 2.97
8 3 -4 14.12 3.6
-8 -3 3 186.2 10.18
8 3 -3 199.71 8.64
-8 -3 3 188.4 9.47
8 3 -3 190.57 8.67
8 3 -3 189.72 9.56
8 3 -3 188.76 9.07
-8 -3 2 53.79 5.53
8 3 -2 52.22 4.96
-8 -3 2 44.99 4.73
8 3 -2 50.52 4.78
8 3 -2 53.3 5.18
-8 -3 1 51.59 5.2
8 3 -1 53.65 5.1
8 3 -1 58.96 5.16
8 3 -1 49.7 4.8
8 3 -1 52.46 5.1
8 3 -1 53.13 4.47
8 3 0 12.82 3.1
8 3 0 12.58 3.13
8 3 0 17.3 3.36
8 3 0 13.36 3.43
8 3 1 230.29 9.65
8 3 1 229.23 9.93
8 3 1 237.59 10.2
8 3 1 213.79 9.62
8 3 2 493.93 15.09
8 3 2 511.74 15.84
8 3 2 499.41 15.53
8 3 3 19.47 3.05
8 3 3 14.04 3.16
8 3 4 20.5 3.42
8 3 4 18.47 3.3
8 3 5 668.8 18.46
8 3 5 640.13 19.12
8 3 6 589.35 19.2
8 3 6 561.13 16.28
8 3 6 558.12 17.45
8 3 7 488.17 16.75
8 3 7 467.35 13.88
8 3 7 452.57 15.44
8 3 8 31.02 4.34
8 3 8 26.16 4.12
8 3 9 551.1 16.92
8 3 9 567.39 15.33
8 3 9 556.11 16.58
8 3 10 25.76 3.15
8 3 10 33.36 3.16
8 3 10 32.33 3.73
8 3 11 58.06 3.95
8 3 11 67.97 3.82
8 3 11 60.32 4.04
8 3 12 8.13 1.56
8 3 12 6.15 1.35
8 4 -8 87.66 4.47
8 4 -7 21.57 3.04
8 4 -6 253.13 8.56
-8 -4 6 255.75 9.49
8 4 -6 249.25 9.87
8 4 -6 262.09 9.4
8 4 -5 595.29 15.96
-8 -4 5 588.57 17.05
8 4 -5 603.15 17.65
8 4 -5 570.52 16.57
8 4 -4 91.46 5.5
8 4 -4 92.21 5.81
8 4 -4 93.18 6.65
8 4 -4 78.23 5.97
8 4 -3 168.84 8.04
8 4 -3 171.76 8.12
8 4 -3 157.07 8.7
8 4 -3 171.37 8.69
8 4 -2 250.2 10.3
8 4 -2 260.62 10.38
8 4 -2 271.96 11.44
8 4 -2 262.8 9.95
8 4 -2 266.6 11.04
8 4 -1 51.93 5.12
8 4 -1 65.05 5.5
8 4 -1 52.94 4.97
8 4 -1 60.96 5.63
8 4 -1 67.86 5.13
8 4 0 2.62 2.81
8 4 0 -1.35 2.59
8 4 0 1.86 2.43
8 4 0 0.49 2.43
8 4 0 2.39 2.87
8 4 0 3.44 2.65
8 4 1 23.82 3.78
8 4 1 21.39 3.28
8 4 1 23.75 3.82
8 4 1 20.78 3.72
8 4 1 19.15 3.4
8 4 2 146.32 7.5
8 4 2 153.7 8.04
8 4 2 171.55 8.77
8 4 3 21.14 3.32
8 4 3 23.07 3.65
8 4 3 26.03 3.94
8 4 4 34.95 3.84
8 4 4 36.82 4.13
8 4 5 7.16 2.42
8 4 5 3.98 2.26
8 4 5 5.71 2.41
8 4 6 181.02 10.24
8 4 6 171.41 7.82
8 4 6 173.06 8.8
8 4 7 589.6 19.48
8 4 7 589.52 17.87
8 4 8 305.53 12.92
8 4 8 331.07 12.45
8 4 9 104.19 7.04
8 4 9 101.97 5.82
8 4 9 119.38 6.93
8 4 10 199.5 7.95
8 4 10 199.96 7.58
8 4 10 198.04 8.45
8 4 11 152.75 6.47
8 4 11 159.17 6.4
8 4 11 161.9 6.79
8 4 12 5.21 1.35
8 4 12 3.12 1.32
-8 -5 8 43.85 2.84
-8 -5 7 16.99 2.32
8 5 -7 15.77 2.38
8 5 -6 9.58 1.96
-8 -5 6 14.52 2.67
8 5 -6 10.81 2.51
8 5 -5 260.24 9.16
-8 -5 5 276.17 10.45
8 5 -5 254.71 10.16
8 5 -4 517.27 15.06
8 5 -4 544.4 16.52
8 5 -3 463.36 14.29
8 5 -3 459.75 14.33
8 5 -3 438.83 15.12
8 5 -3 454.3 14.89
8 5 -2 42.77 4.91
8 5 -2 37.29 4
8 5 -2 44.47 4.55
8 5 -2 48.49 5.31
8 5 -2 42.6 4
8 5 -1 443.94 14.53
8 5 -1 417.35 14.17
8 5 -1 449.19 15.48
8 5 -1 442.01 14.19
8 5 0 666.08 19.11
8 5 0 647.24 18.59
8 5 0 640.89 19.76
8 5 0 690.74 19.02
8 5 1 0.59 2.58
8 5 1 -0.87 2.6
8 5 1 0.09 2.98
8 5 1 -1.27 2.64
8 5 2 106.76 6.93
8 5 2 108.59 6.65
8 5 2 110.87 6.77
8 5 2 110.12 7.36
8 5 2 118.19 7.08
8 5 3 136.96 7.72
8 5 3 154.37 7.51
8 5 3 153.41 7.75
8 5 3 161.27 8.8
8 5 3 161.74 8.43
8 5 4 205.58 9.09
8 5 4 207.01 8.95
8 5 4 208.88 10
8 5 4 210.3 9.65
8 5 5 29.3 3.42
8 5 5 22.95 3.29
8 5 5 29.8 3.95
8 5 5 23.09 3.44
8 5 5 30.07 4.22
8 5 6 20.73 4.19
8 5 6 27.32 3.69
8 5 6 26.44 3.87
8 5 7 25 4.87
8 5 7 32.11 4.22
8 5 7 27.94 3.66
8 5 8 47.22 5.54
8 5 8 57.37 5.19
8 5 8 51.69 4.2
8 5 9 5.88 2.95
8 5 9 7.97 2.17
8 5 9 8.22 3.06
8 5 10 25.78 3.73
8 5 10 30.16 3.07
8 5 10 25.24 3.41
8 5 11 218.6 8.19
8 5 11 223.36 7.45
8 5 11 214.19 7.97
8 5 12 84.52 3.95
-8 -6 7 56.11 3.23
8 6 -7 59.48 3.07
8 6 -6 16.85 1.94
-8 -6 6 19.19 2.62
8 6 -6 14.13 2.18
8 6 -5 7.54 2.04
-8 -6 5 5.99 2.33
8 6 -5 2.56 2.06
8 6 -4 59.09 4.47
8 6 -4 60.48 4.9
8 6 -3 141.97 7.22
8 6 -3 136.99 7.62
8 6 -2 223.72 9.63
8 6 -2 233.67 9.68
8 6 -2 233.72 10.38
8 6 -1 46.34 4.84
8 6 -1 47.03 4.83
8 6 -1 40.89 4.96
8 6 -1 53.1 4.83
8 6 0 367.05 13.19
8 6 0 365.53 12.86
8 6 0 370.77 13.95
8 6 0 367.91 13.03
8 6 1 502.39 16.14
8 6 1 505.3 15.7
8 6 1 524.89 17.14
8 6 1 529.62 16.37
8 6 2 192.69 9.11
8 6 2 198.9 8.84
8 6 2 186.48 9.72
8 6 2 190.63 9.21
8 6 3 137.48 7.62
8 6 3 154.71 7.49
8 6 3 135.09 8.18
8 6 3 151.98 8.1
8 6 4 264.58 10.54
8 6 4 252.13 11.3
8 6 4 271.69 10.97
8 6 5 576.78 16.29
8 6 5 563.1 19.15
8 6 5 569.35 17.87
8 6 5 537.87 16.73
8 6 6 23.88 4.71
8 6 6 20.86 3.81
8 6 6 22.43 3.48
8 6 6 19.22 3.41
8 6 7 21.61 4.37
8 6 7 22.23 3.56
8 6 7 21.19 3.17
8 6 8 6.02 3.36
8 6 8 11.8 2.93
8 6 8 7.45 2.26
8 6 9 32.04 4.26
8 6 9 24.72 3.31
8 6 10 6.27 2.17
8 6 11 174.24 7.19
8 6 11 181.76 6.93
8 6 12 101.52 4.2
-8 -7 6 145.26 5.56
8 7 -5 13.24 2
-8 -7 5 13.98 2.55
8 7 -5 14.77 2.32
8 7 -4 7.55 2.25
-8 -7 4 5.44 2.43
8 7 -4 7.03 2.26
8 7 -3 1.33 2.36
8 7 -3 3 2.7
8 7 -2 16.31 3.36
8 7 -2 17.05 3.64
8 7 -1 51.75 4.81
8 7 -1 58.04 5.48
8 7 0 123.52 7.24
8 7 0 125.76 7.8
8 7 1 90.97 6.38
8 7 1 85.77 5.96
8 7 1 88.82 6.62
8 7 1 92.66 6.31
8 7 2 181.51 8.77
8 7 2 176.94 8.29
8 7 2 186.56 9.62
8 7 2 188.43 9.03
8 7 3 3 2.81
8 7 3 3.93 2.57
8 7 3 0.21 3.05
8 7 3 -1.98 3.05
8 7 4 83.72 5.79
8 7 4 81.05 6.77
8 7 4 83.27 6.52
8 7 4 80.06 5.88
8 7 5 196.48 10.08
8 7 5 181.97 9.38
8 7 5 202.83 9.07
8 7 6 282.04 12.27
8 7 6 306.91 10.99
8 7 7 46.13 5
8 7 7 47.52 4.1
8 7 7 56.37 4.38
8 7 8 113.36 7.16
8 7 8 101.38 5.75
8 7 9 148.35 7.75
8 7 9 147.78 6.81
8 7 10 20.52 2.57
8 7 11 6.12 1.7
8 7 11 7.39 1.62
-8 -8 5 166.88 5.89
8 8 -4 1.94 1.57
-8 -8 4 0.21 1.72
8 8 -4 0.11 1.23
8 8 -3 73.05 4.43
-8 -8 3 70.75 4.81
8 8 -3 69.34 4.4
8 8 -2 86.29 5.22
8 8 -2 80.47 5.3
8 8 -1 9.76 2.21
8 8 -1 11.88 2.78
8 8 -1 8.53 2.79
8 8 0 7.91 2.51
8 8 0 3.62 2.34
8 8 1 -1.43 2.53
8 8 1 5.75 3.27
8 8 2 113.26 6.2
8 8 2 113.64 7.25
8 8 3 11.9 3.24
8 8 3 10.22 2.43
8 8 3 7.38 3.14
8 8 4 48.03 4.97
8 8 4 35.96 4.43
8 8 5 177.27 8.89
8 8 5 186.22 9.2
8 8 6 223.13 9.86
8 8 7 20.38 2.93
8 8 7 22.47 3.71
8 8 8 51.19 4.47
8 8 9 289.23 10.16
8 8 9 283.63 8.83
8 8 10 325.28 9.26
8 8 10 340.88 9.29
8 9 -3 34.05 2.58
-8 -9 3 30.4 2.65
8 9 -2 133.86 5.64
-8 -9 2 126.97 5.77
8 9 -2 127.54 5.4
8 9 -1 284.9 8.42
8 9 -1 303.81 9.59
8 9 -1 278.7 9.56
8 9 0 32.16 3.06
8 9 0 40.02 3.77
8 9 0 30.63 3.44
8 9 1 29.34 3.28
8 9 1 34.84 3.54
8 9 1 26.91 3.6
8 9 2 21.9 3.12
8 9 2 30.42 3.26
8 9 2 21.46 3.46
8 9 3 26.18 3.47
8 9 3 26.4 2.92
8 9 3 21.12 3.54
8 9 4 19.41 3.22
8 9 4 18.75 2.44
8 9 5 85.63 5.29
8 9 5 88.06 5.29
8 9 6 6.1 2.12
8 9 6 3.28 1.82
8 9 7 116.69 5.18
8 9 7 119.43 5.91
8 9 8 10.26 2.26
8 9 9 42.49 2.98
8 10 -1 386.66 9.81
-8 -10 1 359.02 9.57
8 10 0 311.52 8.42
8 10 0 331.97 9.2
-8 -10 0 310.6 9.07
8 10 1 13.74 2
8 10 1 14.62 2.07
8 10 2 56.19 3.66
8 10 2 62.66 3.6
8 10 3 181.05 6.9
8 10 4 6.05 1.89
8 10 5 31.35 2.89
8 10 5 30.84 2.46
8 10 6 19.22 2.11
8 10 6 16.92 2.09
8 10 7 10.69 1.78
8 10 8 150.97 5.2
8 11 3 105.99 4.05
8 11 4 190.44 5.83
-9 5 4 31.76 2.8
-9 5 3 20.74 2.57
9 -5 -2 15.17 1.82
9 -5 -1 4.1 1.5
9 -5 0 21.72 2.2
9 -5 1 3.81 1.42
9 -5 2 18.78 1.93
-9 4 6 340.14 9.6
-9 4 5 174.22 7.15
-9 4 4 -2.62 2.34
9 -4 -3 116.77 4.79
9 -4 -3 115.46 5.46
9 -4 -2 202.73 7.19
9 -4 -2 224.46 8.16
9 -4 -1 44.51 3.49
9 -4 0 10.41 2.25
9 -4 1 30.7 3.11
9 -4 1 41.95 2.92
9 -4 2 6.04 2
9 -4 2 8.38 1.77
9 -4 3 38.71 2.96
9 -4 3 32.34 2.63
9 -4 4 8.11 1.41
9 -4 4 6.6 1.51
9 -4 5 0.98 0.95
-9 3 6 9.36 2.18
9 -3 -6 13.66 1.83
9 -3 -5 76.83 3.97
-9 3 5 70.67 5.16
9 -3 -4 144.65 5.63
-9 3 4 139.85 7.57
9 -3 -3 9.95 2.13
9 -3 -3 8.81 2.29
9 -3 -2 467.21 13.13
9 -3 -2 475.59 13.97
9 -3 -1 1074.86 24.64
9 -3 -1 1081.07 25.49
9 -3 0 7.92 2.63
9 -3 0 10.99 2.14
9 -3 1 32.96 3.72
9 -3 1 35.15 3.31
9 -3 2 87.67 5.2
9 -3 2 89.26 4.96
9 -3 3 295.66 9.64
9 -3 3 298.9 9.64
9 -3 4 49.06 3.41
9 -3 4 42.85 3.48
9 -3 4 51.71 3.76
9 -3 5 15.27 1.86
9 -3 5 11.38 2.05
9 -3 5 12.78 2
9 -3 6 1.94 1.28
9 -3 6 3.54 1.24
9 -2 -7 71.34 3.65
-9 2 7 75.97 4.34
-9 2 7 72.33 3.67
-9 2 6 16.47 2.83
9 -2 -6 13.99 2.3
-9 2 6 16.33 2.15
9 -2 -6 12.44 1.66
9 -2 -5 58.86 4.03
-9 2 5 61.5 5.05
9 -2 -5 53.16 3.51
-9 2 4 -4.97 3.17
9 -2 -4 5.33 2.13
9 -2 -3 13.13 2.33
9 -2 -3 13.72 2.47
9 -2 -2 74.45 4.96
9 -2 -2 70.27 5.12
9 -2 -1 461.05 14.03
9 -2 -1 479.43 13.27
9 -2 -1 487.38 14.77
9 -2 0 75.7 5.51
9 -2 0 84.23 5.19
9 -2 1 20.97 3.65
9 -2 1 20.61 3.26
9 -2 2 -1.17 2.44
9 -2 2 0.28 2.19
9 -2 3 304.53 10.4
9 -2 3 299.02 10.34
9 -2 3 299.33 10.42
9 -2 4 390.26 11.58
9 -2 4 387.92 11.94
9 -2 4 376.1 11.66
9 -2 5 17.02 2.33
9 -2 5 13.9 2.45
9 -2 5 17.71 2.69
9 -2 6 44.4 3.34
9 -2 6 44.91 3.12
9 -2 6 41.18 3.35
9 -2 7 76.74 3.83
9 -2 7 76.85 3.79
9 -1 -8 141.9 4.87
-9 1 7 193.39 7.53
-9 1 7 176.03 6.59
9 -1 -7 175.74 5.93
9 -1 -7 178.92 6.4
9 -1 -6 89.1 4.77
-9 1 6 102.02 6.09
-9 1 6 88.26 4.81
9 -1 -6 85.83 4.04
-9 1 5 46.19 4.57
9 -1 -5 40.73 3.68
-9 1 5 42.93 3.67
9 -1 -5 36.44 3.19
9 -1 -4 79.35 5.01
-9 1 4 69.01 5.91
-9 1 3 -3.3 3.5
9 -1 -3 -1.39 2.11
-9 1 2 4.08 3.28
9 -1 -2 9.48 2.5
9 -1 -2 13.98 3.21
9 -1 -2 9.64 2.32
9 -1 -1 114 6.43
9 -1 -1 110.19 5.92
9 -1 0 1.48 2.71
9 -1 0 3.1 2.46
9 -1 1 68.1 5.48
9 -1 1 72.72 5.3
9 -1 2 14.24 3.37
9 -1 2 12.58 2.93
9 -1 3 48.09 4.33
9 -1 3 41.86 4.24
9 -1 4 294.2 10.09
9 -1 4 286.71 10.47
9 -1 4 283.82 10.04
9 -1 5 321.36 9.96
9 -1 5 317.99 10.75
9 -1 5 315.87 10.32
9 -1 6 5.03 2.2
9 -1 6 2.39 1.99
9 -1 7 198.93 7.04
9 -1 7 188.08 7.29
9 -1 8 226.12 6.81
9 -1 8 227.42 7.17
9 0 -8 1.29 1.16
-9 0 7 166.45 6.66
9 0 -7 175.53 6.38
9 0 -7 175.86 6.47
-9 0 6 172.83 8.05
-9 0 6 166.34 7.02
9 0 -6 158.99 5.85
9 0 -6 170.77 6.74
9 0 -6 163.83 6.82
-9 0 5 38.32 4.47
9 0 -5 35.55 3.72
-9 0 5 36.12 3.66
9 0 -5 34.38 3.24
9 0 -5 39.5 3.57
9 0 -4 246.28 9.44
-9 0 4 266.25 11.28
-9 0 4 240.49 9.31
9 0 -4 256.64 9.26
9 0 -3 173.49 7.85
-9 0 3 170.83 9.38
-9 0 2 136.13 8.48
9 0 -2 141.81 6.72
9 0 -2 137.29 6.89
-9 0 1 37.07 4.74
9 0 -1 43.76 3.94
9 0 -1 47.01 4.66
9 0 -1 40.98 4.04
-9 0 0 72.16 6.03
9 0 0 86.33 5.87
9 0 0 85.03 5.58
9 0 1 3.65 3.16
9 0 1 2.16 2.45
9 0 2 149.07 7.7
9 0 2 137.67 7.34
9 0 3 9.02 2.9
9 0 3 8.69 3.07
9 0 4 6.93 2.48
9 0 4 4.05 3.11
9 0 5 69.12 4.48
9 0 5 63.67 4.84
9 0 6 148.7 6.82
9 0 6 133.08 7.02
9 0 7 9.39 2.15
9 0 7 8.57 2.37
9 0 8 179.49 6.25
9 0 8 177.47 6.88
9 0 9 140.01 5.2
9 1 -8 8.51 1.43
9 1 -8 8.57 1.48
9 1 -7 98.04 4.85
9 1 -7 107.73 4.88
-9 -1 6 250.83 9.2
9 1 -6 253.43 7.78
9 1 -6 242.78 8.81
9 1 -6 254.85 8.78
-9 -1 5 104.79 6.76
-9 -1 5 92.2 5.56
9 1 -5 100.54 5.13
9 1 -5 96.8 5.6
9 1 -5 93.47 5.59
-9 -1 4 9.87 3.37
9 1 -4 15.29 3.36
9 1 -4 7.81 2.02
-9 -1 4 10.05 2.82
9 1 -4 8.04 2.51
9 1 -4 8.21 2.6
-9 -1 3 344.62 13.45
9 1 -3 341.36 11.54
9 1 -3 341.16 11.62
9 1 -3 358.54 12.03
-9 -1 2 474.93 16.33
9 1 -2 478.27 14.05
9 1 -2 473.57 14.51
-9 -1 1 81.03 6.34
9 1 -1 80.91 5.53
9 1 -1 83.51 5.56
9 1 0 132.13 7.3
9 1 0 118.18 6.78
9 1 0 117.43 6.32
9 1 1 229.8 9.66
9 1 1 209.81 9.22
9 1 2 164.55 8.04
9 1 2 143.87 7.67
9 1 3 134.43 7.09
9 1 3 118.69 6.87
9 1 4 20.06 3.38
9 1 4 15.37 3.35
9 1 5 2.18 2.7
9 1 5 -0.8 2.61
9 1 6 48.33 4.22
9 1 6 44.19 4.41
9 1 7 34.79 3.28
9 1 7 24.74 3.32
9 1 8 213.22 7.2
9 1 8 222.84 8.32
9 1 9 226.31 7.67
9 1 10 37.18 2.43
9 2 -8 5.37 1.33
9 2 -7 34.75 2.82
9 2 -7 33.27 3
9 2 -6 0.13 1.92
9 2 -6 3.25 1.4
9 2 -6 3.78 2.11
9 2 -5 4.82 2.5
9 2 -5 8.62 2.2
9 2 -5 6.77 2.46
-9 -2 4 26.56 4.24
9 2 -4 16.39 3.12
9 2 -4 17.33 2.57
9 2 -4 20.55 2.97
9 2 -4 18.51 3.33
-9 -2 3 2.66 2.83
9 2 -3 -1.41 2.67
9 2 -3 -0.48 2.01
9 2 -3 0.72 2.42
9 2 -3 1.81 2.24
-9 -2 2 469.28 15.68
9 2 -2 443.93 14.06
9 2 -2 454.47 14.49
9 2 -2 475.54 14.63
-9 -2 1 251.05 10.86
9 2 -1 238.54 9.84
9 2 -1 248.08 9.85
9 2 -1 268.72 10.18
9 2 -1 257.09 9.27
9 2 -1 253.96 10.09
9 2 0 1.72 2.51
9 2 0 1.24 2.56
9 2 0 5.04 2.85
9 2 1 232.53 9.56
9 2 1 239.07 9.98
9 2 1 240.67 9.44
9 2 2 494.02 14.78
9 2 2 531.08 15.88
9 2 3 302.3 10.41
9 2 3 318.62 11.59
9 2 4 55.78 4.92
9 2 4 45.61 4.54
9 2 5 150.63 8.17
9 2 5 143.99 7.27
9 2 5 135.08 7.44
9 2 6 186.14 8.49
9 2 6 173.22 7.54
9 2 6 166.9 8.08
9 2 7 41.26 3.49
9 2 7 47.39 4.47
9 2 8 58.73 3.58
9 2 8 55.81 4.4
9 2 9 2.32 1.8
9 2 10 5.45 1.28
9 2 10 5.63 1.52
9 3 -7 60.48 3.65
9 3 -6 60.88 3.37
9 3 -6 62.49 4.28
9 3 -6 63.91 4.08
9 3 -5 68.68 4.14
9 3 -5 65.35 4.78
9 3 -5 60.3 4.45
9 3 -4 31.19 3.92
9 3 -4 28.89 2.93
9 3 -4 37 3.61
9 3 -4 29.84 3.74
9 3 -3 31.45 3.96
9 3 -3 29.52 3.36
9 3 -3 30.92 3.74
9 3 -3 27.33 3.8
-9 -3 2 69.25 5.7
9 3 -2 73.59 5.23
9 3 -2 69.22 5.1
9 3 -2 64.92 5.34
9 3 -2 69.01 5.51
9 3 -1 139.66 7.34
9 3 -1 135.92 7.23
9 3 -1 129.79 7.3
9 3 -1 147.03 6.83
9 3 -1 133.64 7.42
9 3 0 86.36 5.84
9 3 0 85.68 5.95
9 3 0 84.3 5.81
9 3 0 92.54 5.76
9 3 0 92.32 6.03
9 3 1 4.82 2.47
9 3 1 8.18 3.02
9 3 1 4.5 2.63
9 3 2 71.68 5.01
9 3 2 64.37 5.42
9 3 3 300.69 10.31
9 3 3 311.48 11.36
9 3 3 286.67 10.72
9 3 4 252.4 10.01
9 3 4 251.99 9.93
9 3 5 4.75 2.76
9 3 5 4.68 2.51
9 3 5 7.14 2.65
9 3 6 470.08 15.46
9 3 6 454.45 13.42
9 3 6 458.12 14.37
9 3 7 610.69 17.75
9 3 7 608.18 15.61
9 3 7 628.62 17.23
9 3 8 114.25 6.17
9 3 8 109.71 6.11
9 3 9 47.12 3.3
9 3 9 49.94 3.85
9 3 9 42.86 2.84
9 3 10 30.3 2.35
9 3 10 32.21 2.7
9 4 -7 225.62 6.99
9 4 -6 51.12 2.86
9 4 -6 50.98 3.64
9 4 -5 188.81 6.82
9 4 -5 169.73 7.4
9 4 -4 577.07 14.8
9 4 -4 582.07 15.23
9 4 -4 576.47 16.34
9 4 -4 577.43 16
9 4 -3 371.12 11.7
9 4 -3 373.51 11.94
9 4 -3 372.05 12.75
9 4 -3 387.43 12.71
9 4 -2 7.72 3.02
9 4 -2 11.58 2.87
9 4 -2 11.76 2.99
9 4 -2 12.77 3.36
9 4 -1 4.32 2.92
9 4 -1 4.56 2.69
9 4 -1 6.93 3.14
9 4 -1 6.58 2.83
9 4 -1 7.66 2.38
9 4 0 10.54 3.33
9 4 0 8.23 2.81
9 4 0 7.82 2.72
9 4 0 9.01 2.78
9 4 1 7.84 3.01
9 4 1 9.95 2.79
9 4 1 11.51 3.26
9 4 1 11.62 3.23
9 4 1 8.41 2.76
9 4 2 29.8 3.91
9 4 2 28.05 3.55
9 4 2 27.37 3.88
9 4 2 34.62 4.21
9 4 2 39.18 4.45
9 4 3 203.84 8.96
9 4 3 219.45 8.56
9 4 3 228.15 9.41
9 4 3 226.17 9.54
9 4 4 33.02 3.77
9 4 4 37.21 4
9 4 4 38.54 3.82
9 4 5 182.07 7.56
9 4 5 174.08 9.49
9 4 5 179.03 7.86
9 4 5 168.47 7.93
9 4 6 9.76 3.31
9 4 6 7.44 2.19
9 4 6 11.53 2.78
9 4 7 283.32 11.36
9 4 7 298.44 10.63
9 4 7 292.7 10.06
9 4 8 352.55 12.07
9 4 8 349.25 11.34
9 4 8 340.57 10.31
9 4 9 25.15 2.91
9 4 9 20.59 2.78
9 4 10 9.98 1.67
9 4 10 10.58 1.53
9 4 10 10.51 1.94
9 5 -6 68.91 3.7
9 5 -5 69.74 3.78
-9 -5 5 74.75 4.05
9 5 -5 66.01 4.29
9 5 -4 285.82 9.25
-9 -5 4 287.81 9.64
9 5 -4 284.57 10.09
9 5 -3 796.82 19.41
9 5 -3 810.57 19.59
9 5 -3 765.88 20.34
9 5 -2 337.2 11.35
9 5 -2 344.1 11.44
9 5 -2 325.87 11.85
9 5 -1 3.96 2.81
9 5 -1 8.81 2.65
9 5 -1 4.01 2.79
9 5 -1 9.94 2.73
9 5 0 100.12 6.32
9 5 0 93.44 5.75
9 5 0 85.27 6.02
9 5 0 91.56 5.8
9 5 1 83.41 5.79
9 5 1 81.24 5.54
9 5 1 86.73 6.04
9 5 1 90.24 5.87
9 5 2 97.96 6.23
9 5 2 98.33 5.77
9 5 2 98.95 6.44
9 5 2 101.23 6.34
9 5 3 84.19 5.73
9 5 3 95.36 5.48
9 5 3 93.64 6.17
9 5 3 103.6 6.52
9 5 4 5.65 2.25
9 5 4 8.47 2.62
9 5 4 5.47 2.43
9 5 4 11.8 3.4
9 5 5 29.82 3.23
9 5 5 22.82 4.25
9 5 5 22.03 3.08
9 5 5 25.98 3.7
9 5 6 114.91 7.56
9 5 6 118.71 6.29
9 5 6 116.65 6.26
9 5 7 20.64 3.67
9 5 7 23.67 3.15
9 5 7 20.15 2.91
9 5 8 281.93 10.78
9 5 8 280.37 9.7
9 5 8 286.85 8.94
9 5 9 108.21 5.86
9 5 9 101.95 5.23
9 5 10 4.25 1.53
9 6 -5 15.92 1.72
-9 -6 5 16.43 1.98
9 6 -5 16.94 2.13
9 6 -4 144.73 5.73
-9 -6 4 139.44 6.07
9 6 -4 140.63 6.26
9 6 -3 201.52 7.59
9 6 -3 197.61 8.11
9 6 -2 81.99 5.11
9 6 -2 79.5 5.52
9 6 -1 19.35 3.19
9 6 -1 19.4 3.14
9 6 -1 24.26 3.77
9 6 0 118.79 6.65
9 6 0 118.7 6.4
9 6 0 106.18 6.63
9 6 0 112.79 6.25
9 6 1 39.13 4.22
9 6 1 39.07 3.89
9 6 1 40.27 4.48
9 6 1 42.74 4.29
9 6 2 188.8 8.37
9 6 2 182.03 7.84
9 6 2 184.32 8.76
9 6 2 191.94 8.52
9 6 3 129.07 6.73
9 6 3 133.85 6.35
9 6 3 138.32 7.56
9 6 3 146.11 7.44
9 6 4 47.74 4.03
9 6 4 43.63 5.03
9 6 4 44.51 4.21
9 6 4 48.02 4.49
9 6 5 187.57 7.38
9 6 5 169.94 9.06
9 6 5 181.5 8.18
9 6 5 173.26 7.89
9 6 6 95.23 6.61
9 6 6 86.98 5.38
9 6 7 52.49 4.89
9 6 7 45.94 3.66
9 6 7 51.77 3.83
9 6 8 6.35 2.55
9 6 8 3.39 1.71
9 6 8 1.98 1.51
9 6 9 73.88 4.74
9 6 9 72.55 4.05
9 6 10 11.1 1.57
9 7 -4 6.66 1.45
-9 -7 4 4.32 1.49
9 7 -4 5.81 1.58
9 7 -3 13.55 2.08
-9 -7 3 14.44 2.5
9 7 -3 17.47 2.52
9 7 -2 87.59 4.78
9 7 -2 91.11 5.28
9 7 -1 117.58 5.2
9 7 -1 122.33 5.95
9 7 -1 127.64 6.58
9 7 0 77.64 4.92
9 7 0 76.95 5.44
9 7 1 133.57 6.44
9 7 1 135.05 7.23
9 7 2 420.07 12.49
9 7 2 431.66 13.95
9 7 2 441.01 13.38
9 7 3 214.07 7.76
9 7 3 201.36 8.93
9 7 3 221.52 8.86
9 7 4 2.64 2.36
9 7 4 0.84 2.55
9 7 4 7.96 2.51
9 7 5 108 6.78
9 7 5 119.73 6.15
9 7 6 580.75 17.05
9 7 6 584.02 15.36
9 7 7 47.7 4.29
9 7 7 52.62 3.5
9 7 8 15.12 2.67
9 7 9 19.75 2.51
9 7 9 15.6 1.77
9 8 -3 8.04 1.44
-9 -8 3 8.37 1.5
9 8 -2 12.73 1.96
-9 -8 2 7.51 1.8
9 8 -2 9.24 1.88
9 8 -1 2.1 1.13
9 8 -1 2.11 1.61
9 8 -1 4.04 1.9
9 8 0 9.72 1.89
9 8 0 5.66 1.85
9 8 0 6.8 2.21
9 8 1 70.82 4.24
9 8 1 62.1 4.2
9 8 1 71.52 4.25
9 8 1 76.2 5.07
9 8 2 45.12 3.67
9 8 2 43.34 3.72
9 8 2 47.58 3.44
9 8 2 42.36 3.98
9 8 3 84.19 5.18
9 8 3 80.4 5.19
9 8 4 51.56 4.19
9 8 4 58.55 4.51
9 8 5 3.78 1.92
9 8 6 193.2 6.96
9 8 6 194.89 7.86
9 8 7 221.43 6.83
9 8 7 210.62 8
9 8 8 7.31 1.82
9 8 9 9.14 1.42
9 9 -1 71.63 3.36
-9 -9 1 69.88 3.52
9 9 0 42.32 2.46
9 9 0 47.44 2.91
9 9 0 47.66 3.1
9 9 1 16.3 1.93
9 9 1 15.23 1.9
9 9 1 17.37 2.32
9 9 2 13.87 2
9 9 2 15.09 1.87
9 9 2 9.05 2
9 9 3 0.44 1.51
9 9 4 42.03 3.13
9 9 5 4.55 1.53
9 9 5 5.71 1.31
9 9 5 7.05 1.58
9 9 6 173.62 5.8
9 9 6 174.24 5.66
9 9 7 207.19 6.2
10 -3 0 162.84 5.55
10 -3 1 2.35 1.3
10 -3 2 6.98 1.35
-10 2 4 36.61 2.84
10 -2 -4 32.3 2.18
-10 2 3 35.77 3.05
10 -2 -3 27.18 2.32
-10 2 2 36.88 3.17
-10 2 1 36.38 3.09
10 -2 0 195.15 6.85
10 -2 0 195.98 6.24
10 -2 1 189.55 6.72
10 -2 1 181.55 6.22
10 -2 2 102.42 4.69
10 -2 2 98.94 4.41
10 -2 3 118.8 4.72
10 -2 3 117.87 4.79
10 -2 4 147.17 4.99
10 -2 4 96.3 4.39
-10 1 5 16.87 2.1
-10 1 4 11.63 2.1
10 -1 -4 8.09 1.49
10 -1 -4 8.17 1.54
-10 1 3 54.81 3.98
10 -1 -3 57.58 3.49
10 -1 -3 56.24 3.1
-10 1 2 45.62 3.74
10 -1 -2 42.39 3.2
-10 1 1 6.53 1.95
10 -1 -1 9.88 1.76
10 -1 0 5.57 1.69
10 -1 1 76.69 4.54
10 -1 1 72.24 4.19
10 -1 2 182.08 6.91
10 -1 2 167.57 6.59
10 -1 3 2.34 1.66
10 -1 4 14.89 2.22
10 -1 4 9.17 1.95
10 -1 5 117.05 4.7
10 -1 5 95.23 4.52
10 -1 6 81.16 3.48
10 -1 6 71.45 3.43
10 0 -5 17.63 1.95
10 0 -5 18.81 1.78
-10 0 4 8.81 2.19
10 0 -4 7.62 1.71
10 0 -4 3.89 1.48
-10 0 3 24.99 3.1
10 0 -3 26.46 2.64
10 0 -3 24.89 2.35
10 0 -3 27.96 2.71
10 0 -2 1.95 1.43
-10 0 2 4.04 2
10 0 -2 -1.04 1.92
-10 0 1 53.69 4.14
10 0 -1 49.07 3.77
10 0 -1 52.88 3.6
10 0 0 22.74 2.79
10 0 0 27.56 2.95
10 0 1 0.82 1.73
10 0 1 0 1.92
10 0 2 25.68 2.66
10 0 2 25.68 3.04
10 0 3 30.31 2.55
10 0 3 34.3 3.29
10 0 4 17.09 2.49
10 0 4 11.3 2.35
10 0 5 55.81 3.55
10 0 5 44.04 3.44
10 0 6 165.81 5.78
10 0 6 152.66 5.87
10 0 7 12.24 1.63
10 1 -5 115.1 4.27
10 1 -5 109.68 4.63
10 1 -4 35.12 2.97
10 1 -4 33.39 2.7
-10 -1 3 27.97 3.17
10 1 -3 21.53 2.71
10 1 -3 24.5 2.45
10 1 -3 24.76 2.7
-10 -1 2 122.79 6.26
10 1 -2 113.64 5.42
10 1 -2 115.81 5.63
10 1 -2 117.34 5.55
10 1 -1 221.95 8.12
10 1 -1 224.09 7.84
10 1 0 27.57 3.13
10 1 0 30.44 3.26
10 1 0 38.71 3.03
10 1 1 15.06 2.47
10 1 1 19.79 2.85
10 1 2 37.54 3.24
10 1 2 38.74 3.67
10 1 3 0.77 1.3
10 1 3 1.91 2.02
10 1 3 0.78 1.68
10 1 4 9.82 2.32
10 1 4 5.94 2.1
10 1 5 3.1 1.78
10 1 5 5.44 2.02
10 1 6 19.52 2.29
10 1 6 18.74 2.41
10 1 7 45.81 2.67
10 1 7 41.59 2.92
10 2 -5 35.31 2.31
10 2 -5 33.08 2.46
10 2 -4 112.66 4.31
10 2 -4 105.97 4.66
10 2 -4 103.1 4.66
10 2 -4 110.04 5.11
10 2 -3 32.07 3.2
10 2 -3 26.85 2.63
10 2 -3 28.91 2.86
10 2 -3 28.7 2.73
10 2 -2 5.74 2.13
10 2 -2 8.27 2.14
10 2 -2 6.09 2.13
10 2 -1 99.17 5.37
10 2 -1 105.87 5.46
10 2 0 408.81 12.13
10 2 0 430.12 12.46
10 2 0 423.23 11.77
10 2 1 143.86 6.47
10 2 1 158.54 7.07
10 2 1 162.85 6.78
10 2 2 19.32 2.6
10 2 2 17.24 2.94
10 2 3 239.48 9.47
10 2 3 245.8 7.95
10 2 3 265.69 9.14
10 2 4 128.7 6.3
10 2 4 130.14 6.08
10 2 5 7.77 1.73
10 2 5 6.44 1.93
10 2 5 8.28 2.2
10 2 6 3.95 1.6
10 2 6 4.01 1.81
10 2 7 8.28 1.49
10 2 7 11.02 1.93
10 2 8 29.94 2.39
10 3 -5 5.9 1.2
10 3 -5 1.9 1.12
10 3 -4 5.57 1.61
10 3 -4 2.21 1.46
10 3 -3 10.2 1.94
10 3 -3 11.16 2.2
10 3 -3 8.48 1.92
10 3 -2 6.1 2
10 3 -2 4.18 2.05
10 3 -2 6.65 1.87
10 3 -1 80.11 4.88
10 3 -1 75.14 4.68
10 3 -1 87.26 4.9
10 3 0 178.29 7.48
10 3 0 169.81 7.08
10 3 0 179.27 6.98
10 3 1 214.71 8.44
10 3 1 217.69 8.11
10 3 1 229.48 8.33
10 3 2 14.1 2.78
10 3 2 11.57 2.24
10 3 2 16.66 2.99
10 3 2 15.69 2.79
10 3 3 120.61 5.97
10 3 3 117.57 5.3
10 3 3 123.8 6.04
10 3 3 135.77 6.38
10 3 4 168.36 6.82
10 3 4 172.66 7.96
10 3 4 177.86 7.27
10 3 4 179.45 7.01
10 3 4 186.05 7.54
10 3 5 16.93 2.18
10 3 5 25.02 3.16
10 3 5 21.81 2.67
10 3 5 20.04 2.56
10 3 5 22.38 2.86
10 3 6 58.1 3.93
10 3 6 53.47 3.4
10 3 6 52.97 3.75
10 3 6 56.91 3.82
10 3 7 5.17 1.23
10 3 7 8.68 1.87
10 3 7 5.94 1.62
10 3 8 3.49 1.36
10 3 8 1.16 0.98
10 4 -5 54.61 2.96
10 4 -4 8.9 1.57
10 4 -4 8.08 1.71
10 4 -3 85.42 4.21
10 4 -3 92.39 4.51
10 4 -3 95.2 4.85
10 4 -2 12.7 2.19
10 4 -2 13.42 2.45
10 4 -2 16.38 2.61
10 4 -1 19.43 2.76
10 4 -1 19.45 2.84
10 4 -1 18.04 2.68
10 4 0 54.1 4.14
10 4 0 50.86 3.93
10 4 0 56.02 4.06
10 4 0 55.06 3.75
10 4 1 48.99 4.06
10 4 1 47.34 3.71
10 4 1 54.1 3.87
10 4 1 53.25 4
10 4 2 78.13 4.88
10 4 2 75.44 4.47
10 4 2 85.69 5.09
10 4 3 88.85 5.03
10 4 3 91.15 4.57
10 4 3 91.57 5.24
10 4 4 184.02 7.03
10 4 4 181.17 8.35
10 4 4 181.8 7.24
10 4 4 195.82 7.68
10 4 5 219.15 7.14
10 4 5 199.61 8.53
10 4 5 204.36 7.37
10 4 5 213.45 7.4
10 4 5 215.78 7.97
10 4 6 115.77 5.97
10 4 6 117.8 5.31
10 4 6 125.18 5.57
10 4 7 4.92 1.71
10 4 7 5.3 1.65
10 4 7 3.17 1.54
10 4 8 140.48 5.18
10 4 8 138.4 4.71
10 5 -4 2.24 1
10 5 -4 5.06 1.39
10 5 -3 34.63 2.71
10 5 -3 31.67 2.8
10 5 -2 3.96 1.72
10 5 -2 5.37 1.84
10 5 -1 18.47 2.56
10 5 -1 21.91 2.71
10 5 -1 26.47 3.03
10 5 0 25.46 3.04
10 5 0 25.56 2.86
10 5 0 21.47 2.92
10 5 0 21.38 2.52
10 5 1 4.49 2.1
10 5 1 5.78 2.07
10 5 1 3.5 2.02
10 5 1 2.59 1.92
10 5 2 4.43 2.12
10 5 2 5.41 2.06
10 5 2 2.68 1.65
10 5 2 4.7 2.09
10 5 3 9.15 2.22
10 5 3 10.99 2.58
10 5 4 6.14 1.77
10 5 4 5.85 2.63
10 5 4 5.94 2.17
10 5 5 97.13 5.89
10 5 5 114.53 5.57
10 5 6 206.2 8.24
10 5 6 220.34 7.48
10 5 7 32.11 3.06
10 5 7 33.4 2.48
10 5 7 31.11 2.55
10 5 8 8.89 1.65
10 6 -3 14.89 1.63
10 6 -3 16.21 1.89
10 6 -2 93.37 4.25
-10 -6 2 98.68 4.3
10 6 -2 92.81 4.57
10 6 -1 155.35 5.97
10 6 -1 158.81 6.41
10 6 0 15.69 2.4
10 6 0 12.86 2.34
10 6 1 9.17 2.24
10 6 1 7.73 1.93
10 6 1 6.89 2.07
10 6 2 52.88 3.82
10 6 2 51.63 3.39
10 6 2 51.71 3.82
10 6 2 55.84 3.94
10 6 3 16.59 2.34
10 6 3 14.3 2.89
10 6 3 17.02 2.24
10 6 3 18.17 2.64
10 6 4 7.56 2.45
10 6 4 9.64 2.36
10 6 5 1.53 1.8
10 6 5 1.26 1.67
10 6 6 1.16 1.75
10 6 6 0.18 1.38
10 6 7 9 1.89
10 6 7 7.51 1.39
10 6 8 27.05 2.38
10 7 -1 178.17 5.8
10 7 -1 166.77 6.07
10 7 0 62.07 3.05
10 7 0 68.42 3.5
10 7 0 65.41 3.82
10 7 1 4.85 1.54
10 7 1 2.83 1.62
10 7 1 1.07 1.18
10 7 1 -0.8 1.56
10 7 2 24.5 2.76
10 7 2 26.6 2.22
10 7 2 26.99 2.74
10 7 3 89.79 4.99
10 7 3 93.31 4.71
10 7 4 23.99 2.73
10 7 5 21.92 2.59
10 7 6 12.24 1.58
10 7 6 10.89 1.9
10 7 7 6.36 1.44
10 8 1 13.33 1.73
10 8 2 2.65 1.18
10 8 3 129.01 4.74
10 8 4 293.38 7.95
10 8 5 75.68 3.3
11 0 1 4.49 1.16
11 1 -1 18.78 1.7
11 1 -1 18.15 1.71
11 1 0 142.7 5
11 1 0 144.16 4.84
11 1 1 9.33 1.49
11 1 1 9.13 1.29
11 1 2 5.98 1.36
11 2 -1 7.8 1.37
11 2 -1 10.25 1.47
11 2 0 134.13 4.94
11 2 0 133.46 4.77
11 2 1 146.02 5.25
11 2 1 142.29 4.85
11 2 2 2.8 1.25
11 2 2 5.37 1.29
11 2 3 8.04 1.33
11 2 3 11.37 1.56
11 2 4 6 1.23
11 3 -1 14.91 1.64
11 3 -1 13.94 1.65
11 3 0 93.15 4.03
11 3 0 93.91 3.89
11 3 1 194.54 6.22
11 3 1 199.83 5.85
11 3 2 105.12 4.29
11 3 2 103.17 4.09
11 3 3 3.91 1.2
11 3 3 4.29 1.3
11 3 4 40.19 2.55
11 4 0 0.72 1.06
11 4 0 3.2 1.14
11 4 1 19.03 1.92
11 4 1 15.39 2.08
11 4 2 328.23 8.51
11 4 2 321.5 8.3
11 4 3 52.01 2.81
11 4 3 46.21 3.02
11 4 3 56.02 3.02
11 4 4 30.54 2.27
11 5 1 2.24 1.16
11 5 2 37.91 2.78
11 5 3 116.32 4.9
11 5 3 142.7 4.78
11 5 4 14.75 1.62

_iucr_refine_instructions_details 
;
TITL rmk_124_scale1_a.res in P-1
    rmk_124_scale1.res
    created by SHELXL-2018/3 at 20:35:13 on 19-May-2021
REM Old TITL RMK_124_scale1 in P-1
REM SHELXT solution in P-1: R1 0.088, Rweak 0.014, Alpha 0.059
REM <I/s> 0.000 for 0 systematic absences, Orientation as input
REM Formula found by SHELXT: C30 O2 Co As
CELL 1.54184 9.0514 10.5907 12.8357 76.116 84.418 78.076
ZERR 2 0.0004 0.0005 0.0006 0.004 0.004 0.004
LATT 1
SFAC C H As Co O
UNIT 60 40 2 2 4

L.S. 12 0 0
PLAN  5
SIZE 0.083 0.11 0.298
CONF
BOND
list 4
MORE -1
BOND $H
fmap 2 53
acta
REM <olex2.extras>
REM <HklSrc "%.\\RMK_124_scale1.hkl">
REM </olex2.extras>

WGHT    0.061600    0.267000
FVAR       0.64533
AS1   3    0.699037    0.483608    0.403889    11.00000    0.02996    0.01615 =
         0.01685   -0.00375    0.00039   -0.00535
CO1   4    0.548427    0.701250    0.336474    11.00000    0.01810    0.01933 =
         0.01711   -0.00702    0.00074   -0.00336
O2    5    0.280713    0.720258    0.223483    11.00000    0.02591    0.05102 =
         0.04077   -0.01981   -0.00908   -0.00383
O1    5    0.374801    0.878251    0.462885    11.00000    0.03473    0.06615 =
         0.06118   -0.04788   -0.00274    0.00845
C5    1    0.744581    0.699804    0.233328    11.00000    0.01619    0.01853 =
         0.01704   -0.00629    0.00021   -0.00261
C6    1    0.698262    0.573513    0.255419    11.00000    0.01762    0.01977 =
         0.01756   -0.00674    0.00055   -0.00171
C13   1    0.819303    0.863686    0.327244    11.00000    0.02128    0.01695 =
         0.01472   -0.00495    0.00070   -0.00345
C25   1    0.672896    0.503093    0.174121    11.00000    0.02281    0.01627 =
         0.01953   -0.00514   -0.00364   -0.00158
C4    1    0.770226    0.737923    0.328463    11.00000    0.01671    0.01902 =
         0.01671   -0.00569   -0.00142   -0.00161
C11   1    0.741257    0.776721    0.676095    11.00000    0.03330    0.02946 =
         0.02136   -0.01113    0.00014   -0.00997
AFIX  43
H11   2    0.703231    0.853994    0.699914    11.00000   -1.20000
AFIX   0
C7    1    0.768851    0.654920    0.535984    11.00000    0.02251    0.02151 =
         0.01485   -0.00370   -0.00071   -0.00582
C19   1    0.765958    0.780741    0.122801    11.00000    0.02180    0.01591 =
         0.01733   -0.00714   -0.00035   -0.00247
C18   1    0.733892    0.987098    0.282588    11.00000    0.02761    0.02148 =
         0.02567   -0.00380   -0.00892   -0.00230
AFIX  43
H18   2    0.643735    0.992203    0.251328    11.00000   -1.20000
AFIX   0
C30   1    0.551064    0.438133    0.184955    11.00000    0.02438    0.02084 =
         0.02379   -0.00794   -0.00090   -0.00415
AFIX  43
H30   2    0.478137    0.446007    0.240481    11.00000   -1.20000
AFIX   0
C3    1    0.747731    0.641023    0.426030    11.00000    0.01948    0.02007 =
         0.01741   -0.00396   -0.00228    0.00032
C12   1    0.715623    0.770984    0.572484    11.00000    0.02836    0.02186 =
         0.01915   -0.00516   -0.00383   -0.00359
AFIX  43
H12   2    0.662583    0.845046    0.527072    11.00000   -1.20000
AFIX   0
C27   1    0.767375    0.412753    0.019059    11.00000    0.03530    0.02776 =
         0.02231   -0.01251    0.00138   -0.00031
AFIX  43
H27   2    0.839918    0.404410   -0.036628    11.00000   -1.20000
AFIX   0
C24   1    0.647879    0.827490    0.053747    11.00000    0.02736    0.02822 =
         0.02101   -0.00615   -0.00360   -0.00519
AFIX  43
H24   2    0.551432    0.812208    0.077655    11.00000   -1.20000
AFIX   0
C9    1    0.877656    0.553476    0.709078    11.00000    0.03086    0.03133 =
         0.01837   -0.00043   -0.00619   -0.00453
AFIX  43
H9    2    0.933247    0.480706    0.754207    11.00000   -1.20000
AFIX   0
C8    1    0.849920    0.545867    0.605801    11.00000    0.02800    0.02184 =
         0.02111   -0.00321   -0.00231   -0.00130
AFIX  43
H8    2    0.885742    0.467448    0.583217    11.00000   -1.20000
AFIX   0
C20   1    0.909742    0.804677    0.085524    11.00000    0.02640    0.02441 =
         0.02371   -0.00738    0.00289   -0.00715
AFIX  43
H20   2    0.989310    0.775004    0.131436    11.00000   -1.20000
AFIX   0
C21   1    0.935338    0.872446   -0.019572    11.00000    0.03542    0.02881 =
         0.02833   -0.00748    0.01011   -0.01178
AFIX  43
H21   2    1.032057    0.886379   -0.044127    11.00000   -1.20000
AFIX   0
C2    1    0.388056    0.710460    0.267348    11.00000    0.02566    0.02771 =
         0.02543   -0.01200    0.00375   -0.00457
C29   1    0.537887    0.361539    0.113161    11.00000    0.03082    0.02233 =
         0.03035   -0.00983   -0.00725   -0.00556
AFIX  43
H29   2    0.455818    0.319255    0.120465    11.00000   -1.20000
AFIX   0
C14   1    0.955355    0.859409    0.372362    11.00000    0.02172    0.02335 =
         0.02321   -0.00525   -0.00320   -0.00232
AFIX  43
H14   2    1.014701    0.778049    0.401650    11.00000   -1.20000
AFIX   0
C28   1    0.646783    0.348325    0.031011    11.00000    0.04021    0.02378 =
         0.02361   -0.01055   -0.00865   -0.00196
AFIX  43
H28   2    0.638727    0.296028   -0.016160    11.00000   -1.20000
AFIX   0
C22   1    0.816576    0.919262   -0.087774    11.00000    0.05369    0.02563 =
         0.01595   -0.00430    0.00423   -0.00868
AFIX  43
H22   2    0.833281    0.965375   -0.157913    11.00000   -1.20000
AFIX   0
C15   1    1.002545    0.975845    0.373758    11.00000    0.02618    0.03704 =
         0.02789   -0.01213   -0.00053   -0.01253
AFIX  43
H15   2    1.093035    0.971865    0.404157    11.00000   -1.20000
AFIX   0
C10   1    0.823133    0.668180    0.744506    11.00000    0.03268    0.03879 =
         0.01582   -0.00715   -0.00324   -0.01366
AFIX  43
H10   2    0.840949    0.672901    0.813490    11.00000   -1.20000
AFIX   0
C26   1    0.780832    0.490094    0.089957    11.00000    0.02524    0.02526 =
         0.02403   -0.00972    0.00175   -0.00501
AFIX  43
H26   2    0.862216    0.533431    0.081270    11.00000   -1.20000
AFIX   0
C17   1    0.782656    1.102242    0.284540    11.00000    0.04154    0.01762 =
         0.03316   -0.00215   -0.00767   -0.00290
AFIX  43
H17   2    0.724662    1.183995    0.254554    11.00000   -1.20000
AFIX   0
C23   1    0.672983    0.897182   -0.051186    11.00000    0.04297    0.03023 =
         0.01900   -0.00546   -0.00734   -0.00310
AFIX  43
H23   2    0.593123    0.928932   -0.096741    11.00000   -1.20000
AFIX   0
C16   1    0.915963    1.097188    0.330335    11.00000    0.03970    0.02728 =
         0.02955   -0.00983    0.00208   -0.01590
AFIX  43
H16   2    0.947240    1.174978    0.331929    11.00000   -1.20000
AFIX   0
C1    1    0.444786    0.807039    0.414198    11.00000    0.02193    0.03629 =
         0.03331   -0.01566   -0.00383   -0.00139
HKLF 4


REM  rmk_124_scale1_a.res in P-1
REM wR2 = 0.0887, GooF = S = 1.037, Restrained GooF = 1.037 for all data
REM R1 = 0.0336 for 4506 Fo > 4sig(Fo) and 0.0350 for all 4691 data
REM 307 parameters refined using 0 restraints

END  
     
WGHT      0.0616      0.2670 

REM Highest difference peak  0.444,  deepest hole -0.639,  1-sigma level  0.074
Q1    1   0.6762  0.3646  0.4456  11.00000  0.05    0.44
Q2    1   0.5684  0.5593  0.3697  11.00000  0.05    0.44
Q3    1   0.6945  0.6178  0.3680  11.00000  0.05    0.44
Q4    1   0.5725  0.7046  0.4226  11.00000  0.05    0.40
Q5    1   0.4147  0.7584  0.3294  11.00000  0.05    0.37

  REM The information below was added by Olex2.
  REM
  REM R1 = 0.0336 for 4506 Fo > 4sig(Fo) and 0.0350 for all 11946 data
  REM 307 parameters refined using n/a restraints
  REM Highest difference peak 0.44, deepest hole -0.64
  REM Mean Shift 0, Max Shift 0.001.

  REM +++ Tabular Listing of Refinement Information +++
  REM R1_all = 0.0350
  REM R1_gt = 0.0336
  REM wR_ref = 0.0887
  REM GOOF = 1.037
  REM Shift_max = 0.001
  REM Shift_mean = 0
  REM Reflections_all = 11946
  REM Reflections_gt = 4506
  REM Parameters = 307
  REM Hole = -0.64
  REM Peak = 0.44
  REM Flack = n/a

  
;
loop_
_hkl_oxdiff_h
_hkl_oxdiff_k
_hkl_oxdiff_l
_hkl_oxdiff_f2
_hkl_oxdiff_sig
_hkl_oxdiff_ba
0 0 1 197907. 3603.99 1
0 0 2 11645.5 403.365 3
0 0 2 12591.6 631.821 2
0 0 -2 11731.0 286.003 7
0 0 2 10926.5 449.837 1
0 0 2 11676.1 489.931 8
0 0 2 11041.3 489.212 6
0 0 3 495172. 9314.83 6
0 0 -3 502715. 8701.64 7
0 0 3 473066. 9170.68 1
0 0 3 504991. 9590.91 2
0 0 3 495814. 9007.62 3
0 0 4 92643.4 2319.07 1
0 0 4 92444.9 2117.74 3
0 0 4 93009.0 2660.78 11
0 0 -4 97580.6 2208.88 9
0 0 4 88136.7 2400.57 6
0 0 4 91329.4 2570.53 2
0 0 5 14292.1 915.409 2
0 0 5 14166.3 809.829 1
0 0 5 14206.6 860.215 6
0 0 -5 15224.7 733.778 9
0 0 5 15364.6 683.200 3
0 0 5 15097.6 990.716 11
0 0 -6 61678.0 1844.99 9
0 0 6 62701.6 2080.62 1
0 0 6 59240.7 2128.64 6
0 0 6 61000.5 2270.91 11
0 0 6 61308.4 2194.73 2
0 0 7 3276.01 561.802 11
0 0 7 3095.85 500.608 6
0 0 7 3297.25 501.166 1
0 0 7 3836.55 575.324 2
0 0 -7 2990.42 407.148 9
0 0 8 5760.02 748.465 2
0 0 8 6031.69 719.241 6
0 0 9 1728.88 391.553 6
0 0 10 11136.0 721.691 22
0 0 10 10721.8 720.810 19
0 0 10 11820.3 714.824 34
0 0 10 11217.2 765.054 51
0 0 10 10939.5 719.344 24
0 0 10 12073.2 740.196 36
0 0 11 32068.5 1301.93 36
0 0 11 33658.5 1291.12 34
0 0 11 32722.0 1353.18 22
0 0 12 55858.2 1847.25 22
0 0 12 57434.0 1786.79 34
0 0 13 9923.95 668.169 34
0 0 13 8123.66 643.727 22
0 0 14 26917.2 992.320 43
0 0 14 28555.8 1053.92 22
0 0 15 26334.8 850.603 22
0 0 15 26475.0 826.921 43
0 0 15 25587.0 771.672 31
0 -1 15 11770.7 474.838 43
0 -1 15 11510.3 482.865 22
0 -1 14 38734.5 1189.41 43
0 -1 14 38658.5 1213.36 22
0 -1 13 994.976 345.802 22
0 -1 12 18965.9 976.956 22
0 -1 11 96943.7 2556.85 34
0 -1 11 93117.7 2610.07 22
0 -1 10 84123.4 2280.97 34
0 -1 10 80912.2 2332.52 24
0 -1 10 79819.1 2321.79 22
0 -1 9 4121.43 737.385 6
0 -1 8 39957.0 2069.83 6
0 -1 7 28501.5 1611.16 6
0 -1 6 30859.7 1574.09 6
0 -1 6 33491.6 1344.12 3
0 -1 5 55524.5 1947.34 2
0 -1 5 58500.7 1806.34 3
0 -1 5 54945.9 2030.44 6
0 -1 5 59259.3 1850.91 1
0 -1 4 4230.19 485.001 6
0 -1 4 3358.51 364.819 3
0 -1 4 3878.17 440.491 2
0 -1 4 4066.63 379.700 1
0 1 -4 4163.31 358.157 9
0 -1 3 20355.0 928.717 2
0 -1 3 22451.4 808.705 1
0 1 -2 91041.4 1977.28 12
0 -1 2 88392.5 1881.08 4
0 -1 2 88910.3 1920.65 1
0 -1 2 90997.9 1676.89 7
0 1 -1 36681.9 874.969 12
0 -1 1 35008.5 877.977 4
0 -1 0 267275. 4839.80 6
0 -1 -1 382672. 6918.92 4
0 1 1 394077. 6935.53 8
0 1 2 51788.6 1311.97 8
0 -1 -2 52352.8 1085.45 4
0 1 2 52697.2 1325.61 11
0 -1 -2 50815.8 1192.68 7
0 1 2 53340.1 1131.38 6
0 -1 -3 8147.93 240.762 4
0 -1 -3 7942.28 359.894 7
0 1 3 8216.53 407.043 6
0 1 3 7260.64 446.635 1
0 1 4 77540.6 2053.34 1
0 1 4 80545.5 1637.10 3
0 1 4 75398.7 2196.01 11
0 1 4 75716.0 1949.77 6
0 -1 -4 75886.1 1719.66 7
0 1 5 420328. 8615.34 2
0 1 5 416910. 8249.05 1
0 1 5 418447. 8640.61 11
0 1 5 409014. 8142.18 6
0 -1 -5 417685. 7622.80 7
0 1 5 418104. 7595.44 3
0 1 6 99382.2 3091.87 2
0 1 6 98801.6 2751.26 6
0 1 6 100284. 3131.10 11
0 1 6 99928.3 2825.55 1
0 1 7 24893.7 1470.57 11
0 1 7 24694.7 1302.66 1
0 1 7 22753.2 1222.40 6
0 1 7 22406.9 1375.86 2
0 -1 -7 24689.9 1148.25 9
0 1 8 97094.7 3415.65 11
0 1 8 97615.6 3361.73 2
0 -1 -8 103688. 2922.46 9
0 1 8 107292. 3331.70 1
0 1 8 104977. 3195.58 6
0 1 9 19595.4 1444.56 11
0 1 9 15105.8 1237.62 2
0 1 10 10404.9 685.064 19
0 1 10 10242.6 682.077 22
0 1 10 10164.2 702.469 51
0 1 10 9588.68 1038.43 2
0 1 11 877.549 312.231 34
0 1 11 530.134 342.058 51
0 1 11 1611.53 381.121 19
0 1 11 947.136 318.287 36
0 1 11 1322.70 376.028 22
0 1 12 40537.0 1435.73 34
0 1 12 41247.6 1571.17 51
0 1 12 39425.4 1456.79 36
0 1 12 38993.6 1476.02 22
0 1 13 3852.55 500.723 22
0 1 13 3882.47 481.267 34
0 1 14 3364.23 393.191 34
0 1 14 2737.52 384.392 22
0 1 15 8279.29 438.497 43
0 1 15 8151.15 472.463 22
0 -2 14 3653.06 328.006 22
0 -2 14 3924.04 334.349 43
0 -2 14 3900.45 312.146 31
0 -2 13 4263.01 369.737 14
0 -2 13 4757.44 460.654 43
0 -2 13 4887.38 466.684 22
0 -2 12 360.410 311.202 22
0 -2 12 232.971 260.619 14
0 -2 11 27352.0 1200.13 22
0 -2 10 153718. 3692.60 22
0 -2 10 154361. 3711.89 24
0 -2 9 165077. 3753.86 34
0 -2 9 162648. 3794.58 22
0 -2 9 161569. 3792.10 24
0 -2 8 1825.41 553.417 6
0 -2 7 82518.7 3152.14 6
0 -2 6 98369.9 3309.15 6
0 -2 6 101604. 3007.75 3
0 2 -5 94744.7 2554.97 12
0 -2 5 92996.3 2737.68 3
0 -2 5 92969.6 3018.00 6
0 -2 4 4623.72 487.503 3
0 2 -4 3975.50 430.171 12
0 -2 4 3813.97 488.651 6
0 -2 3 155469. 3921.50 6
0 2 -3 168589. 3683.92 12
0 -2 3 163666. 3472.23 4
0 -2 3 166256. 3100.24 7
0 -2 2 16389.0 686.222 4
0 -2 2 15923.2 833.460 6
0 -2 2 16971.0 563.377 7
0 -2 1 5362.82 363.552 4
0 -2 1 5226.98 305.978 7
0 -2 1 5859.63 417.182 6
0 2 0 1010.82 138.945 5
0 -2 0 1058.75 160.612 7
0 -2 0 1341.93 169.231 6
0 -2 -1 20408.0 720.143 4
0 -2 -1 20183.1 522.619 6
0 2 2 79354.2 1843.71 8
0 -2 -2 81782.1 1838.27 4
0 -2 -3 53569.2 1320.88 4
0 2 3 55556.4 1542.48 11
0 2 3 55655.9 1141.31 6
0 2 3 53986.0 1542.85 8
0 -2 -3 53914.8 1458.99 7
0 2 4 205691. 4409.38 11
0 2 4 203103. 3915.63 6
0 -2 -4 200761. 4138.29 7
0 2 4 201734. 4305.15 1
0 -2 -4 201561. 3844.95 4
0 2 5 202971. 4548.02 1
0 -2 -5 206170. 4215.17 7
0 2 5 199587. 4671.10 11
0 2 5 203215. 4152.60 6
0 2 6 130657. 3713.50 11
0 -2 -6 137452. 3027.77 7
0 2 6 137679. 3182.90 6
0 2 6 135595. 3523.23 1
0 2 6 129098. 3730.44 2
0 2 7 19592.6 1322.02 11
0 2 7 18320.8 1307.24 2
0 2 7 19101.0 1154.58 1
0 2 8 34044.4 1719.56 1
0 2 8 32803.8 1857.69 2
0 2 8 33739.0 1873.29 11
0 2 9 171143. 5124.76 2
0 -2 -9 175218. 4493.61 9
0 2 9 176496. 5217.48 11
0 2 10 47334.6 2409.28 2
0 2 10 49491.1 2479.60 11
0 2 11 37476.4 1457.71 51
0 2 11 36361.4 1394.39 19
0 2 11 36322.5 1379.10 22
0 2 11 37631.5 1415.22 36
0 2 12 4064.63 506.300 22
0 2 12 4668.42 552.583 51
0 2 12 3216.14 439.683 34
0 2 12 4507.99 519.011 36
0 2 12 3976.26 499.818 19
0 2 13 7036.95 595.174 22
0 2 13 7787.81 600.084 34
0 2 13 6859.07 578.406 36
0 2 14 1671.70 314.871 34
0 2 14 1340.25 304.231 22
0 2 15 1039.62 228.916 22
0 2 15 897.482 187.644 43
0 -3 14 837.680 166.045 43
0 -3 13 1354.79 269.154 31
0 -3 13 1089.32 249.635 22
0 -3 13 1356.51 259.471 43
0 -3 13 1032.57 218.119 14
0 -3 12 5011.97 475.014 31
0 -3 12 5376.27 479.944 22
0 -3 12 5166.84 490.920 43
0 -3 11 25301.0 1020.04 20
0 -3 11 26801.2 1136.69 22
0 -3 10 34077.7 1389.31 24
0 -3 10 37045.5 1410.23 22
0 -3 9 39781.4 1461.27 22
0 -3 9 37598.6 1447.42 24
0 -3 8 4522.35 833.909 6
0 -3 7 11452.5 1182.18 6
0 -3 6 126500. 4118.35 6
0 -3 6 125306. 3797.93 3
0 -3 5 94071.3 2998.57 3
0 -3 5 90159.7 3167.44 6
0 -3 4 264342. 6267.59 6
0 -3 4 263624. 6091.47 3
0 -3 3 22096.0 1223.52 6
0 -3 3 23146.0 1026.92 4
0 -3 3 24506.2 795.970 7
0 -3 2 88653.4 2333.69 4
0 -3 2 85968.2 2532.78 6
0 -3 2 89478.8 2083.62 7
0 -3 1 371455. 7285.58 4
0 -3 1 365213. 7056.30 7
0 -3 1 375750. 7377.40 6
0 -3 0 104458. 2456.36 6
0 -3 0 102633. 2463.73 7
0 3 0 107468. 2411.28 5
0 3 1 191159. 3796.75 5
0 -3 -1 186550. 3665.81 6
0 -3 -2 203599. 4283.69 4
0 3 3 8665.05 515.616 1
0 -3 -3 9686.91 551.479 4
0 -3 -3 9470.78 610.992 7
0 -3 -4 6668.11 437.826 4
0 -3 -4 6339.36 498.706 7
0 3 4 6344.16 524.698 11
0 3 4 5990.80 484.831 1
0 -3 -5 58364.0 1796.02 7
0 3 5 58663.6 1880.90 1
0 3 5 57419.1 1945.96 11
0 3 6 30646.9 1490.08 11
0 3 6 32999.4 1433.90 1
0 -3 -6 32552.3 1264.30 7
0 3 7 26180.0 1392.01 1
0 3 7 26661.6 1560.81 2
0 3 7 25757.4 1507.70 11
0 3 8 4997.20 742.803 11
0 3 8 5200.05 695.590 1
0 3 8 5753.08 830.540 2
0 3 9 112053. 4044.00 11
0 3 9 117259. 3812.34 1
0 3 9 113773. 4082.34 2
0 3 10 186087. 4226.62 19
0 3 10 194445. 4453.21 27
0 3 10 201411. 4462.29 45
0 3 11 10020.3 693.776 19
0 3 11 12657.4 861.693 27
0 3 11 11166.8 750.424 36
0 3 11 10748.2 759.618 51
0 3 11 11172.1 719.560 22
0 3 11 12052.9 840.224 45
0 3 12 2395.36 383.059 22
0 3 12 1751.30 379.957 36
0 3 12 2595.06 417.268 19
0 3 12 2566.42 444.180 51
0 3 13 34875.5 1265.29 22
0 3 13 35249.8 1313.84 36
0 3 13 34863.2 1292.24 34
0 3 13 36602.9 1384.82 51
0 3 14 19338.2 776.054 43
0 3 14 20154.7 862.242 36
0 3 14 20304.0 872.174 34
0 3 14 19716.4 835.933 22
0 3 15 15152.7 637.473 34
0 3 15 15007.4 604.258 22
0 -4 13 5429.76 338.960 14
0 -4 13 5782.43 362.146 31
0 -4 13 5611.49 345.709 43
0 -4 12 21296.8 869.799 31
0 -4 12 20805.3 835.936 43
0 -4 12 18911.0 817.882 14
0 -4 12 20857.2 810.447 22
0 -4 12 20316.9 780.344 20
0 -4 11 13496.2 793.525 31
0 -4 11 13111.3 725.257 20
0 -4 11 12936.5 726.341 43
0 -4 11 13837.5 740.268 22
0 -4 10 3704.07 438.202 20
0 -4 10 4577.81 507.007 43
0 -4 10 4336.33 542.475 24
0 -4 10 4118.24 469.973 22
0 -4 10 4557.05 546.873 31
0 -4 9 89.3959 285.310 24
0 -4 9 628.945 304.960 22
0 -4 8 712.904 329.933 24
0 -4 7 1542.66 518.650 3
0 -4 7 644.415 495.726 6
0 -4 6 73613.3 3177.16 6
0 -4 6 77795.8 3026.91 3
0 -4 5 143321. 4473.49 6
0 -4 5 138411. 4253.13 3
0 -4 4 65628.3 2603.82 6
0 -4 4 59807.9 2453.98 3
0 -4 3 9938.32 763.149 4
0 -4 3 10110.2 895.923 6
0 -4 2 56618.3 1947.46 4
0 -4 2 59279.0 2140.43 6
0 -4 2 56931.8 1698.39 7
0 -4 1 326868. 7011.74 4
0 -4 1 332627. 7027.97 6
0 -4 1 337846. 6754.60 7
0 4 -1 341778. 6895.66 5
0 4 0 78865.6 2129.87 5
0 -4 0 78628.9 2212.77 7
0 -4 0 76458.1 2149.12 6
0 -4 0 77287.1 2335.34 4
0 -4 -1 1128.23 294.733 4
0 4 1 720.589 195.593 5
0 -4 -1 979.317 170.130 6
0 4 1 1012.79 126.755 1
0 4 2 580688. 10675.8 1
0 -4 -2 591088. 11319.0 4
0 -4 -2 599675. 11341.4 7
0 -4 -3 7904.77 613.407 4
0 -4 -3 7639.96 640.335 7
0 4 3 7242.03 483.206 1
0 -4 -4 220478. 4847.47 4
0 -4 -4 223562. 5034.28 7
0 4 4 218568. 4758.56 1
0 4 4 224367. 5006.30 11
0 -4 -5 2175.47 306.905 4
0 4 5 2494.39 411.404 11
0 4 5 2436.29 369.033 1
0 -4 -5 2489.68 398.435 7
0 4 6 7183.44 732.857 11
0 4 6 7982.19 717.703 1
0 -4 -6 9158.32 723.821 7
0 -4 -7 15556.9 956.372 7
0 4 7 14176.5 1106.42 11
0 4 7 14732.4 1050.46 1
0 4 8 1812.49 474.055 1
0 4 8 1443.12 543.634 2
0 4 8 1442.88 476.456 11
0 4 9 26782.1 1665.42 1
0 4 9 27238.0 1874.53 11
0 4 9 26862.5 1915.43 2
0 4 10 132980. 3303.35 26
0 4 10 138820. 3457.66 27
0 4 10 132352. 3200.61 19
0 4 10 137799. 3440.44 45
0 4 10 137976. 3333.27 51
0 4 11 46351.5 1687.63 45
0 4 11 43376.1 1653.87 27
0 4 11 41987.0 1551.58 51
0 4 11 40087.7 1451.32 19
0 4 12 20488.7 1037.65 51
0 4 12 20078.2 951.120 42
0 4 12 20560.9 972.916 19
0 4 12 19521.5 1003.98 36
0 4 13 9634.70 677.823 36
0 4 13 10002.4 649.245 19
0 4 13 8978.31 662.678 51
0 4 14 11712.9 639.840 36
0 4 14 11256.2 633.104 34
0 4 15 28211.2 897.359 34
0 -5 12 37895.1 1124.91 14
0 -5 12 39805.3 1087.00 20
0 -5 12 40140.5 1149.85 31
0 -5 11 13216.7 672.010 20
0 -5 11 13659.3 715.564 31
0 -5 11 14336.2 661.007 43
0 -5 10 2252.15 347.106 43
0 -5 10 2185.03 387.389 20
0 -5 10 2038.00 417.022 31
0 -5 9 34235.7 1331.65 20
0 -5 9 35271.8 1296.57 43
0 -5 9 34735.2 1409.17 31
0 -5 9 31732.7 1309.15 24
0 -5 8 22642.4 1148.20 31
0 -5 8 19847.2 1007.55 24
0 -5 7 329.421 366.105 31
0 -5 7 -216.220 276.956 24
0 -5 6 7443.02 952.395 3
0 -5 6 8051.95 1075.92 6
0 -5 5 15448.3 1414.82 6
0 -5 5 17386.7 1437.91 3
0 -5 4 2022.48 526.311 6
0 -5 4 1636.49 447.197 3
0 -5 3 2138.13 484.454 6
0 -5 2 13936.1 1079.47 6
0 -5 2 14648.8 1032.56 4
0 5 -2 13640.3 1057.39 5
0 -5 2 15777.6 904.125 7
0 5 -1 106989. 3089.89 5
0 -5 1 110848. 3263.50 4
0 -5 1 111101. 3210.50 6
0 -5 1 103940. 2947.79 7
0 -5 0 311288. 6704.22 7
0 5 0 304226. 6533.17 5
0 -5 0 318019. 6576.03 6
0 -5 0 305153. 6915.35 4
0 -5 -1 45990.7 1792.87 7
0 -5 -1 45602.5 1870.09 4
0 -5 -2 135280. 3684.93 7
0 -5 -2 139235. 3753.49 4
0 -5 -3 259047. 6002.44 7
0 5 3 255444. 5252.26 1
0 -5 -3 268891. 5979.78 4
0 5 4 83273.0 2341.00 1
0 5 4 84179.2 2651.96 11
0 -5 -4 87624.2 2681.20 4
0 -5 -4 88582.4 2792.23 7
0 5 5 5438.28 549.586 1
0 -5 -5 4957.62 621.781 7
0 -5 -5 5143.26 567.801 4
0 5 5 4487.81 589.677 11
0 5 6 9056.97 836.181 11
0 -5 -6 9324.53 835.088 7
0 5 6 9493.52 798.883 1
0 5 7 23790.7 1377.17 1
0 -5 -7 25266.6 1413.42 7
0 5 7 23669.0 1490.58 11
0 5 8 3985.17 700.036 11
0 5 8 4335.32 643.920 1
0 5 9 38091.4 2235.74 11
0 5 9 37082.1 2307.84 2
0 5 10 326.413 282.886 26
0 5 10 699.514 308.294 51
0 5 10 395.828 299.440 27
0 5 10 730.862 323.859 45
0 5 10 113.871 235.541 19
0 5 11 22278.4 1003.33 19
0 5 11 24078.4 1193.49 27
0 5 11 23654.5 1163.80 45
0 5 11 24315.4 1114.29 51
0 5 12 12499.9 785.250 42
0 5 12 12668.3 729.636 19
0 5 12 13118.4 862.010 45
0 5 12 11995.6 773.223 51
0 5 13 2401.70 387.607 51
0 5 13 3048.02 385.767 19
0 5 13 2145.83 373.208 36
0 5 13 2415.34 372.284 42
0 5 14 23306.0 899.834 36
0 5 14 24932.6 951.825 51
0 5 14 21497.5 877.492 34
0 5 14 22428.0 826.345 42
0 5 15 36111.2 1021.69 34
0 5 15 35699.8 1013.80 36
0 -6 12 7269.01 349.159 38
0 -6 12 6710.01 340.168 14
0 -6 11 32691.9 1020.24 20
0 -6 10 22056.9 955.440 31
0 -6 10 21792.5 927.088 20
0 -6 9 1159.39 354.466 31
0 -6 9 1954.64 391.478 20
0 -6 8 58501.7 1806.40 24
0 -6 8 57673.8 1957.21 31
0 -6 8 56933.1 1871.04 20
0 -6 7 46321.2 1795.39 31
0 -6 7 49266.8 1628.92 24
0 -6 6 34111.5 1513.76 31
0 -6 5 4086.85 597.757 31
0 -6 5 3681.16 781.706 6
0 6 -4 534.712 482.284 5
0 -6 4 1221.87 511.100 3
0 -6 4 225.394 391.792 6
0 -6 3 39176.2 2170.68 6
0 6 -3 40877.7 2318.73 5
0 -6 3 38698.8 2251.68 3
0 -6 2 6114.41 773.894 6
0 6 -2 6730.89 877.772 5
0 -6 1 12466.5 1104.64 4
0 6 -1 12321.6 1004.61 5
0 -6 1 13481.8 978.446 7
0 -6 0 73378.2 2806.36 4
0 -6 0 77889.0 2664.65 7
0 6 0 72550.1 2477.97 5
0 -6 -1 85668.7 2914.25 7
0 -6 -1 84931.3 3040.08 4
0 -6 -2 28590.5 1632.28 4
0 -6 -2 30903.8 1650.24 7
0 -6 -3 77746.7 2838.25 7
0 -6 -3 78548.4 2848.52 4
0 -6 -4 143681. 4178.88 4
0 -6 -4 151453. 4350.55 7
0 6 5 100440. 3245.44 11
0 -6 -5 101018. 3406.96 7
0 -6 -6 9908.18 964.983 7
0 6 6 10290.6 970.264 11
0 -6 -7 53830.0 2368.18 7
0 6 7 52833.6 2404.03 11
0 6 7 55434.8 2235.73 1
0 6 8 169854. 5136.87 11
0 6 9 125369. 3103.55 51
0 6 9 118889. 3166.49 27
0 6 9 128081. 3043.31 15
0 6 9 125592. 3085.15 26
0 6 10 1031.98 345.514 27
0 6 10 741.539 315.214 51
0 6 10 1305.12 340.450 26
0 6 10 877.535 329.100 45
0 6 11 8728.89 676.875 26
0 6 11 7944.69 640.532 51
0 6 12 257.996 307.522 42
0 6 12 235.692 323.062 45
0 6 12 215.458 272.852 51
0 6 13 952.550 311.067 42
0 6 13 678.198 273.209 36
0 6 13 1078.72 293.668 51
0 6 14 6103.52 444.060 36
0 6 14 6369.41 441.538 51
0 6 14 6139.98 423.871 42
0 6 14 5401.07 416.145 34
0 6 15 9124.62 419.967 34
0 6 15 9452.03 416.640 36
0 -7 11 14066.2 519.995 14
0 -7 11 14534.4 512.709 38
0 -7 11 14211.2 501.801 20
0 -7 10 20752.1 791.183 20
0 -7 9 888.091 217.633 50
0 -7 9 805.306 317.591 20
0 -7 8 15640.0 880.532 20
0 -7 7 66011.4 2043.19 20
0 -7 7 61091.2 2100.94 31
0 -7 6 63816.9 2053.63 20
0 -7 6 56598.5 2100.14 31
0 -7 5 7091.34 747.198 31
0 -7 5 7240.02 686.042 20
0 7 -4 1871.47 356.289 25
0 -7 4 1329.26 370.897 20
0 7 -3 59481.3 3026.54 5
0 -7 2 115769. 4459.66 3
0 7 -2 116290. 4126.63 5
0 -7 1 359.416 455.322 3
0 7 -1 989.990 422.096 5
0 -7 0 1776.01 518.578 7
0 -7 -1 1073.24 481.465 7
0 -7 -1 1184.55 491.904 4
0 -7 -2 37351.3 2133.97 4
0 -7 -2 41265.9 2142.63 7
0 -7 -3 16009.3 1366.93 4
0 -7 -3 14917.7 1300.23 7
0 -7 -4 243407. 6592.72 7
0 7 4 246800. 6265.79 11
0 -7 -5 28355.1 1830.17 7
0 7 5 24748.4 1584.06 11
0 -7 -6 103050. 3763.49 7
0 7 6 98306.0 3506.57 11
0 7 7 -182.288 266.633 16
0 7 7 -130.649 282.157 41
0 -7 -7 358.583 419.149 7
0 7 7 521.041 420.331 11
0 7 8 11417.5 714.692 17
0 7 8 11531.7 800.936 41
0 7 8 10823.7 718.541 26
0 7 9 39407.2 1460.20 26
0 7 9 40654.8 1460.89 15
0 7 9 39775.9 1547.01 41
0 7 9 40852.9 1464.15 51
0 7 10 31542.5 1220.46 15
0 7 10 31775.7 1272.80 51
0 7 10 29832.5 1253.47 26
0 7 11 944.882 284.078 51
0 7 11 641.454 344.486 45
0 7 11 898.388 304.282 26
0 7 12 4983.73 553.943 45
0 7 12 5426.07 488.444 51
0 7 12 5877.92 588.324 42
0 7 13 7919.24 598.021 45
0 7 13 6322.01 491.966 36
0 7 13 7074.10 534.909 42
0 7 14 4965.41 369.986 36
0 7 14 5735.39 397.935 42
0 8 -9 1177.47 203.671 48
0 -8 9 820.271 221.875 20
0 -8 9 635.438 181.310 38
0 -8 8 1558.68 272.504 50
0 -8 8 1736.85 325.926 20
0 -8 8 2093.55 298.377 38
0 -8 7 21363.3 1007.20 20
0 -8 6 21206.6 1068.06 20
0 -8 5 10227.6 812.523 20
0 8 -5 11163.3 697.579 25
0 -8 4 21817.5 1186.74 20
0 8 -4 23052.4 1077.29 25
0 8 -3 19291.3 1030.34 25
0 -8 3 17686.0 1077.58 20
0 -8 3 20493.4 989.611 46
0 -8 2 176953. 4105.11 46
0 8 -2 175915. 4166.88 25
0 8 -1 211600. 4795.89 25
0 8 0 7650.23 666.288 25
0 8 0 8719.50 702.804 48
0 -8 -1 67560.1 3043.57 7
0 -8 -1 70746.4 3400.86 3
0 -8 -2 21618.9 1696.61 7
0 -8 -3 6863.35 1028.39 7
0 8 4 654.291 412.116 11
0 8 5 26857.0 1116.88 48
0 -8 -5 27146.6 1124.93 46
0 8 5 28386.4 1216.98 41
0 8 5 27671.0 1190.47 16
0 8 5 28269.0 1233.00 17
0 8 6 840.644 362.142 41
0 8 6 1041.79 372.144 17
0 8 6 1354.73 376.535 16
0 8 7 8799.58 656.765 26
0 8 7 9439.50 739.883 17
0 8 7 9801.32 752.441 41
0 8 7 8935.68 688.461 16
0 8 8 1289.96 407.990 41
0 8 8 1696.14 365.838 26
0 8 9 23793.4 1074.41 26
0 8 9 22992.8 1091.67 15
0 8 9 21580.1 1137.59 41
0 8 10 37051.3 1370.22 26
0 8 10 37323.7 1351.55 15
0 8 11 7126.31 642.600 45
0 8 11 8677.20 568.292 15
0 8 11 9044.28 727.586 42
0 8 11 9219.93 628.609 26
0 8 12 17646.3 895.045 45
0 8 12 17695.8 898.133 42
0 8 13 33593.4 1110.79 45
0 8 13 31279.2 1082.17 42
0 8 14 21422.9 680.666 36
0 8 14 20847.8 684.854 34
0 8 14 21261.9 713.309 42
0 -9 8 1554.18 218.444 20
0 -9 8 1779.36 198.836 50
0 9 -8 2165.39 234.946 48
0 -9 7 2616.37 321.849 50
0 -9 7 2503.66 321.174 20
0 9 -7 3577.51 403.653 48
0 -9 6 7921.32 586.435 20
0 -9 6 7584.69 573.770 50
0 9 -6 7866.94 643.213 48
0 -9 5 5517.57 553.633 20
0 -9 4 3958.35 512.514 20
0 9 -4 3875.13 467.757 25
0 9 -3 12595.5 840.387 25
0 -9 3 13761.3 779.029 46
0 9 -2 21327.2 1320.19 48
0 -9 2 24207.5 1124.66 46
0 9 -2 24088.7 1213.05 25
0 9 -1 39519.8 1759.26 48
0 -9 1 41597.3 1596.98 46
0 9 -1 40697.4 1658.76 25
0 9 0 1009.56 430.275 25
0 9 0 97.7201 372.207 48
0 -9 0 937.009 371.864 46
0 9 1 11734.6 853.733 48
0 -9 -1 10184.7 825.321 46
0 9 1 11888.8 893.404 25
0 9 2 17916.2 1009.24 48
0 9 2 18501.1 1067.35 25
0 -9 -2 19298.9 1091.28 46
0 9 3 33998.7 1415.57 25
0 -9 -3 33946.2 1470.30 46
0 9 3 33337.8 1355.59 48
0 9 4 29504.7 1267.96 41
0 -9 -4 29339.6 1299.03 46
0 9 4 26636.7 1189.97 48
0 9 4 29073.4 1279.44 16
0 -9 -5 19975.5 1005.93 46
0 9 5 18674.6 946.304 48
0 9 5 18228.8 1017.13 41
0 9 5 19495.4 1030.27 16
0 -9 -6 1476.25 362.940 46
0 9 6 645.768 355.574 16
0 9 6 383.179 367.228 41
0 9 7 36465.9 1482.68 41
0 9 7 35199.1 1421.38 16
0 9 7 37980.5 1399.98 26
0 9 8 4195.82 558.182 41
0 9 8 4303.25 466.228 26
0 9 8 4758.64 569.346 15
0 9 9 5596.00 575.412 41
0 9 9 6170.67 591.499 15
0 9 9 6380.49 544.347 26
0 9 10 31300.4 1358.39 42
0 9 10 28871.5 1139.49 15
0 9 10 31490.1 1165.91 26
0 9 11 13123.5 668.111 26
0 9 11 11989.4 766.411 42
0 9 11 12067.8 738.222 45
0 9 11 11629.7 620.476 15
0 9 12 2784.68 364.924 45
0 9 12 2634.62 371.976 42
0 9 13 22732.0 776.719 36
0 9 13 25064.6 856.175 42
0 10 -6 2118.87 278.737 48
0 -10 6 2065.47 266.959 50
0 -10 6 1957.48 237.406 20
0 -10 5 1475.88 272.242 20
0 10 -5 1583.35 327.408 48
0 -10 5 903.224 274.636 50
0 10 -4 692.745 362.456 48
0 -10 4 162.214 307.149 50
0 10 -3 1665.22 458.651 48
0 -10 3 2458.89 460.785 50
0 -10 3 2785.44 355.595 46
0 -10 2 2308.64 489.522 50
0 -10 2 2777.55 416.801 46
0 10 -2 2094.72 511.646 48
0 10 -1 11617.7 938.794 48
0 10 -1 11093.6 860.882 25
0 -10 1 10165.6 840.164 50
0 -10 1 12076.8 808.343 46
0 -10 0 35992.1 1597.23 50
0 -10 0 37161.6 1536.99 46
0 10 0 37393.0 1636.51 25
0 10 0 36573.2 1609.41 48
0 -10 -1 83.5139 392.103 50
0 10 1 1035.16 480.503 25
0 10 1 1349.86 440.575 48
0 -10 -1 836.645 453.445 46
0 10 2 28491.5 1309.67 48
0 10 2 29381.8 1238.12 41
0 -10 -2 30314.1 1447.49 46
0 10 3 71752.7 2208.55 48
0 10 3 73070.5 2172.79 41
0 -10 -3 75732.8 2416.10 46
0 10 3 76036.2 2326.15 16
0 10 4 27607.3 1212.57 41
0 10 4 24117.1 1197.28 16
0 -10 -4 27229.2 1291.21 46
0 10 4 23950.7 1117.96 48
0 10 5 769.216 323.680 48
0 -10 -5 1468.93 426.171 46
0 10 5 1455.98 414.400 41
0 10 5 1295.31 398.893 16
0 10 6 1417.21 407.095 16
0 10 6 1746.62 356.329 26
0 -10 -6 1809.75 369.413 46
0 10 6 1403.53 434.852 41
0 10 7 51572.2 1771.13 41
0 10 7 52561.5 1665.96 26
0 10 8 2685.87 463.394 15
0 10 8 2103.37 346.691 26
0 10 8 1193.04 411.120 41
0 10 8 1850.65 427.919 42
0 10 9 1893.82 443.561 42
0 10 9 1419.36 367.274 15
0 10 10 875.407 342.101 42
0 10 10 475.091 261.943 45
0 10 10 1223.59 281.317 15
0 10 11 533.945 181.228 15
0 10 11 349.255 223.174 45
0 10 11 851.588 284.416 42
0 10 12 4259.51 330.697 45
0 10 12 3002.10 298.230 42
0 -11 5 1412.69 171.701 50
0 11 -5 1180.45 163.529 48
0 11 -4 1145.04 230.056 48
0 -11 4 1472.76 238.999 50
0 -11 3 6249.68 489.112 50
0 11 -3 6509.42 520.312 48
0 -11 2 6753.77 565.904 50
0 11 -2 6975.03 589.026 48
0 -11 2 7580.88 470.585 46
0 -11 1 389.864 278.274 46
0 -11 1 78.8025 298.802 50
0 11 -1 100.045 329.647 48
0 -11 0 1601.52 390.268 50
0 -11 0 1731.98 406.072 46
0 11 0 2137.89 437.046 48
0 11 0 1575.41 409.779 16
0 11 1 8877.96 590.366 41
0 -11 -1 9504.13 764.697 46
0 11 1 8691.00 710.926 48
0 11 1 8808.88 736.783 16
0 -11 -2 3321.35 609.482 46
0 11 2 3335.19 417.013 41
0 11 2 3106.87 469.826 48
0 11 2 3249.40 504.849 16
0 11 3 18522.7 1008.10 16
0 11 3 17279.6 912.080 48
0 -11 -3 19163.3 1130.34 46
0 11 3 18324.6 900.142 41
0 11 4 23654.0 1037.14 48
0 11 4 26661.1 1184.23 16
0 -11 -4 28048.2 1285.83 46
0 11 4 24222.6 1069.60 41
0 -11 -5 19423.3 976.466 46
0 11 5 17271.6 912.013 16
0 11 5 16661.9 882.996 41
0 11 6 7877.27 610.811 16
0 -11 -6 6774.76 528.101 46
0 11 6 7508.40 614.997 41
0 11 7 17528.0 940.379 15
0 11 7 15943.0 847.092 41
0 11 8 56970.1 1699.39 15
0 11 9 8830.87 538.806 15
0 11 10 789.365 201.282 15
0 11 10 421.170 189.121 45
0 11 11 1050.88 171.551 45
0 12 -2 16755.9 630.950 48
0 12 -1 474.457 195.318 16
0 -12 1 62.5072 131.172 46
0 12 -1 109.236 165.623 48
0 -12 0 912.232 251.874 46
0 12 0 698.056 246.245 16
0 12 0 981.140 237.550 48
0 12 1 2329.90 347.146 16
0 -12 -1 2769.57 362.041 46
0 12 1 2323.22 312.618 48
0 12 2 3100.13 303.345 41
0 -12 -2 2739.89 390.088 46
0 12 2 2653.00 374.813 16
0 12 2 2900.38 324.551 48
0 -12 -3 6089.49 564.403 46
0 12 3 6101.51 435.163 41
0 12 3 6207.70 522.152 16
0 -12 -4 6457.80 543.095 46
0 12 4 5979.33 447.667 41
0 12 4 7340.58 525.185 16
0 -12 -5 17699.9 786.901 46
0 12 5 19049.2 954.615 15
0 12 6 1291.67 273.154 41
0 -12 -6 1665.09 245.185 46
0 12 6 1638.37 338.862 15
0 12 7 12843.8 672.697 15
0 12 8 16122.4 673.599 15
-1 12 7 6064.31 435.563 15
1 -12 -6 7974.08 412.406 46
-1 12 6 8400.52 485.712 41
-1 12 5 1856.82 353.252 15
1 -12 -5 1373.15 251.743 46
-1 12 5 1267.36 261.552 41
-1 12 4 -237.289 228.397 15
-1 12 4 -117.298 207.243 41
1 -12 -4 64.1952 227.000 46
-1 12 3 335.766 216.240 16
-1 12 3 -97.8844 183.332 41
1 -12 -3 569.346 285.027 46
-1 12 3 258.295 196.686 15
1 -12 -2 13645.3 686.588 46
-1 12 2 12207.7 565.800 41
-1 12 2 12463.5 651.896 16
-1 12 1 16631.7 722.149 16
-1 12 1 15431.4 591.185 41
1 -12 -1 16467.4 696.716 46
1 -12 0 9227.88 448.151 46
-1 12 0 7492.69 474.268 48
-1 12 -1 3616.83 301.448 48
-1 11 10 17749.2 643.999 15
-1 11 10 17309.5 646.842 45
-1 11 9 1291.80 253.653 15
-1 11 9 990.667 230.467 45
-1 11 8 4225.61 421.378 41
-1 11 8 4692.08 443.157 15
1 -11 -7 61981.4 1605.85 46
-1 11 7 64730.1 1833.80 41
1 -11 -6 47214.5 1452.25 46
-1 11 6 47729.5 1565.02 41
1 -11 -5 2044.88 392.283 46
-1 11 5 1741.68 419.790 15
-1 11 5 1871.95 397.269 41
-1 11 5 1654.49 359.720 16
-1 11 4 5350.30 590.227 15
1 -11 -4 4464.09 550.396 46
-1 11 4 4651.81 533.599 41
-1 11 4 5115.61 539.882 16
1 -11 -3 10335.8 761.564 46
-1 11 3 11294.3 765.175 16
-1 11 3 9483.14 710.551 48
-1 11 3 10694.3 709.175 41
-1 11 2 1362.24 352.820 41
-1 11 2 862.654 344.444 48
-1 11 2 928.021 378.075 16
1 -11 -2 694.532 385.168 46
-1 11 1 5869.10 610.125 48
-1 11 1 6351.79 629.799 16
1 -11 -1 6977.71 610.489 46
-1 11 1 6003.18 510.535 41
1 -11 0 14131.1 804.172 50
1 -11 0 12867.3 737.638 46
-1 11 0 11497.9 820.362 48
-1 11 0 14129.3 867.538 16
-1 11 0 13388.8 680.104 41
1 -11 1 6550.26 481.683 46
-1 11 -1 6079.84 420.116 41
-1 11 -1 7881.30 640.890 16
-1 11 -1 5626.05 581.961 48
1 -11 1 6590.92 567.530 50
-1 11 -2 4953.52 495.773 48
-1 11 -2 5851.68 481.939 16
1 -11 2 5862.64 487.734 50
1 -11 2 6612.07 402.403 46
-1 11 -3 8200.84 467.388 16
1 -11 3 7722.66 484.204 50
-1 11 -3 6766.06 491.607 48
-1 11 -4 11713.2 527.110 48
1 -11 4 10974.9 488.556 50
-1 10 12 3143.15 238.006 36
-1 10 11 13817.4 580.878 15
-1 10 11 13461.4 624.358 45
-1 10 11 14773.4 687.143 42
-1 10 10 15419.9 716.238 15
-1 10 10 13250.8 701.435 45
-1 10 10 15768.0 811.629 42
-1 10 9 1929.85 381.892 42
-1 10 9 1598.59 362.591 15
-1 10 8 380.490 310.549 15
-1 10 8 -322.106 387.506 41
-1 10 7 41393.2 1534.23 41
1 -10 -7 41176.6 1317.22 46
-1 10 7 42625.9 1578.81 15
-1 10 6 31235.4 1354.22 15
1 -10 -6 30224.1 1171.10 46
-1 10 6 27010.7 1201.82 16
-1 10 6 29578.5 1287.60 41
1 -10 -5 2040.25 417.270 46
-1 10 5 2375.05 483.727 41
-1 10 5 2464.72 444.091 16
-1 10 4 3587.55 555.722 41
-1 10 4 2633.28 445.498 48
1 -10 -4 2576.32 545.176 46
-1 10 4 2982.76 503.870 16
-1 10 3 24243.1 1168.86 41
-1 10 3 23214.9 1165.86 48
-1 10 3 23434.7 1178.09 16
1 -10 -3 25385.2 1260.77 46
1 -10 -2 14079.5 967.443 46
-1 10 2 12693.3 904.995 48
-1 10 2 13130.0 917.915 16
1 -10 -1 11999.7 820.572 50
1 -10 -1 11947.2 885.383 46
-1 10 1 11370.6 869.661 16
-1 10 1 12046.3 942.258 48
-1 10 0 4403.98 647.687 48
1 -10 0 4014.35 559.498 46
1 -10 0 4267.53 565.644 50
-1 10 -1 7672.13 823.540 48
1 -10 1 8845.04 669.206 46
1 -10 1 7922.16 725.193 50
1 -10 2 2840.65 498.986 50
-1 10 -2 3857.11 649.213 48
1 -10 2 3487.94 408.792 46
1 -10 3 777.778 370.960 50
-1 10 -3 823.029 405.134 48
1 -10 4 4451.43 482.624 50
-1 10 -4 4677.76 512.597 48
1 -10 5 6871.10 423.904 20
1 -10 5 7591.93 492.461 50
-1 10 -5 7072.15 500.926 48
1 -10 6 19881.0 685.269 50
-1 10 -6 20670.7 703.350 48
-1 9 13 18392.6 622.534 36
-1 9 12 8787.49 509.260 45
-1 9 12 7714.72 511.141 42
-1 9 12 7742.24 407.291 15
-1 9 11 1349.17 280.388 45
-1 9 11 2063.46 377.765 42
-1 9 11 2117.44 301.449 15
-1 9 10 1926.72 389.227 45
-1 9 10 1798.34 369.032 15
-1 9 10 2770.91 466.988 42
-1 9 9 1269.05 401.267 15
-1 9 9 115.632 402.541 41
-1 9 9 554.663 352.396 42
-1 9 8 1385.66 416.807 15
-1 9 8 528.232 382.578 41
-1 9 8 1023.93 351.272 42
-1 9 7 1682.71 473.314 41
-1 9 7 2131.93 451.674 15
1 -9 -6 69833.2 2033.47 46
-1 9 6 74472.6 2243.79 41
-1 9 6 69772.2 2146.70 16
-1 9 5 30439.8 1293.45 48
1 -9 -5 32909.1 1336.59 46
-1 9 5 33084.2 1375.01 16
-1 9 5 35603.0 1440.66 41
1 -9 -4 7310.26 688.678 46
-1 9 4 6741.16 644.410 16
-1 9 4 6738.71 626.533 48
-1 9 3 116285. 3060.27 16
1 -9 -3 109975. 3013.15 46
-1 9 3 111585. 3010.60 48
1 -9 -2 156734. 3884.80 46
-1 9 2 159264. 3926.41 48
-1 9 1 54418.3 1970.45 48
1 -9 -1 51483.8 1836.76 46
1 -9 -1 51858.2 1796.87 50
1 -9 0 193.409 336.777 46
1 -9 0 -162.453 405.244 50
-1 9 0 1005.13 485.662 48
1 -9 1 58831.7 1944.94 46
-1 9 -1 65825.8 2390.08 48
1 -9 1 62097.9 2114.80 50
1 -9 2 45925.5 1794.65 50
-1 9 -2 51618.1 2153.33 48
1 -9 2 48002.8 1628.44 46
-1 9 -3 22553.5 1371.55 48
1 -9 3 21810.6 951.124 46
1 -9 3 18835.3 1091.23 50
1 -9 4 4252.05 552.718 50
1 -9 4 5094.59 607.726 20
-1 9 -4 3818.28 616.712 48
1 -9 5 93.4901 287.353 20
1 -9 5 309.205 313.476 50
1 -9 6 1066.72 294.907 20
1 -9 6 1114.49 291.161 50
-1 9 -6 1422.99 335.183 48
1 -9 7 2291.96 270.104 50
-1 9 -7 2729.38 296.666 48
1 -9 7 2922.74 316.012 20
1 -9 8 2479.10 231.803 20
-1 8 13 42218.9 1241.75 42
-1 8 13 40900.1 1207.30 36
-1 8 12 25187.0 889.672 15
-1 8 12 25263.2 1041.18 42
-1 8 12 27071.5 1043.95 45
-1 8 11 12100.8 783.909 42
-1 8 11 10334.4 718.059 45
-1 8 11 10798.2 645.601 15
-1 8 10 6410.92 646.468 42
-1 8 10 6253.29 553.621 15
-1 8 9 24634.0 1207.80 42
-1 8 9 25394.1 1199.01 41
-1 8 9 25689.0 1154.67 15
-1 8 8 36459.7 1492.74 42
-1 8 8 36113.2 1486.86 41
-1 8 8 37715.2 1470.19 15
-1 8 7 5322.52 603.169 41
1 -8 -6 6697.73 557.111 46
-1 8 6 6666.90 649.564 41
-1 8 6 5753.10 575.977 16
-1 8 5 11827.0 767.960 16
1 -8 -5 11583.9 727.974 46
-1 8 5 12806.8 840.013 41
-1 8 5 10193.9 703.768 48
1 -8 -4 11039.0 735.828 46
-1 8 4 11896.1 765.191 16
-1 8 4 11850.4 761.163 48
-1 8 3 6276.13 587.965 16
-1 8 3 6191.82 575.720 48
1 -8 -3 5695.39 561.106 46
1 -8 -2 4962.05 541.045 46
-1 8 2 4339.74 517.898 25
-1 8 2 4780.68 530.006 48
1 -8 -1 114636. 3007.16 46
1 -8 -1 118477. 2976.57 50
-1 8 1 122318. 3140.79 48
-1 8 0 29080.0 1340.74 48
1 -8 0 27110.0 1206.03 46
-1 8 0 26455.0 1217.02 25
-1 8 -1 2002.27 455.865 48
-1 8 -1 2040.84 410.994 25
1 -8 1 2247.21 406.895 46
-1 8 -2 51667.9 1798.43 25
-1 8 -2 58628.1 2189.77 48
1 -8 2 56258.2 1792.54 46
1 -8 3 129520. 3362.85 20
-1 8 -3 120123. 3110.66 25
1 -8 4 12589.6 913.846 20
1 -8 5 2750.74 498.000 20
1 -8 6 7254.69 622.831 38
1 -8 6 7988.89 688.259 20
1 -8 6 6893.45 606.613 50
1 -8 7 11456.1 668.173 50
1 -8 7 11470.1 718.678 20
-1 8 -7 12451.2 737.181 48
1 -8 7 11127.4 692.490 38
-1 8 -8 9842.11 541.032 48
1 -8 8 9157.25 497.014 50
1 -8 8 9095.53 564.752 20
1 -8 8 8349.86 517.087 38
1 -8 9 10325.1 464.648 38
1 -8 9 9659.12 467.475 14
1 -8 9 10974.7 515.140 20
-1 7 14 2467.61 231.215 34
-1 7 14 2579.52 261.745 42
-1 7 14 2650.10 269.659 36
-1 7 13 15288.3 724.911 45
-1 7 13 13559.8 697.063 36
-1 7 13 13153.2 689.989 42
-1 7 12 54303.3 1694.00 45
-1 7 12 50800.3 1663.02 42
-1 7 11 74250.6 2193.32 42
-1 7 11 72043.8 2164.71 45
-1 7 11 69463.4 1970.70 15
-1 7 10 1250.03 333.033 15
-1 7 10 1591.25 428.946 42
-1 7 9 37746.7 1482.36 41
-1 7 9 35930.8 1390.57 15
-1 7 8 109998. 2961.18 41
-1 7 8 110520. 2898.58 15
-1 7 7 34735.9 1396.17 41
1 -7 -6 4471.62 942.037 7
-1 7 6 5012.48 833.112 11
1 -7 -5 10691.1 1130.11 7
-1 7 5 9297.29 1033.52 11
-1 7 4 20954.0 1518.80 11
1 -7 -4 20621.2 1553.99 7
1 -7 -3 32410.8 1933.87 7
1 -7 -2 1599.99 508.676 7
1 -7 -1 8599.77 948.840 7
1 -7 -1 8968.66 1053.90 3
1 -7 0 7652.39 1003.12 3
1 -7 0 9168.11 930.639 7
1 -7 1 8488.62 1109.14 3
1 -7 2 511.871 475.756 3
-1 7 -2 97.7809 345.253 5
1 -7 3 73745.6 2233.29 20
-1 7 -3 71777.8 2088.97 25
1 -7 4 112541. 3053.80 20
-1 7 -4 113358. 2853.86 25
1 -7 5 4664.56 580.132 20
1 -7 6 4673.85 567.633 20
1 -7 7 51279.6 1771.84 20
1 -7 7 51166.8 1652.39 50
1 -7 8 14976.6 842.464 20
1 -7 8 14937.7 732.922 50
1 -7 9 3593.05 418.859 38
1 -7 9 3954.44 433.415 20
1 -7 10 750.733 207.935 20
1 -7 10 790.837 205.344 38
1 -7 10 453.210 181.740 14
-1 6 15 771.431 147.948 36
-1 6 14 2462.46 265.008 34
-1 6 14 2312.71 269.045 42
-1 6 14 2483.10 290.658 36
-1 6 13 281.453 264.239 36
-1 6 13 1270.54 321.113 42
-1 6 13 834.561 240.201 19
-1 6 12 14343.1 829.181 42
-1 6 12 13438.0 726.549 19
-1 6 12 15817.6 892.671 45
-1 6 11 645.128 260.850 19
-1 6 11 1134.33 389.035 42
-1 6 11 883.540 392.012 45
-1 6 10 14395.6 912.662 45
-1 6 10 15222.3 831.539 15
-1 6 9 53870.9 1739.80 15
-1 6 9 53405.9 1801.08 41
-1 6 8 81125.1 2316.60 41
-1 6 8 79038.0 2238.65 15
-1 6 7 101312. 3371.76 1
-1 6 7 97803.3 3646.24 11
1 -6 -7 104571. 3558.75 7
1 -6 -6 159591. 4641.42 7
-1 6 6 147492. 4572.22 11
-1 6 5 3437.14 616.278 11
1 -6 -5 3574.06 649.925 7
1 -6 -4 79216.7 2937.20 7
1 -6 -3 250229. 6243.86 7
1 -6 -2 7207.82 814.583 7
1 -6 -2 5073.00 679.306 3
1 -6 -1 8281.32 888.025 3
1 -6 -1 7381.84 785.706 7
1 -6 0 1303.44 381.913 7
1 -6 0 961.446 392.065 3
1 -6 1 5332.21 791.782 3
-1 6 -1 5597.44 761.481 5
1 -6 1 5896.54 649.653 7
1 -6 2 529.825 452.455 3
-1 6 -2 1624.11 531.664 5
-1 6 -3 10886.5 1202.49 5
1 -6 3 11940.9 1252.08 3
1 -6 4 56117.9 2854.95 3
1 -6 4 59968.5 2826.91 6
-1 6 -4 61373.1 3128.96 5
1 -6 5 29563.2 1287.28 20
1 -6 5 36084.6 1659.21 31
1 -6 6 683.848 349.665 20
1 -6 6 -54.6535 436.587 31
1 -6 7 12784.5 934.843 31
1 -6 7 13802.9 895.408 20
1 -6 8 56603.2 1868.04 20
1 -6 8 58208.8 1959.68 31
1 -6 9 67107.6 1959.59 20
1 -6 9 66355.4 1987.46 31
1 -6 10 827.801 277.402 20
1 -6 11 6496.95 427.582 38
1 -6 11 5119.42 387.176 14
1 -6 11 6026.48 390.747 20
-1 5 15 5264.28 331.823 36
-1 5 15 4864.31 283.645 49
-1 5 14 12517.7 574.262 42
-1 5 14 12750.4 599.010 34
-1 5 14 13601.6 667.863 36
-1 5 13 18661.1 873.057 42
-1 5 13 20237.4 946.843 36
-1 5 13 20328.2 875.404 19
-1 5 12 13637.0 772.200 19
-1 5 12 12736.1 799.609 42
-1 5 12 12486.2 802.146 36
-1 5 12 13445.6 845.822 45
-1 5 11 516.896 307.400 45
-1 5 11 -122.938 303.636 19
-1 5 11 698.853 361.736 42
-1 5 10 155.457 321.088 45
-1 5 9 16679.7 845.906 15
-1 5 8 13700.2 1161.84 1
-1 5 8 11078.1 1152.86 11
1 -5 -7 15647.2 1148.70 7
-1 5 7 17163.2 1206.01 1
-1 5 7 15433.1 1289.78 11
-1 5 6 110766. 3273.01 1
-1 5 6 102295. 3451.20 11
1 -5 -6 108307. 3353.38 7
-1 5 5 120068. 3682.39 11
1 -5 -5 125449. 3665.85 7
-1 5 5 129138. 3443.26 1
1 -5 -4 129688. 3664.93 7
-1 5 4 124412. 3654.76 11
1 -5 -3 149662. 4043.48 7
1 -5 -2 267868. 6061.62 3
1 -5 -2 271065. 6181.11 7
1 -5 -1 7797.82 760.993 3
1 -5 -1 7236.85 692.490 7
1 -5 0 18934.4 1235.32 3
-1 5 0 18672.7 1077.82 5
1 -5 0 18717.5 1077.78 7
-1 5 -1 31221.8 1524.90 5
1 -5 1 31330.8 1694.79 3
1 -5 1 33874.2 1496.67 6
1 -5 1 33303.0 1434.28 7
1 -5 2 56204.6 2196.38 6
-1 5 -2 55478.8 2256.03 5
1 -5 2 50238.1 2317.98 3
1 -5 3 3367.07 583.234 6
-1 5 -3 4233.47 671.726 5
1 -5 3 3244.25 599.650 3
1 -5 4 12721.3 1196.66 3
1 -5 4 11172.0 1099.07 6
-1 5 -4 13484.4 1258.68 5
1 -5 5 2028.76 602.650 3
-1 5 -5 3240.61 687.732 5
1 -5 5 3042.68 668.109 6
1 -5 6 2847.81 696.400 6
1 -5 6 3117.37 729.145 3
1 -5 7 883.768 336.476 20
1 -5 7 757.528 309.268 24
1 -5 7 797.166 428.363 31
1 -5 8 18598.7 1059.84 31
1 -5 8 17751.2 980.021 20
1 -5 8 18822.9 951.269 24
1 -5 9 57093.8 1784.51 43
1 -5 9 53310.3 1772.67 20
1 -5 9 58524.5 1893.26 31
1 -5 10 16112.6 827.621 20
1 -5 10 15711.7 793.361 43
1 -5 10 15714.4 837.074 31
1 -5 11 1158.46 252.627 43
1 -5 11 1142.86 259.920 31
1 -5 11 1322.13 275.661 20
1 -5 12 15309.7 642.760 14
1 -5 12 16092.7 648.580 38
1 -5 12 15368.0 577.818 20
-1 4 15 3261.34 242.343 49
-1 4 15 3714.02 269.356 34
-1 4 14 22081.7 894.701 36
-1 4 14 21527.9 820.376 34
-1 4 13 45686.2 1484.02 51
-1 4 13 46959.1 1484.99 19
-1 4 13 42822.9 1401.79 34
-1 4 13 45101.0 1511.20 36
-1 4 13 43308.9 1375.81 42
-1 4 12 3417.08 473.928 36
-1 4 12 4105.53 478.344 42
-1 4 12 4754.16 496.928 19
-1 4 12 4080.02 479.995 51
-1 4 11 7240.27 586.097 51
-1 4 11 7118.36 618.496 42
-1 4 11 6298.28 554.715 19
-1 4 11 7793.16 687.578 45
-1 4 10 2264.94 389.644 51
-1 4 10 2408.00 404.701 45
-1 4 9 11913.4 1280.24 11
-1 4 9 11979.4 1283.70 2
-1 4 9 12651.5 1157.79 1
-1 4 8 7837.91 979.600 11
-1 4 8 8464.55 895.691 1
1 -4 -7 1035.60 354.246 7
-1 4 7 595.649 333.336 1
-1 4 7 879.219 392.995 11
-1 4 6 10681.4 929.170 11
-1 4 6 12174.4 915.053 1
1 -4 -6 11198.1 843.160 7
-1 4 5 31299.8 1512.23 11
1 -4 -5 29880.0 1388.05 7
1 -4 -4 1053.64 310.631 7
-1 4 4 1271.93 341.906 11
1 -4 -3 187619. 4027.84 3
1 -4 -3 183962. 4408.22 7
1 -4 -2 180267. 4178.56 7
1 -4 -2 169983. 3994.01 3
1 -4 -1 136562. 3488.10 3
1 -4 -1 140751. 3449.75 7
1 -4 0 5077.57 561.782 3
1 -4 0 5142.40 491.974 7
-1 4 0 4658.21 479.266 5
1 -4 0 5687.34 447.429 6
-1 4 -1 145884. 3661.74 5
1 -4 1 146446. 3947.43 3
1 -4 1 150152. 3512.94 7
1 -4 1 152293. 3658.35 6
1 -4 2 2964.95 349.547 7
1 -4 2 2797.01 483.951 3
1 -4 2 2910.45 454.260 6
-1 4 -2 2976.28 463.950 5
-1 4 -3 6820.80 719.035 5
1 -4 3 5921.10 691.228 6
1 -4 3 5722.59 706.609 3
1 -4 4 3880.10 617.965 6
1 -4 4 3697.65 625.216 3
1 -4 5 10183.5 1052.46 6
1 -4 5 10822.6 1053.36 3
1 -4 6 652.117 450.918 3
1 -4 6 595.971 396.620 6
1 -4 7 7355.98 1008.13 6
1 -4 7 6580.77 863.301 3
1 -4 8 1326.44 404.510 31
1 -4 8 985.392 336.565 24
1 -4 8 1301.15 333.473 43
1 -4 8 331.378 266.895 20
1 -4 9 8363.87 653.170 20
1 -4 9 8917.23 694.394 43
1 -4 9 8386.13 681.703 24
1 -4 9 8889.86 714.176 31
1 -4 10 1452.46 368.051 31
1 -4 10 1130.50 376.587 43
1 -4 10 996.270 302.461 20
1 -4 11 2543.83 361.521 22
1 -4 11 2344.14 365.365 43
1 -4 11 2047.88 332.310 20
1 -4 11 2044.57 344.974 31
1 -4 12 3664.05 378.145 14
1 -4 12 4310.73 398.410 43
1 -4 12 4416.43 363.994 20
1 -4 12 5162.96 402.252 31
1 -4 13 40581.2 1066.54 43
1 -4 13 39897.8 1085.60 14
1 -4 13 39904.0 1072.61 38
-1 3 15 6514.26 356.930 34
-1 3 15 5757.98 317.250 49
-1 3 14 18648.9 769.798 22
-1 3 14 17565.4 740.609 49
-1 3 14 17888.3 817.923 36
-1 3 14 19124.6 772.174 34
-1 3 13 61891.8 1872.52 36
-1 3 13 62317.4 1771.34 34
-1 3 13 63217.1 1857.05 19
-1 3 13 62343.1 1795.42 22
-1 3 12 37914.5 1438.40 51
-1 3 12 38694.5 1477.19 36
-1 3 12 41466.2 1425.60 22
-1 3 12 39529.8 1434.98 19
-1 3 11 896.408 317.244 19
-1 3 11 1678.05 349.581 22
-1 3 11 994.255 330.449 36
-1 3 11 1035.20 346.980 51
-1 3 11 2134.82 464.495 45
-1 3 11 1109.84 318.586 42
-1 3 10 1632.62 331.673 51
-1 3 10 2392.92 389.728 42
-1 3 10 1497.54 360.488 45
-1 3 9 164413. 4841.73 1
-1 3 9 161491. 5304.45 11
1 -3 -9 157260. 4494.72 9
-1 3 9 167306. 5276.58 2
-1 3 8 14361.2 1306.68 11
-1 3 8 15394.8 1315.84 2
-1 3 8 16669.0 1239.28 1
-1 3 7 40225.1 1805.80 1
-1 3 7 36584.7 1896.96 11
-1 3 6 12375.6 901.638 1
1 -3 -6 12031.6 779.784 7
-1 3 6 11452.5 941.014 11
1 -3 -5 11379.9 742.352 7
-1 3 5 10581.5 832.382 11
1 -3 -4 4633.46 463.416 7
-1 3 4 4307.10 494.198 11
-1 3 3 21470.4 650.817 10
1 -3 -3 20275.2 698.144 3
1 -3 -3 19435.3 934.206 7
1 -3 -2 2332.39 320.328 7
1 -3 -2 2153.23 258.976 3
-1 3 2 2658.62 224.063 10
1 -3 -1 155326. 2995.68 6
1 -3 -1 150753. 3438.19 7
1 -3 -1 147112. 3424.24 3
1 -3 0 131316. 3015.47 7
1 -3 0 124744. 3156.68 3
-1 3 0 132994. 3009.03 5
1 -3 0 132639. 2872.07 6
-1 3 -1 120868. 2861.34 5
1 -3 1 115907. 2706.46 7
1 -3 1 117417. 2856.31 6
1 -3 1 115385. 3065.53 3
1 -3 2 27524.6 1304.83 3
1 -3 2 28168.0 975.851 7
1 -3 2 26773.3 1221.12 6
1 -3 3 348399. 7400.17 6
1 -3 3 337386. 7401.89 3
1 -3 4 101348. 3124.86 3
1 -3 4 102016. 3183.19 6
1 -3 5 69260.7 2662.09 6
1 -3 5 68944.3 2552.90 3
1 -3 6 180411. 5215.79 6
1 -3 6 187388. 5038.53 3
1 -3 7 41355.5 2250.82 6
1 -3 7 40373.3 2015.82 3
1 -3 8 4487.28 800.786 6
1 -3 9 15254.7 881.478 24
1 -3 9 14968.7 861.526 22
1 -3 9 14254.5 795.275 20
1 -3 10 2528.99 379.865 20
1 -3 10 1562.52 354.675 22
1 -3 10 1991.34 412.920 43
1 -3 11 2716.85 415.982 31
1 -3 11 1753.69 311.913 20
1 -3 11 2362.84 416.483 43
1 -3 11 2602.87 426.585 22
1 -3 12 1555.99 302.014 31
1 -3 12 1461.43 340.236 43
1 -3 12 905.830 281.935 14
1 -3 12 1021.77 284.444 22
1 -3 13 6699.15 433.215 22
1 -3 13 6918.06 432.465 38
1 -3 13 6989.85 455.686 14
1 -3 13 7146.03 423.780 31
1 -3 13 7085.14 466.915 43
1 -3 14 22504.5 689.801 43
-1 2 15 2511.72 243.507 43
-1 2 15 2688.81 267.610 22
-1 2 14 4990.17 425.765 22
-1 2 14 4627.32 372.567 49
-1 2 14 5173.79 409.682 34
-1 2 13 46060.0 1450.66 34
-1 2 13 44840.2 1502.87 22
-1 2 13 44649.5 1533.77 36
-1 2 13 46790.3 1543.53 19
-1 2 12 8535.77 691.992 51
-1 2 12 7706.80 641.030 22
-1 2 12 8374.72 658.090 36
-1 2 12 6889.08 559.613 34
-1 2 12 8701.08 675.069 19
-1 2 11 47315.2 1654.03 51
-1 2 11 47031.5 1663.28 36
-1 2 11 48332.6 1626.84 19
-1 2 11 45305.2 1604.37 22
-1 2 10 772.776 290.439 22
-1 2 10 994.014 336.152 45
-1 2 10 745.741 279.424 19
-1 2 10 630.037 291.946 36
-1 2 10 536.668 278.639 51
-1 2 9 91331.1 3237.27 1
-1 2 9 88345.4 3523.49 11
1 -2 -9 80871.2 2833.51 9
-1 2 9 82807.3 3294.14 2
-1 2 8 164457. 5050.65 11
1 -2 -8 158328. 4288.55 9
-1 2 8 161949. 4890.16 2
-1 2 8 175498. 4670.36 1
-1 2 7 2126.89 433.935 1
-1 2 7 2294.40 503.027 2
-1 2 7 2270.01 515.962 11
-1 2 6 19068.7 1081.15 1
1 -2 -6 16193.9 820.024 7
-1 2 6 16486.2 1120.81 11
1 -2 -5 170397. 3682.98 7
-1 2 5 165399. 3518.86 6
1 -2 -4 92092.3 2332.22 7
-1 2 4 98552.9 2596.38 11
-1 2 4 92986.1 2062.51 6
-1 2 3 60377.9 1291.17 6
1 -2 -3 59260.3 1641.90 7
-1 2 3 58217.4 1367.38 10
1 -2 -2 44518.8 1096.99 3
-1 2 2 45264.8 1107.23 10
1 -2 -1 16401.8 642.972 3
1 -2 0 117874. 2692.25 3
1 -2 0 117682. 2579.28 7
1 -2 0 118899. 2479.82 6
1 -2 1 230618. 4501.59 7
1 -2 1 231236. 4654.70 6
1 -2 2 12368.4 503.634 8
1 -2 2 13360.0 732.399 6
1 -2 2 13450.9 526.185 7
1 -2 3 420950. 8081.01 8
1 -2 3 424657. 8626.40 6
1 -2 3 433818. 8637.33 3
1 -2 3 438271. 7788.88 7
1 -2 4 354177. 7613.09 6
1 -2 4 356784. 7073.55 8
1 -2 4 359845. 7497.31 3
1 -2 5 57955.7 2097.86 3
1 -2 5 57184.2 2212.41 6
1 -2 6 35426.3 1639.16 3
1 -2 6 35134.1 1821.53 6
1 -2 7 105725. 3658.50 6
1 -2 7 106224. 3305.25 3
1 -2 8 81537.6 3288.19 6
1 -2 9 10665.3 714.493 24
1 -2 9 10410.9 699.425 22
1 -2 9 10676.2 727.677 34
1 -2 10 2769.57 465.214 22
1 -2 11 5084.98 547.976 22
1 -2 12 1975.65 371.792 14
1 -2 12 2019.07 391.530 22
1 -2 12 1428.72 348.937 43
1 -2 13 8640.15 511.939 31
1 -2 13 7335.09 511.978 14
1 -2 13 8077.79 562.475 43
1 -2 13 8364.16 560.126 22
1 -2 14 939.715 200.716 22
1 -2 14 1424.92 239.780 43
1 -2 14 1504.98 196.583 14
-1 1 15 4663.61 327.413 43
-1 1 15 4712.42 339.554 22
-1 1 14 4115.30 414.856 22
-1 1 14 4612.02 362.527 49
-1 1 13 8399.67 558.143 49
-1 1 13 9749.18 614.441 34
-1 1 13 8259.29 647.082 22
-1 1 12 4586.61 531.861 36
-1 1 12 4257.99 527.439 19
-1 1 12 4772.51 485.932 34
-1 1 12 3728.15 511.886 22
-1 1 11 5681.03 574.789 51
-1 1 11 5526.82 561.495 22
-1 1 11 5878.51 512.583 34
-1 1 11 5508.92 556.646 36
-1 1 11 5649.07 548.415 19
-1 1 10 4675.55 506.207 51
-1 1 10 3951.14 434.531 22
-1 1 10 4548.69 473.862 19
-1 1 10 5113.13 512.971 36
-1 1 10 4699.25 472.168 24
-1 1 9 3687.87 705.651 11
-1 1 9 4632.72 682.989 1
1 -1 -9 4165.58 590.428 9
-1 1 9 5452.53 785.157 2
-1 1 8 46354.4 2028.90 1
1 -1 -8 42608.9 1801.12 9
-1 1 8 43393.5 2076.98 2
-1 1 8 41785.4 2179.45 11
1 -1 -7 172958. 4271.68 9
-1 1 7 169181. 4901.76 11
-1 1 7 173552. 4385.73 6
-1 1 7 175242. 4760.62 2
-1 1 7 179778. 4525.39 1
1 -1 -6 111750. 3013.22 9
-1 1 6 111970. 3331.66 2
-1 1 6 118906. 3188.69 1
-1 1 6 113305. 3478.25 11
-1 1 6 113355. 3043.74 6
1 -1 -5 5743.98 391.269 7
-1 1 5 5093.42 576.319 11
-1 1 5 5277.97 488.149 6
-1 1 4 695588. 13169.6 6
1 -1 -4 731330. 12988.3 7
-1 1 4 723870. 13504.3 11
-1 1 3 942699. 16831.9 6
1 -1 -2 30413.8 904.498 7
-1 1 2 30470.2 838.533 10
-1 1 1 52588.3 1204.56 10
1 -1 -1 51898.8 1151.99 3
1 -1 0 784616. 14070.7 3
1 -1 0 799438. 13955.1 6
1 -1 0 787470. 14031.4 7
-1 1 -1 3029.09 230.648 5
1 -1 1 3131.43 205.903 7
1 -1 1 3132.45 258.236 6
1 -1 2 170432. 3205.35 7
1 -1 2 169629. 3414.06 8
1 -1 3 141785. 3345.91 8
1 -1 3 151494. 3534.23 3
1 -1 4 2953.01 407.337 6
1 -1 4 2506.58 342.797 3
1 -1 4 1779.55 278.407 8
-1 1 -4 2506.71 255.860 12
1 -1 5 32935.3 1483.73 6
1 -1 5 32628.5 1334.13 3
1 -1 5 32746.0 1356.94 8
1 -1 6 11612.8 937.131 6
1 -1 6 12693.7 841.247 3
1 -1 7 44444.1 2068.19 6
1 -1 7 46506.8 1802.59 3
1 -1 8 91556.0 3330.02 6
1 -1 9 85968.5 3376.19 6
1 -1 10 3115.30 433.542 34
1 -1 10 3254.16 468.584 22
1 -1 11 30952.2 1307.66 22
1 -1 11 33003.4 1337.46 34
1 -1 12 53338.3 1737.52 22
1 -1 12 51555.4 1637.00 14
1 -1 13 31685.9 1113.37 14
1 -1 13 32112.3 1197.70 43
1 -1 13 33583.7 1223.55 22
1 -1 14 10382.4 566.563 43
1 -1 14 10772.6 510.195 31
1 -1 14 10932.0 583.394 22
1 -1 15 2204.52 217.948 43
1 -1 15 2880.00 247.979 22
-1 0 15 16559.3 609.107 43
-1 0 15 17759.6 642.630 22
-1 0 14 30132.8 1074.93 22
-1 0 13 3365.67 383.270 49
-1 0 13 3392.15 466.514 22
-1 0 12 4389.44 458.793 34
-1 0 12 4446.86 556.356 22
-1 0 12 4121.98 444.986 49
-1 0 11 11726.0 785.003 19
-1 0 11 13144.5 816.406 24
-1 0 11 11646.1 721.404 34
-1 0 11 11291.7 789.809 22
-1 0 11 11888.6 790.391 36
-1 0 10 4917.66 531.570 51
-1 0 10 4324.11 498.914 22
-1 0 10 3730.02 452.630 19
-1 0 10 4453.82 486.522 36
-1 0 10 3999.54 423.431 34
-1 0 10 4773.91 501.225 24
-1 0 9 6026.88 752.551 2
-1 0 8 10234.5 909.828 1
1 0 -8 10502.2 840.813 9
-1 0 8 10677.7 1051.20 11
-1 0 8 10229.6 957.682 6
-1 0 8 10751.4 940.012 2
-1 0 7 25623.9 1463.42 6
1 0 -7 25919.0 1254.34 9
-1 0 7 27055.4 1583.31 11
-1 0 7 29582.3 1446.14 1
-1 0 7 25926.2 1409.61 2
-1 0 6 38726.2 1691.83 6
-1 0 6 42623.2 1644.19 1
-1 0 6 40010.3 1692.79 2
-1 0 6 41444.7 1874.55 11
1 0 -6 39421.7 1496.42 9
-1 0 5 18745.7 1138.15 11
1 0 -5 17369.8 883.445 9
-1 0 5 18018.7 935.498 1
-1 0 5 17910.9 1023.78 2
-1 0 5 17475.5 984.913 6
-1 0 4 5418.09 495.830 6
1 0 -4 5656.28 449.505 9
-1 0 4 5731.28 571.571 11
-1 0 4 6505.83 541.096 2
-1 0 3 46307.8 1448.17 6
-1 0 3 49048.2 996.335 4
-1 0 2 64256.8 1628.71 11
-1 0 2 62561.6 1500.27 10
-1 0 1 134788. 2636.99 11
-1 0 1 132054. 2646.84 10
1 0 0 137237. 2638.29 3
1 0 0 139602. 2582.00 9
-1 0 -1 394810. 7005.49 5
1 0 2 23353.1 769.501 3
1 0 3 118631. 2679.14 8
1 0 3 114539. 2585.10 3
1 0 4 22480.3 1154.21 2
-1 0 -4 25062.2 782.117 9
1 0 4 24892.8 723.054 13
1 0 4 23297.1 1018.67 6
1 0 4 23738.4 1016.91 8
1 0 4 24492.2 934.360 3
1 0 5 42712.5 1587.84 8
1 0 5 41187.4 1574.61 6
-1 0 -5 43223.4 1247.09 9
1 0 5 41431.5 1706.51 2
1 0 5 43712.7 1422.22 3
-1 0 -6 7035.52 483.383 9
1 0 6 7352.82 690.742 8
1 0 6 7530.01 744.582 2
1 0 6 7720.51 689.970 6
1 0 6 7285.69 567.497 3
1 0 7 21553.6 1291.38 6
1 0 7 22023.2 1335.11 2
1 0 8 98017.2 3296.79 6
1 0 9 49326.5 2318.38 6
1 0 10 36277.8 1319.62 36
1 0 10 34921.5 1325.30 34
1 0 10 34580.4 1355.60 22
1 0 10 36352.9 1345.16 27
1 0 10 36636.9 1415.02 51
1 0 11 14712.9 923.558 51
1 0 11 13333.5 839.848 22
1 0 11 14019.4 781.358 14
1 0 11 14570.2 848.397 34
1 0 12 29520.2 1238.96 34
1 0 12 30379.2 1285.30 22
1 0 13 98435.8 2525.94 43
1 0 13 101824. 2600.59 22
1 0 14 2968.82 367.702 43
1 0 14 3336.80 400.205 22
1 0 15 3536.38 297.524 43
1 0 15 3999.29 323.680 22
-1 -1 15 6405.02 336.938 22
-1 -1 15 5758.51 310.615 43
-1 -1 14 24563.2 902.775 22
-1 -1 14 23456.7 865.206 43
-1 -1 13 57700.9 1743.29 22
-1 -1 12 3098.03 483.755 22
-1 -1 12 3160.77 380.911 49
-1 -1 11 8739.71 637.290 34
-1 -1 11 7203.48 568.201 49
-1 -1 11 8527.09 705.680 22
-1 -1 11 8066.07 669.180 24
-1 -1 10 79584.0 2216.00 49
-1 -1 10 85610.9 2248.52 34
-1 -1 10 87735.6 2376.51 19
-1 -1 10 82323.8 2364.95 22
-1 -1 10 82881.1 2326.58 36
-1 -1 10 82651.2 2366.49 24
-1 -1 9 35040.0 2086.46 6
1 1 -8 35010.6 1600.09 12
-1 -1 8 34279.8 1954.05 6
-1 -1 7 700.361 333.324 2
-1 -1 7 295.781 315.927 6
-1 -1 7 579.179 292.038 1
-1 -1 6 64003.9 2447.28 6
-1 -1 6 62139.7 2111.75 2
-1 -1 6 64606.8 2405.20 11
-1 -1 6 66967.7 2150.25 1
-1 -1 5 127658. 3268.17 2
1 1 -5 131669. 3222.63 9
-1 -1 5 130038. 3612.99 11
-1 -1 5 133608. 3132.00 3
-1 -1 5 137738. 3270.31 1
-1 -1 5 124844. 3582.71 6
-1 -1 4 35558.0 1200.59 1
-1 -1 4 30908.1 1402.88 11
-1 -1 4 33525.6 849.036 4
-1 -1 4 31917.8 1218.60 2
-1 -1 4 31492.8 1387.22 6
1 1 -4 30821.6 1170.99 9
-1 -1 3 203798. 3771.44 4
1 1 -3 200488. 4132.00 9
-1 -1 3 198584. 4492.28 11
-1 -1 3 191282. 4378.56 6
-1 -1 3 186276. 4110.94 2
-1 -1 2 190405. 3575.85 4
-1 -1 2 183038. 4057.01 11
-1 -1 2 181518. 3689.00 2
-1 -1 1 272576. 5483.12 11
-1 -1 1 278818. 5299.72 4
-1 -1 1 291218. 5091.66 2
-1 -1 0 5357.09 283.974 10
1 1 1 145367. 2878.50 2
1 1 1 143594. 2598.90 11
-1 -1 -1 141174. 2728.20 10
1 1 2 108552. 2265.18 6
1 1 2 114129. 2582.56 2
1 1 2 109386. 2351.35 11
1 1 2 107440. 2274.49 3
1 1 3 210385. 4118.58 3
1 1 3 210276. 4136.94 13
1 1 3 211569. 4195.93 6
1 1 3 211342. 4460.70 11
1 1 4 3939.12 433.822 11
1 1 4 4183.40 375.082 6
1 1 4 4114.64 325.286 3
1 1 4 4767.60 504.901 2
1 1 4 4885.80 443.383 8
-1 -1 -4 4418.86 339.074 4
1 1 4 4478.96 326.314 13
1 1 5 76668.9 2301.63 8
1 1 5 73638.3 2117.18 6
1 1 5 74285.6 2415.73 2
1 1 5 74353.3 1914.41 3
-1 -1 -5 73789.3 1618.28 7
1 1 5 77449.8 2371.53 11
1 1 6 19650.9 1209.96 2
1 1 6 22393.2 926.834 3
1 1 6 22363.0 1232.54 8
1 1 6 21155.7 1072.86 6
1 1 6 22755.5 1248.03 11
1 1 7 840.493 356.756 2
1 1 7 721.658 286.322 6
-1 -1 -7 1016.97 247.707 9
1 1 7 1412.76 431.915 11
1 1 8 3916.75 647.653 2
1 1 8 3510.06 542.250 6
1 1 9 724.720 417.049 2
1 1 10 1803.79 375.993 51
1 1 10 2036.34 376.354 22
1 1 10 1594.08 314.498 34
1 1 11 23702.1 1121.10 27
1 1 11 23588.0 1053.43 36
1 1 11 22228.9 1119.06 51
1 1 11 23003.7 1067.17 34
1 1 11 21799.3 1053.45 22
1 1 12 3906.91 510.064 34
1 1 12 2951.75 423.276 36
1 1 12 2699.35 505.151 51
1 1 12 2459.72 405.169 22
1 1 13 87035.2 2392.47 22
1 1 13 91116.0 2407.36 34
1 1 14 18602.6 857.886 22
1 1 14 19349.8 868.887 34
1 1 14 16800.4 784.081 43
1 1 15 5067.20 353.393 43
1 1 15 6040.91 411.060 22
-1 -2 14 11803.1 553.250 22
-1 -2 14 12385.6 555.744 43
-1 -2 14 12381.2 553.571 31
-1 -2 13 25252.5 997.837 22
-1 -2 12 8470.39 656.156 22
-1 -2 11 5798.05 627.927 24
-1 -2 11 5751.93 582.003 22
-1 -2 11 6316.38 528.344 49
-1 -2 10 19917.2 1027.12 22
-1 -2 10 20253.1 1036.06 24
-1 -2 10 18214.8 909.821 49
-1 -2 9 77100.5 2143.65 49
-1 -2 9 83452.6 2310.72 24
-1 -2 9 79762.2 2266.20 22
-1 -2 8 30045.3 1952.98 6
1 2 -7 27430.8 1381.00 12
-1 -2 7 29457.5 1806.73 6
1 2 -6 3311.33 464.960 12
-1 -2 6 3635.94 480.200 3
-1 -2 6 3356.97 449.716 1
-1 -2 6 3251.43 580.464 6
1 2 -5 57347.9 1952.74 12
-1 -2 5 59451.4 2351.23 6
-1 -2 5 62047.6 1884.78 1
-1 -2 4 68753.2 1742.42 4
-1 -2 4 66756.5 2354.53 6
-1 -2 4 72328.1 1915.39 1
1 2 -4 64792.2 2021.85 12
1 2 -3 30965.5 680.094 13
-1 -2 3 29539.6 999.112 4
-1 -2 3 31760.8 991.398 1
1 2 -3 31258.9 1179.45 12
-1 -2 3 29842.5 1356.01 6
1 2 -2 36958.1 922.135 13
1 2 -2 36166.2 1221.73 12
-1 -2 2 35926.0 1108.04 4
-1 -2 1 977704. 17473.3 4
1 2 0 37889.5 1072.87 13
1 2 1 35120.8 767.519 5
-1 -2 -2 842271. 15339.0 4
-1 -2 -2 856760. 14892.6 10
1 2 2 846843. 15068.7 11
1 2 3 18736.4 781.712 13
-1 -2 -3 18812.2 497.111 10
1 2 3 19848.0 831.120 8
-1 -2 -3 19287.0 750.350 4
1 2 3 18777.1 729.424 11
1 2 4 20712.6 875.150 13
1 2 4 20658.3 764.846 6
1 2 4 20667.6 982.502 8
1 2 4 19530.9 890.597 1
-1 -2 -4 19553.6 738.449 4
1 2 4 19846.9 898.081 11
1 2 5 38468.7 1509.34 11
1 2 5 38946.9 1273.31 6
1 2 5 41972.2 1715.75 2
1 2 5 39522.1 1575.05 8
-1 -2 -5 40162.1 1078.85 4
-1 -2 -5 38110.9 1192.86 7
1 2 5 39471.4 1463.62 1
1 2 6 59857.2 1824.96 6
1 2 6 58125.2 2159.52 8
1 2 6 57474.2 2251.93 2
1 2 6 57509.7 2144.91 11
1 2 7 75196.8 2679.22 11
1 2 7 73399.6 2741.65 2
1 2 7 78438.2 2345.39 6
1 2 8 35246.0 1879.58 2
1 2 8 37626.0 1879.39 11
1 2 9 2196.70 498.593 11
1 2 9 3120.03 658.461 2
1 2 10 56630.4 2632.69 2
1 2 11 1782.62 323.311 36
1 2 11 1397.79 361.082 51
1 2 11 1625.16 385.881 27
1 2 11 1074.64 331.833 22
1 2 11 1417.12 360.969 19
1 2 11 1580.37 341.986 47
1 2 12 2104.22 430.310 27
1 2 12 2506.12 417.715 34
1 2 12 2432.52 420.312 22
1 2 12 2234.54 469.029 51
1 2 12 2753.87 409.517 36
1 2 13 11308.9 799.489 51
1 2 13 10306.1 704.114 22
1 2 13 10232.0 664.637 36
1 2 13 11601.9 736.421 34
1 2 14 2826.30 418.380 34
1 2 14 2679.20 324.076 43
1 2 14 2515.34 366.859 22
1 2 15 6597.26 430.069 22
1 2 15 6914.38 395.239 43
-1 -3 14 2742.49 233.853 31
-1 -3 14 2401.10 209.126 43
-1 -3 13 11650.1 598.927 22
-1 -3 13 12476.4 627.561 31
-1 -3 13 12258.7 593.853 43
-1 -3 12 9020.15 606.080 22
-1 -3 11 1379.35 422.776 24
-1 -3 11 1390.86 391.400 22
-1 -3 10 333.930 314.586 22
-1 -3 10 908.588 375.532 24
-1 -3 9 49210.2 1618.37 49
-1 -3 9 52742.4 1723.74 22
-1 -3 9 48996.8 1715.26 24
-1 -3 8 20180.1 1672.16 6
-1 -3 7 7572.64 973.412 6
-1 -3 6 9696.69 1057.30 6
1 3 -6 9458.20 809.310 12
-1 -3 6 10292.1 925.839 3
-1 -3 5 136908. 4234.15 6
1 3 -5 141916. 3738.49 12
-1 -3 4 75821.4 2738.54 6
1 3 -4 72813.4 2381.76 12
-1 -3 3 4911.07 438.730 4
-1 -3 3 3741.94 522.739 6
1 3 -3 3729.21 469.607 12
1 3 -2 93592.9 2504.17 12
-1 -3 2 88658.9 2341.92 4
-1 -3 2 85647.4 2627.05 6
-1 -3 1 30097.8 1134.56 4
1 3 -1 29721.2 949.240 13
-1 -3 1 27513.6 1205.55 6
1 3 0 702.097 159.873 13
1 3 1 116114. 2401.85 5
1 3 1 120792. 2766.07 13
-1 -3 -2 16068.3 780.841 4
1 3 2 14995.5 663.203 8
-1 -3 -3 200456. 4276.25 4
1 3 3 200653. 4105.01 11
1 3 3 207470. 4281.84 8
1 3 3 201818. 4374.11 13
1 3 4 12283.8 761.432 8
1 3 4 12286.1 682.272 11
-1 -3 -4 13063.9 676.186 4
1 3 4 11636.0 677.235 1
-1 -3 -5 11598.5 615.082 4
1 3 5 12475.6 770.433 11
-1 -3 -5 11641.3 694.107 7
1 3 5 11023.0 818.921 8
1 3 5 11486.8 743.838 1
1 3 6 4977.60 615.642 8
-1 -3 -6 5112.89 477.098 7
1 3 6 5019.15 572.142 11
1 3 6 6226.92 605.937 1
1 3 6 5299.14 673.038 2
1 3 7 210815. 5392.47 11
1 3 7 210325. 5579.77 2
1 3 8 54014.6 2487.94 2
1 3 8 58541.1 2446.44 11
1 3 9 1052.49 445.024 2
1 3 9 1288.29 426.448 11
1 3 10 61991.1 1971.86 27
1 3 10 63925.0 1988.20 45
1 3 11 49812.2 1763.12 27
1 3 11 50407.3 1712.07 47
1 3 11 49384.9 1610.60 19
1 3 11 45174.4 1551.92 22
1 3 11 46244.8 1685.88 51
1 3 11 48187.0 1623.80 36
1 3 12 21977.5 1144.26 27
1 3 12 22355.7 1036.73 22
1 3 12 24628.0 1104.69 47
1 3 12 22151.7 1031.36 36
1 3 12 21926.4 1116.41 51
1 3 13 9784.98 649.272 36
1 3 13 10119.0 652.693 22
1 3 13 10776.9 763.829 51
1 3 13 10171.1 703.491 34
1 3 14 1810.53 344.861 34
1 3 14 2387.80 344.231 22
1 3 15 807.514 201.999 22
1 3 15 998.720 251.290 34
-1 -4 13 1738.64 207.372 22
-1 -4 13 1338.20 218.543 31
-1 -4 13 1724.67 189.477 14
-1 -4 13 1438.84 194.234 43
-1 -4 12 566.479 279.488 31
-1 -4 12 185.608 207.620 22
-1 -4 12 466.881 215.299 43
-1 -4 12 329.470 181.090 20
-1 -4 11 6757.85 607.691 31
-1 -4 11 7001.35 523.491 20
-1 -4 11 6652.37 543.784 22
-1 -4 11 7661.02 642.009 24
-1 -4 10 1787.11 440.811 24
-1 -4 10 2376.08 387.433 22
-1 -4 9 3800.65 524.092 24
-1 -4 9 4364.75 496.522 22
-1 -4 8 48679.6 1633.71 49
-1 -4 8 47139.3 1645.25 24
-1 -4 8 49458.8 1633.00 22
-1 -4 7 47038.7 2604.27 6
-1 -4 6 1991.36 523.407 3
-1 -4 6 1544.21 465.805 6
-1 -4 5 118319. 4050.40 6
-1 -4 4 102293. 3569.56 6
-1 -4 4 106708. 2955.84 4
-1 -4 3 218186. 4959.80 4
-1 -4 3 210484. 5484.56 6
-1 -4 2 3408.45 507.642 6
-1 -4 2 3464.62 439.541 4
-1 -4 1 104299. 3063.23 6
-1 -4 1 112178. 2989.81 4
-1 -4 0 66624.2 2112.09 4
-1 -4 0 63688.4 2046.40 6
1 4 1 12127.5 571.475 5
-1 -4 -1 11673.7 793.382 4
-1 -4 -1 12146.1 698.169 6
1 4 1 11988.6 479.927 8
1 4 2 10173.0 532.710 8
-1 -4 -2 9883.58 725.311 4
-1 -4 -3 35818.7 1432.04 4
1 4 3 34982.7 1259.90 8
-1 -4 -4 19377.4 1013.29 7
-1 -4 -4 20127.9 1014.94 4
1 4 4 17831.5 867.622 1
1 4 4 18433.8 902.102 11
1 4 4 19061.3 1007.04 8
-1 -4 -5 5841.53 518.580 4
1 4 5 4868.95 496.870 11
1 4 5 4742.73 487.803 1
1 4 5 4806.37 566.238 8
-1 -4 -5 4403.81 491.770 7
-1 -4 -6 1100.16 319.170 7
1 4 6 1305.28 336.997 11
1 4 7 72476.4 2819.93 2
-1 -4 -7 77562.8 2363.08 7
1 4 7 72860.1 2638.79 11
1 4 8 96307.2 3592.29 2
1 4 8 94346.5 3364.48 11
1 4 9 11518.0 1201.36 2
1 4 9 11080.1 1121.28 11
1 4 10 42508.8 1615.32 27
1 4 10 43619.3 1617.62 45
1 4 10 48507.8 1790.29 44
1 4 10 41321.3 1532.83 26
1 4 10 44593.7 1580.96 51
1 4 10 46340.9 1711.16 47
1 4 10 44640.3 1571.61 39
1 4 10 43872.7 1439.98 19
1 4 11 80188.3 2387.82 51
1 4 11 79466.2 2237.97 19
1 4 11 84791.9 2519.51 47
1 4 11 86790.5 2396.29 39
1 4 11 83889.0 2487.62 45
1 4 11 83091.2 2485.75 27
1 4 12 141381. 3509.44 51
1 4 12 137482. 3380.37 36
1 4 12 149527. 3369.67 19
1 4 12 142157. 3615.28 27
1 4 13 3230.08 442.495 34
1 4 13 3791.39 436.541 36
1 4 13 3261.78 491.841 51
1 4 13 3501.93 404.455 22
1 4 14 1730.82 368.185 51
1 4 14 1496.09 319.058 34
1 4 14 2266.47 303.601 36
1 4 15 10237.4 528.473 34
-1 -5 12 804.186 187.809 20
-1 -5 12 918.350 221.025 31
-1 -5 11 5329.81 493.613 31
-1 -5 11 5393.19 415.649 43
-1 -5 11 4971.30 424.821 20
-1 -5 10 6340.66 564.989 24
-1 -5 10 6190.20 585.115 31
-1 -5 10 5575.61 482.220 43
-1 -5 9 20381.7 1006.64 24
-1 -5 9 18777.3 1008.36 31
-1 -5 8 2611.10 527.200 31
-1 -5 8 2038.62 430.461 24
-1 -5 7 19511.6 1033.92 31
-1 -5 7 18686.3 956.677 24
-1 -5 6 1907.69 644.951 6
-1 -5 6 1118.85 447.421 3
-1 -5 5 691.170 430.168 6
-1 -5 5 1116.21 429.379 3
-1 -5 4 30352.9 1519.35 4
-1 -5 4 28007.7 1838.08 6
-1 -5 3 64141.5 2342.52 4
-1 -5 3 60633.1 2645.30 6
-1 -5 2 98747.1 3099.81 4
-1 -5 2 104845. 2858.32 7
-1 -5 2 99984.7 3385.91 6
-1 -5 1 7442.59 736.414 4
-1 -5 1 8261.07 802.831 6
-1 -5 1 6502.69 625.941 7
-1 -5 0 116247. 3379.16 4
1 5 0 114520. 2897.97 5
-1 -5 0 118410. 3311.43 6
-1 -5 0 108206. 3162.19 7
-1 -5 -1 185910. 4731.63 4
-1 -5 -1 193543. 4415.85 6
-1 -5 -1 181239. 4603.31 7
1 5 1 185405. 4057.17 5
-1 -5 -2 175754. 4474.61 7
-1 -5 -2 176803. 4540.85 4
-1 -5 -3 2133.59 402.662 7
-1 -5 -3 2562.23 474.643 4
-1 -5 -4 27795.5 1448.78 7
1 5 4 26571.6 1235.85 11
-1 -5 -4 28798.0 1429.90 4
-1 -5 -5 223374. 5150.54 4
-1 -5 -5 212250. 5239.67 7
1 5 5 209226. 4941.26 11
-1 -5 -6 4542.37 589.266 7
1 5 6 3975.07 545.327 11
-1 -5 -7 1370.28 404.673 7
1 5 7 1250.07 363.560 11
1 5 8 9047.44 1059.50 2
1 5 8 8586.80 921.517 11
1 5 9 41659.8 2408.91 2
1 5 10 11386.6 773.024 51
1 5 10 12300.1 784.604 26
1 5 10 14467.6 1007.58 47
1 5 10 10944.2 792.730 45
1 5 10 12934.0 859.185 27
1 5 10 12416.5 854.796 39
1 5 11 7130.92 680.889 45
1 5 11 7002.01 636.181 51
1 5 11 6429.90 610.718 26
1 5 11 6440.54 638.827 27
1 5 12 54917.1 1779.54 36
1 5 12 62433.5 1987.22 45
1 5 12 58208.2 1970.49 27
1 5 12 58853.3 1901.32 51
1 5 13 28385.4 1090.15 42
1 5 13 28620.4 1187.51 51
1 5 13 26502.9 1068.94 36
1 5 14 157.904 245.138 51
1 5 14 -319.406 259.576 34
1 5 14 360.539 208.438 36
1 5 15 8382.00 464.218 34
-1 -6 11 10267.3 563.377 31
-1 -6 11 10503.9 531.836 20
-1 -6 10 34851.6 1253.95 31
-1 -6 10 35078.0 1218.57 24
-1 -6 10 34099.1 1206.53 20
-1 -6 9 24829.2 1091.07 20
-1 -6 9 24252.7 1071.94 24
-1 -6 9 25843.1 1148.87 31
-1 -6 8 159.446 372.629 31
-1 -6 8 519.339 295.759 24
-1 -6 7 8901.44 760.590 31
-1 -6 7 8582.32 653.463 24
-1 -6 6 6900.53 693.215 31
-1 -6 6 8299.82 618.760 24
-1 -6 5 2996.03 745.060 6
-1 -6 5 2471.72 679.268 3
-1 -6 4 1376.09 566.391 6
-1 -6 3 56497.2 2722.92 6
1 6 -3 50785.9 2456.91 5
-1 -6 3 53909.2 2340.93 4
-1 -6 2 7831.02 873.631 4
1 6 -2 6946.19 809.912 5
-1 -6 2 7487.74 905.032 6
-1 -6 1 31079.2 1740.80 4
-1 -6 1 33462.3 1609.61 7
1 6 -1 28233.7 1457.68 5
-1 -6 1 29482.7 1703.19 6
-1 -6 0 79713.2 2798.12 7
1 6 0 76212.6 2405.92 5
-1 -6 0 82325.4 2994.11 4
1 6 1 268265. 5823.49 5
-1 -6 -1 273241. 6597.08 7
-1 -6 -1 283461. 6805.26 4
-1 -6 -2 103939. 3499.72 4
-1 -6 -2 107334. 3468.32 7
-1 -6 -3 138746. 4171.56 4
-1 -6 -3 139127. 4191.80 7
-1 -6 -4 91246.9 3171.93 7
-1 -6 -4 86918.6 3075.02 4
1 6 4 87250.1 2721.86 11
1 6 5 16889.7 1070.02 11
-1 -6 -5 16478.2 1215.86 4
-1 -6 -5 15617.9 1239.17 7
1 6 6 81789.0 2752.43 11
-1 -6 -6 82557.7 3025.38 7
-1 -6 -7 36880.1 1892.92 7
1 6 8 2763.49 637.991 2
1 6 9 6714.58 625.576 27
1 6 9 7412.62 714.669 39
1 6 9 5768.35 553.507 51
1 6 9 6509.10 580.758 26
1 6 10 5817.40 601.784 27
1 6 10 4753.26 563.380 45
1 6 10 4132.06 508.924 51
1 6 10 4753.29 535.636 26
1 6 11 8417.26 716.837 27
1 6 11 8642.07 691.017 26
1 6 11 7857.27 700.137 45
1 6 11 8814.31 688.689 51
1 6 12 8889.85 737.472 27
1 6 12 9290.47 739.853 45
1 6 12 8802.55 698.275 51
1 6 13 25731.9 1024.72 36
1 6 13 25918.7 1086.24 51
1 6 13 26009.3 1064.51 42
1 6 14 3822.89 344.664 42
1 6 14 3540.41 362.077 34
1 6 14 3812.19 391.260 51
1 6 14 4110.69 361.903 36
1 6 15 231.428 121.380 36
1 6 15 260.844 165.440 34
-1 -7 11 6267.34 322.310 20
-1 -7 11 5819.02 312.673 38
-1 -7 10 26445.4 915.403 20
-1 -7 9 31856.2 1154.50 20
-1 -7 9 29313.2 1064.91 24
-1 -7 8 20293.5 996.176 20
-1 -7 8 20915.4 946.311 24
-1 -7 8 20849.0 1055.82 31
-1 -7 7 948.271 373.926 31
-1 -7 7 726.055 279.054 24
-1 -7 6 17900.1 1096.86 31
-1 -7 5 52297.9 1970.38 31
1 7 -5 57772.7 1758.54 25
-1 -7 4 73308.0 2358.77 31
1 7 -4 74069.0 2130.84 25
1 7 -3 15848.4 1392.27 5
1 7 -2 25913.8 1654.11 5
-1 -7 2 25924.3 1743.90 4
1 7 -1 797.688 346.119 5
-1 -7 1 719.803 453.869 4
-1 -7 0 1719.48 575.722 4
-1 -7 0 327.888 277.640 7
-1 -7 -1 27249.6 1829.16 4
-1 -7 -1 25294.0 1680.34 7
-1 -7 -2 85248.0 3445.29 4
-1 -7 -2 87060.6 3401.55 7
-1 -7 -3 33300.2 2006.74 7
-1 -7 -3 31861.9 1995.16 4
-1 -7 -4 17201.0 1444.52 4
-1 -7 -4 16680.2 1419.96 7
-1 -7 -5 110844. 3896.47 4
-1 -7 -5 110997. 4021.55 7
-1 -7 -6 77509.5 3185.01 7
-1 -7 -7 86913.6 3383.88 7
1 7 8 11640.3 760.786 17
1 7 8 11129.1 743.848 26
1 7 8 10966.6 779.446 41
1 7 9 7520.27 635.299 26
1 7 9 8002.20 651.529 51
1 7 10 36412.5 1417.78 26
1 7 10 38017.2 1514.97 27
1 7 10 33446.6 1460.58 45
1 7 10 36830.6 1429.82 51
1 7 11 47812.1 1714.48 27
1 7 11 46395.5 1626.61 51
1 7 11 46229.0 1623.89 26
1 7 11 42627.6 1661.33 45
1 7 12 4076.06 507.531 51
1 7 12 4187.12 531.920 45
1 7 13 482.567 244.429 51
1 7 13 1051.81 333.333 42
1 7 13 1423.29 374.967 45
1 7 13 344.391 211.770 36
1 7 14 3605.43 301.935 36
1 7 14 3572.65 334.712 42
1 7 14 3255.66 331.607 51
1 7 15 4778.76 286.943 34
-1 -8 10 3796.70 255.079 20
-1 -8 9 46975.8 1185.41 50
-1 -8 9 46940.3 1306.29 20
-1 -8 8 17078.6 804.653 20
-1 -8 7 1086.21 356.933 20
-1 -8 6 30755.1 1298.85 20
1 8 -5 6852.84 577.090 25
-1 -8 5 5859.25 619.745 20
1 8 -4 33644.3 1338.46 25
1 8 -3 6169.64 600.137 25
1 8 -2 6728.92 661.481 25
1 8 -1 4593.13 592.102 25
-1 -8 0 1183.55 538.816 7
-1 -8 0 1093.51 557.975 4
-1 -8 -1 23732.8 1905.81 4
-1 -8 -1 23736.0 1784.40 7
-1 -8 -2 27407.9 1958.75 7
-1 -8 -2 25244.7 1993.52 4
-1 -8 -3 12013.8 1350.23 7
-1 -8 -3 11701.1 1383.28 4
-1 -8 -4 3130.86 785.616 7
-1 -8 -4 2389.50 717.643 4
1 8 5 19239.7 969.970 16
-1 -8 -5 16999.9 1604.35 4
1 8 5 20246.5 1085.09 17
1 8 5 20265.9 978.629 41
1 8 6 40196.2 1476.31 16
1 8 6 42421.0 1535.18 41
1 8 6 43016.7 1684.54 17
1 8 7 82447.6 2381.25 41
1 8 7 81902.6 2475.41 17
1 8 7 75725.2 2235.20 16
1 8 8 20430.3 1101.06 41
1 8 8 20344.9 1044.38 26
1 8 8 23208.6 1165.99 17
1 8 9 1732.55 404.229 15
1 8 9 1507.24 392.844 26
1 8 9 2087.78 394.331 17
1 8 9 2304.22 455.642 51
1 8 10 74758.2 2198.43 26
1 8 10 75755.9 2203.32 51
1 8 11 34677.5 1336.66 26
1 8 11 35091.0 1410.88 45
1 8 11 35909.1 1344.13 51
1 8 12 3700.58 471.816 45
1 8 12 3949.07 430.461 51
1 8 13 1129.87 305.389 42
1 8 13 1314.24 243.584 51
1 8 13 1692.15 346.141 45
1 8 13 736.312 209.369 36
1 8 14 7689.38 419.889 42
1 8 14 7799.12 389.851 51
1 8 14 7521.25 365.873 36
-1 -9 8 13236.5 522.122 50
1 9 -8 13216.8 573.181 48
-1 -9 8 12691.5 551.601 20
-1 -9 7 1645.06 292.786 20
-1 -9 6 8602.64 609.530 20
-1 -9 5 33413.9 1319.62 20
1 9 -5 31142.9 1164.42 25
-1 -9 4 59088.8 1982.22 20
1 9 -4 63051.2 1903.67 25
1 9 -3 30954.0 1334.57 25
-1 -9 3 30614.0 1237.96 46
1 9 -2 3619.26 575.158 25
1 9 -1 32818.5 1524.76 25
1 9 0 61730.7 2205.73 25
1 9 0 58644.8 2032.27 48
1 9 1 -39.3233 295.415 48
1 9 1 178.042 374.670 25
1 9 2 1792.20 424.990 25
1 9 2 2531.76 418.751 48
1 9 3 908.690 386.395 25
1 9 3 1090.62 358.279 41
1 9 3 1032.92 332.536 48
1 9 3 912.219 345.852 17
1 9 4 298.159 285.082 41
1 9 4 1065.48 366.409 16
1 9 4 1213.54 418.510 17
1 9 4 767.192 307.748 25
-1 -9 -4 517.467 335.126 46
1 9 4 918.309 292.205 48
1 9 5 2838.18 469.357 41
1 9 5 2535.66 460.973 16
-1 -9 -5 2652.47 452.466 46
1 9 5 2833.28 534.529 17
1 9 6 38167.5 1474.93 16
-1 -9 -6 39061.4 1394.24 46
1 9 6 41167.9 1739.54 17
1 9 6 34866.5 1432.24 41
1 9 7 1090.29 374.647 16
1 9 7 904.336 352.668 41
1 9 7 1010.93 322.337 26
1 9 7 1575.74 550.855 17
1 9 8 3594.98 562.827 17
1 9 8 3162.64 464.068 26
1 9 8 2743.77 492.459 41
1 9 9 682.596 297.608 51
1 9 9 1076.41 324.268 15
1 9 9 630.064 307.447 26
1 9 10 25970.0 1112.17 26
1 9 10 25985.2 1055.90 15
1 9 10 23549.0 1134.34 45
1 9 10 27508.9 1112.37 51
1 9 11 30230.6 1145.59 26
1 9 11 28718.5 1192.15 45
1 9 12 42171.2 1354.00 45
1 9 12 41674.8 1240.33 51
1 9 12 40786.8 1381.49 42
1 9 13 1537.64 266.594 42
1 9 13 1318.31 194.439 36
1 10 -7 1146.18 180.123 48
-1 -10 7 953.330 151.520 50
1 10 -6 4195.83 384.901 48
-1 -10 6 3930.15 346.980 50
-1 -10 6 3813.60 305.352 20
-1 -10 5 4922.23 461.684 50
1 10 -5 5582.59 508.716 48
-1 -10 5 4882.63 397.027 20
1 10 -4 16514.6 931.813 48
1 10 -4 15649.3 779.068 25
1 10 -3 23402.1 1079.49 25
1 10 -3 23205.4 1189.37 48
-1 -10 3 23823.6 971.033 46
1 10 -2 15885.8 1011.00 48
-1 -10 2 16134.9 886.237 46
1 10 -2 17901.4 1018.58 25
-1 -10 1 14716.4 932.641 46
1 10 -1 13076.9 952.786 25
1 10 -1 14430.0 974.564 48
1 10 0 107302. 2975.05 48
-1 -10 0 103871. 3033.06 46
1 10 0 107336. 3167.68 25
1 10 1 148452. 3746.61 48
-1 -10 -1 150500. 4016.35 46
1 10 2 161.882 472.818 25
1 10 2 668.344 337.837 48
1 10 2 399.520 320.844 41
1 10 3 16674.1 1008.93 16
1 10 3 18840.7 1114.96 25
1 10 3 17215.1 923.155 48
-1 -10 -3 17674.9 1131.61 46
1 10 3 17644.2 924.828 41
-1 -10 -4 21671.1 1179.86 46
1 10 4 20753.4 1093.30 16
1 10 4 19839.5 962.345 48
1 10 4 20716.2 1024.29 41
1 10 4 22233.8 1108.75 25
1 10 5 28619.1 1145.88 48
1 10 5 30361.4 1274.32 41
1 10 5 31029.5 1312.24 16
-1 -10 -5 31810.2 1348.16 46
-1 -10 -6 16152.0 876.383 46
1 10 6 14654.6 898.290 41
1 10 6 14596.5 866.047 16
1 10 7 12338.9 812.807 41
1 10 7 11646.7 757.025 16
1 10 7 11993.1 768.402 26
1 10 8 1314.35 403.901 41
1 10 8 581.389 283.614 26
1 10 9 1460.03 322.717 26
1 10 9 914.632 318.649 15
1 10 10 8641.88 626.270 45
1 10 10 9632.51 582.622 15
1 10 10 10326.7 625.778 26
1 10 10 10940.8 772.833 42
1 10 11 26146.5 934.550 26
1 10 11 27171.1 1079.92 42
1 10 11 25688.5 991.758 45
1 10 12 22346.6 846.159 42
1 10 12 22953.7 818.076 45
1 11 -5 299.773 137.571 48
-1 -11 5 379.633 146.989 50
1 11 -4 3526.27 352.488 48
-1 -11 4 3946.98 354.450 50
1 11 -3 962.794 296.782 48
-1 -11 3 586.070 269.243 50
-1 -11 3 981.756 199.032 46
-1 -11 2 607.101 287.049 50
-1 -11 2 314.770 225.547 46
1 11 -2 599.798 290.268 48
1 11 -1 7123.04 628.086 25
-1 -11 1 7281.33 627.702 50
1 11 -1 7000.33 601.196 48
-1 -11 1 7259.64 574.879 46
-1 -11 0 20094.0 1012.10 50
1 11 0 18335.5 1080.35 25
1 11 0 19008.5 980.757 48
-1 -11 0 17970.3 992.918 46
-1 -11 -1 85293.6 2575.29 46
1 11 1 84099.8 2680.72 25
1 11 1 85552.1 2375.54 48
-1 -11 -2 5413.50 717.750 46
1 11 2 4694.46 502.929 48
1 11 2 5028.47 583.191 16
1 11 2 4192.68 629.113 25
-1 -11 -3 -282.284 537.736 46
1 11 3 469.541 270.599 48
1 11 3 420.859 250.624 41
1 11 3 34.9314 359.082 16
1 11 4 12310.3 698.456 48
1 11 4 13539.8 848.019 16
-1 -11 -4 13524.2 932.632 46
1 11 4 13292.6 760.787 41
1 11 5 29720.8 1193.53 41
-1 -11 -5 32933.1 1302.92 46
1 11 5 32000.6 1280.11 16
1 11 6 38422.7 1375.22 41
1 11 6 38909.3 1377.25 26
1 11 6 38710.7 1386.36 16
-1 -11 -6 38315.4 1321.13 46
1 11 7 1115.22 282.959 26
1 11 7 598.969 308.951 41
1 11 8 2250.72 368.520 15
1 11 8 2006.52 334.190 26
1 11 9 11331.8 598.085 26
1 11 9 12753.1 649.826 15
1 11 10 3157.80 294.584 26
1 11 10 2902.45 285.148 15
1 11 10 2844.35 310.069 45
1 11 10 3116.39 340.834 42
1 11 11 2311.41 242.428 45
1 12 -2 13850.2 583.359 48
1 12 -2 14667.4 607.071 16
-1 -12 2 14469.9 546.891 50
-1 -12 1 694.450 173.761 50
-1 -12 1 556.523 182.122 46
1 12 -1 646.348 195.374 48
1 12 -1 1117.59 253.498 16
1 12 0 4137.91 415.343 16
-1 -12 0 3622.56 369.729 46
1 12 0 3028.17 337.416 48
1 12 1 8381.05 578.410 16
-1 -12 -1 6780.53 544.104 46
1 12 1 6783.10 479.922 48
1 12 2 7393.39 497.547 48
1 12 2 7619.63 568.042 16
-1 -12 -2 7833.65 624.822 46
1 12 3 1316.32 244.254 48
-1 -12 -3 787.696 335.541 46
1 12 3 1413.90 328.949 16
1 12 4 5176.13 400.870 41
1 12 4 4977.35 473.091 16
-1 -12 -4 5360.38 524.174 46
-1 -12 -5 26260.4 999.515 46
1 12 5 25654.2 928.644 41
1 12 5 25618.7 997.219 16
1 12 5 25798.2 965.787 26
-1 -12 -6 48426.9 1339.63 46
1 12 6 49104.2 1401.45 26
1 12 7 1527.35 243.624 26
1 12 7 1992.55 328.938 15
1 12 8 398.295 194.951 15
1 12 9 34562.0 946.831 15
1 12 9 30327.7 914.964 45
1 13 2 -77.5628 123.451 16
-1 -13 -2 535.371 163.479 46
-1 -13 -3 345.835 151.769 46
1 13 3 -35.8111 134.972 16
-1 -13 -4 8763.19 423.351 46
1 13 5 12954.6 556.172 15
-2 12 6 411.099 153.338 41
-2 12 5 1226.13 210.915 41
2 -12 -4 2940.11 302.023 46
-2 12 4 2689.57 282.749 41
-2 12 3 20630.9 737.128 41
2 -12 -3 20608.6 775.224 46
2 -12 -2 11815.7 540.493 46
-2 12 2 11243.5 504.194 41
2 -12 -1 253.692 121.778 46
-2 11 9 16975.0 650.482 15
-2 11 9 14456.7 575.341 45
-2 11 8 3968.73 377.489 15
-2 11 7 7874.61 557.076 15
-2 11 7 6369.44 470.853 41
2 -11 -6 14794.4 686.871 46
-2 11 6 16910.9 834.908 15
-2 11 6 15366.8 769.379 41
2 -11 -5 2421.55 369.972 46
-2 11 5 2326.44 395.411 15
-2 11 5 1790.29 375.848 41
2 -11 -4 2253.97 385.626 46
-2 11 4 1897.18 356.441 15
-2 11 4 1293.44 334.461 41
-2 11 3 2816.40 409.248 16
-2 11 3 2325.01 406.379 41
2 -11 -3 2873.37 434.572 46
-2 11 3 3119.87 384.996 15
-2 11 2 3696.59 500.251 48
2 -11 -2 3227.44 447.626 46
-2 11 2 3980.13 461.896 41
-2 11 2 4353.74 444.668 16
-2 11 2 3346.28 370.198 35
-2 11 1 3556.45 412.101 41
2 -11 -1 3238.21 433.687 46
-2 11 1 3380.76 489.390 48
-2 11 1 4398.30 457.447 16
-2 11 1 3172.04 404.151 35
2 -11 0 3742.55 385.381 46
-2 11 0 3786.58 442.847 35
-2 11 0 3815.36 400.843 41
-2 11 0 3266.49 477.834 48
-2 11 -1 11930.4 759.275 48
2 -11 1 13100.4 581.597 46
-2 11 -1 14619.4 804.425 35
-2 11 -1 12750.3 610.290 41
-2 11 -2 26041.6 993.080 48
-2 11 -2 24703.0 787.380 41
-2 11 -3 18096.0 679.896 48
-2 11 -3 19549.9 724.936 35
-2 10 11 1589.67 195.471 15
-2 10 10 14998.2 656.341 45
-2 10 10 16275.4 689.495 15
-2 10 9 41555.3 1329.95 15
-2 10 8 47734.9 1535.58 15
-2 10 8 45115.1 1475.90 41
-2 10 7 390.429 328.257 15
2 -10 -7 409.227 229.354 46
-2 10 7 687.938 329.291 41
2 -10 -6 61054.6 1779.34 46
-2 10 6 64527.8 1983.08 15
-2 10 6 64084.8 1949.20 41
-2 10 5 69015.1 2131.84 15
2 -10 -5 68541.0 1992.38 46
-2 10 5 70031.1 2105.92 41
-2 10 4 3754.33 574.079 41
-2 10 4 4070.72 518.142 15
-2 10 4 3812.82 502.408 16
2 -10 -4 4004.35 516.718 46
2 -10 -3 928.891 401.739 46
-2 10 3 1338.49 425.029 48
-2 10 3 1213.58 389.192 15
-2 10 3 826.464 369.230 16
-2 10 3 436.576 276.630 35
-2 10 2 6272.47 557.411 15
2 -10 -2 3970.80 536.154 46
-2 10 2 5207.01 622.639 48
-2 10 2 4967.43 562.313 16
-2 10 2 4423.42 523.965 35
-2 10 1 623.718 344.364 16
-2 10 1 1533.94 488.513 48
2 -10 -1 1279.62 391.843 50
2 -10 -1 971.200 404.256 46
-2 10 0 7316.29 760.111 48
-2 10 0 7720.49 672.673 16
2 -10 0 7603.49 677.820 50
2 -10 0 6942.44 591.599 46
2 -10 1 2109.26 453.178 50
-2 10 -1 2160.11 492.027 48
2 -10 1 1740.42 346.994 46
2 -10 2 748.256 333.629 50
-2 10 -2 -171.760 421.637 48
2 -10 2 614.471 230.389 46
2 -10 3 9754.51 650.450 50
-2 10 -3 8636.94 663.363 48
2 -10 4 1804.12 311.990 50
-2 10 -4 1185.69 264.468 48
2 -10 5 1043.81 220.754 50
-2 10 -5 996.260 193.458 48
-2 9 12 438.787 135.387 15
-2 9 12 717.219 164.627 45
-2 9 11 296.913 181.947 45
-2 9 11 1093.70 258.788 15
-2 9 11 924.005 260.851 42
-2 9 10 1276.54 357.823 42
-2 9 10 990.185 303.868 15
-2 9 10 322.069 231.251 45
-2 9 9 253.565 316.735 15
-2 9 9 -79.0442 301.061 41
-2 9 9 -69.6216 282.039 42
-2 9 8 15480.9 877.526 41
-2 9 8 14873.5 861.592 42
-2 9 8 15422.7 906.685 15
-2 9 7 50798.3 1761.00 41
-2 9 7 51163.1 1778.29 15
2 -9 -7 51970.2 1549.73 46
2 -9 -6 2356.27 383.232 46
-2 9 6 3117.47 541.777 41
-2 9 6 2017.58 449.825 15
2 -9 -5 95004.6 2575.50 46
-2 9 5 94529.2 2607.05 16
-2 9 5 99994.6 2757.88 15
-2 9 5 101545. 2765.43 41
2 -9 -4 76242.3 2243.71 46
-2 9 4 76522.9 2230.50 16
-2 9 4 70269.6 2231.87 48
2 -9 -3 2590.08 497.420 46
-2 9 3 2931.59 539.948 48
-2 9 3 2258.35 426.487 16
-2 9 2 5753.96 595.411 16
-2 9 2 4721.09 589.101 48
2 -9 -2 5626.90 654.756 46
2 -9 -1 20200.2 1028.75 50
-2 9 1 21116.2 1093.15 16
2 -9 -1 21117.8 1090.20 46
-2 9 1 19120.8 1140.22 48
2 -9 0 35501.2 1464.53 50
2 -9 0 35271.3 1422.90 46
-2 9 0 38326.5 1650.41 48
-2 9 -1 4254.28 654.664 48
2 -9 1 5048.47 617.633 50
2 -9 1 4940.16 546.579 46
-2 9 -2 2231.29 532.082 48
2 -9 2 2498.65 404.484 46
2 -9 2 1906.35 480.006 50
-2 9 -3 13985.8 970.229 48
2 -9 3 12427.3 854.478 50
2 -9 3 14477.6 884.053 20
2 -9 4 971.559 379.229 50
-2 9 -4 907.795 386.865 48
2 -9 4 628.208 308.427 20
2 -9 5 7256.04 569.775 20
2 -9 5 6833.42 562.553 50
-2 9 -5 7160.86 565.824 48
2 -9 6 3108.08 353.542 20
-2 9 -6 2872.29 315.268 48
2 -9 6 2801.76 337.280 50
2 -9 7 13389.5 569.201 20
-2 8 13 1409.33 204.772 36
-2 8 12 5793.73 417.065 45
-2 8 12 5067.92 375.932 15
-2 8 12 4373.90 421.395 42
-2 8 11 25894.8 1038.36 45
-2 8 11 25971.5 1010.48 15
-2 8 11 26181.3 1086.56 42
-2 8 10 8202.61 629.869 15
-2 8 10 7965.24 615.352 45
-2 8 10 8729.31 696.392 42
-2 8 9 5670.91 581.488 15
-2 8 9 4944.45 536.342 41
-2 8 9 6103.94 611.033 42
-2 8 8 22039.2 1107.26 42
-2 8 8 22270.4 1106.65 41
-2 8 8 22477.3 1112.35 15
-2 8 7 5501.87 606.739 15
-2 8 7 4958.80 595.063 41
-2 8 7 4756.31 541.936 42
2 -8 -6 6270.55 551.201 46
-2 8 6 5439.85 539.315 16
-2 8 6 6386.08 661.308 41
-2 8 6 6501.53 662.428 15
2 -8 -5 53147.4 1711.50 46
-2 8 5 53592.5 1752.08 16
-2 8 4 47851.8 1699.58 48
2 -8 -4 49492.7 1682.74 46
-2 8 4 50622.2 1690.99 16
-2 8 3 14353.4 848.152 16
2 -8 -3 14369.3 878.673 46
-2 8 3 14029.9 882.878 48
2 -8 -2 2341.47 471.433 46
-2 8 2 2065.94 374.812 16
-2 8 2 2437.89 443.084 48
2 -8 -2 2142.55 374.827 50
-2 8 1 8151.74 711.539 48
2 -8 -1 7652.76 623.151 50
2 -8 -1 8136.87 689.463 46
2 -8 0 135844. 3418.85 50
-2 8 0 139880. 3575.68 48
2 -8 0 135258. 3359.42 46
-2 8 -1 116032. 3159.94 48
2 -8 1 108712. 2964.86 50
2 -8 1 108082. 2839.96 46
2 -8 2 16843.5 988.318 50
2 -8 2 17445.4 913.048 46
-2 8 -2 18023.2 1105.87 48
-2 8 -3 23263.4 1247.94 48
2 -8 3 20870.2 1118.09 50
2 -8 3 20967.4 1113.06 20
2 -8 4 46429.7 1724.95 20
2 -8 4 45734.5 1686.70 50
-2 8 -4 51174.8 1868.32 48
-2 8 -5 73.4080 308.536 48
2 -8 5 -217.766 404.353 20
2 -8 5 392.287 372.346 50
2 -8 6 2626.61 406.222 50
-2 8 -6 3696.42 454.700 48
2 -8 6 2482.08 383.721 38
2 -8 6 2817.56 460.061 20
-2 8 -7 2442.43 322.229 48
2 -8 7 1938.05 358.592 20
2 -8 7 1688.94 298.365 38
2 -8 7 1496.27 284.897 50
2 -8 8 5218.56 335.300 50
2 -8 8 4357.24 337.438 14
2 -8 8 4720.69 400.848 20
2 -8 8 5088.21 374.176 38
2 -8 9 288.766 132.467 20
-2 7 14 20307.4 649.940 36
-2 7 13 718.173 174.946 19
-2 7 13 784.666 242.761 42
-2 7 13 205.117 187.494 36
-2 7 12 10711.7 674.016 42
-2 7 12 8806.49 540.927 15
-2 7 12 11819.2 644.176 45
-2 7 12 9132.19 518.647 19
-2 7 11 33302.3 1333.86 42
-2 7 11 33144.1 1219.17 15
-2 7 11 32980.1 1264.89 45
-2 7 10 58982.1 1887.15 45
-2 7 10 56955.9 1816.17 15
-2 7 10 58607.3 1922.11 42
-2 7 9 27311.6 1196.37 41
-2 7 9 25664.6 1223.83 42
-2 7 9 26962.4 1208.92 15
-2 7 8 21021.7 1075.99 42
-2 7 8 21615.4 1101.13 15
-2 7 8 23517.7 1127.87 41
-2 7 7 13956.6 859.413 42
-2 7 7 15254.2 913.653 15
-2 7 7 13636.5 862.000 41
-2 7 6 9699.93 671.222 16
-2 7 6 10810.3 724.689 42
-2 7 6 12179.1 808.653 15
2 -7 -6 10540.3 645.467 46
-2 7 6 11364.1 799.267 41
-2 7 5 2617.52 366.612 16
-2 7 5 2839.15 413.318 48
2 -7 -5 3584.66 418.653 46
2 -7 -4 33629.9 2021.45 7
-2 7 4 28456.9 1928.73 11
2 -7 -3 28786.0 1876.64 7
2 -7 -2 5105.76 828.019 7
2 -7 -1 11606.6 1127.24 7
2 -7 0 119185. 3885.64 7
2 -7 0 122889. 4343.81 3
2 -7 1 115053. 2908.30 50
2 -7 1 103555. 4125.28 3
2 -7 2 65210.2 2040.66 50
-2 7 -2 68837.2 2164.82 48
2 -7 2 63688.0 1886.46 46
2 -7 2 65324.6 2031.88 20
2 -7 3 535.760 299.904 20
-2 7 -3 523.967 316.859 48
2 -7 3 270.305 331.021 50
2 -7 4 90944.6 2598.21 38
2 -7 4 91601.0 2555.96 50
2 -7 4 86434.5 2567.02 20
2 -7 5 76397.4 2239.37 50
2 -7 5 72390.6 2287.59 38
2 -7 5 75692.7 2310.28 20
2 -7 6 16123.0 973.729 38
2 -7 6 17108.9 997.151 20
2 -7 6 17703.8 930.487 50
2 -7 7 4511.33 532.450 38
-2 7 -7 5956.19 530.307 48
2 -7 7 4592.87 570.755 20
2 -7 7 4412.35 458.955 50
2 -7 8 2276.75 290.271 50
2 -7 8 2810.61 400.728 38
2 -7 8 2042.35 392.373 20
2 -7 9 4999.14 402.690 14
2 -7 9 4958.89 424.974 38
2 -7 9 4925.05 420.295 20
2 -7 10 3107.34 278.758 20
2 -7 10 2439.40 245.563 14
2 -7 10 2729.59 260.974 38
-2 6 14 13138.2 568.371 36
-2 6 13 3071.08 359.977 42
-2 6 13 2834.61 359.729 36
-2 6 13 3405.65 341.508 19
-2 6 12 1243.92 352.102 42
-2 6 12 2546.57 391.434 45
-2 6 12 2050.99 314.287 15
-2 6 12 1159.80 275.159 19
-2 6 12 1574.41 353.219 36
-2 6 11 5075.84 541.917 45
-2 6 11 5249.85 494.735 15
-2 6 11 5060.45 568.679 42
-2 6 10 26067.6 1194.17 45
-2 6 10 26530.1 1157.10 15
-2 6 10 25617.6 1215.60 42
-2 6 9 83505.0 2462.68 42
-2 6 9 84991.0 2393.41 15
-2 6 9 85090.0 2379.05 41
-2 6 8 3164.40 453.063 15
-2 6 8 3675.51 476.608 42
-2 6 8 3252.25 446.920 41
-2 6 7 11980.0 758.764 42
-2 6 7 13680.7 815.258 15
2 -6 -6 120426. 4013.74 7
-2 6 6 122934. 4190.41 11
-2 6 5 13833.6 1255.53 11
2 -6 -5 14560.0 1244.46 7
2 -6 -4 9347.01 967.990 7
-2 6 4 7809.19 928.570 11
2 -6 -3 4269.48 695.826 7
2 -6 -2 1119.10 427.569 7
2 -6 -1 63415.5 2519.29 7
2 -6 -1 63923.5 2592.73 3
2 -6 0 17029.9 1343.30 3
2 -6 0 19281.3 1266.96 7
2 -6 1 34613.0 2019.51 3
2 -6 2 16319.0 1435.02 3
-2 6 -3 23313.1 1748.50 5
2 -6 3 21444.9 1698.33 3
2 -6 4 12421.9 794.343 20
2 -6 5 131809. 3341.20 20
2 -6 6 16215.5 885.395 50
2 -6 6 17412.7 998.015 20
2 -6 7 42844.4 1463.43 50
2 -6 7 43024.2 1604.72 20
2 -6 8 5088.12 460.528 50
2 -6 8 4588.78 536.002 20
2 -6 9 25944.4 1071.91 20
2 -6 9 25361.7 1091.97 38
2 -6 10 27904.9 1014.09 14
2 -6 10 29931.2 1051.70 38
2 -6 10 29649.9 1026.07 20
2 -6 11 3941.53 319.581 38
2 -6 11 3105.57 265.512 20
2 -6 11 3281.83 291.415 14
-2 5 14 643.486 219.885 36
-2 5 14 879.408 223.800 19
-2 5 13 939.064 284.416 42
-2 5 13 1304.31 291.426 19
-2 5 13 930.886 302.315 36
-2 5 12 1076.62 327.235 45
-2 5 12 1093.90 346.337 42
-2 5 12 376.847 317.738 36
-2 5 12 486.899 266.497 19
-2 5 11 8501.31 667.360 45
-2 5 11 7701.16 599.630 15
-2 5 11 7295.34 650.297 42
-2 5 10 90478.7 2526.59 42
-2 5 10 87809.3 2491.41 45
-2 5 10 85949.8 2381.16 15
-2 5 9 93985.0 2563.56 15
-2 5 9 101246. 2692.65 42
-2 5 8 4438.18 499.376 42
-2 5 8 4470.43 475.269 15
2 -5 -7 558.604 345.240 7
-2 5 7 907.898 348.032 1
-2 5 7 1053.90 442.123 11
2 -5 -6 212435. 5529.11 7
-2 5 6 210284. 5740.20 11
2 -5 -5 161156. 4429.03 7
-2 5 5 150153. 4477.66 11
2 -5 -4 15028.3 1113.27 7
-2 5 4 16549.8 1204.17 11
2 -5 -3 16972.6 1163.94 7
2 -5 -2 6153.21 619.478 3
2 -5 -2 5668.07 660.331 7
2 -5 -1 26915.1 1407.60 7
2 -5 -1 26895.1 1432.11 3
2 -5 0 18411.7 1119.34 7
2 -5 0 16341.2 1182.56 3
2 -5 1 1113.82 313.653 7
2 -5 1 1168.55 425.224 3
2 -5 2 179.713 343.936 3
-2 5 -2 76.9871 284.886 5
2 -5 2 207.954 245.102 6
-2 5 -3 36128.0 1923.15 5
2 -5 3 37463.6 2073.39 3
2 -5 3 34205.6 1836.08 6
-2 5 -4 36149.1 2038.00 5
2 -5 4 34505.6 2056.61 3
2 -5 4 34215.5 1968.66 6
-2 5 -5 20342.9 1588.09 5
2 -5 5 22403.8 1671.30 6
2 -5 5 20556.3 1598.46 3
2 -5 6 98134.9 2650.80 20
2 -5 7 4670.88 467.121 50
2 -5 7 4839.54 542.294 20
2 -5 8 3720.04 502.391 43
2 -5 8 3157.27 457.209 20
2 -5 9 45307.4 1585.14 20
2 -5 9 48018.5 1608.48 43
2 -5 10 42524.1 1385.66 43
2 -5 10 41919.7 1386.84 20
2 -5 11 7966.62 527.602 14
2 -5 11 9277.63 561.323 38
2 -5 11 9409.70 524.829 20
2 -5 12 198.199 116.385 20
2 -5 12 374.946 166.169 38
2 -5 12 269.663 165.750 14
-2 4 15 18686.3 588.958 49
-2 4 14 7106.33 474.658 19
-2 4 14 6438.91 469.913 36
-2 4 13 4495.22 391.547 34
-2 4 13 4245.57 405.024 42
-2 4 13 5118.79 493.554 19
-2 4 13 4933.26 480.173 36
-2 4 12 17839.9 889.323 42
-2 4 12 16883.8 882.274 19
-2 4 12 17345.0 942.548 36
-2 4 11 14746.7 876.135 45
-2 4 11 13774.9 850.014 42
-2 4 10 116225. 2955.83 45
-2 4 10 112049. 2925.52 42
-2 4 10 111535. 2833.78 15
-2 4 9 3223.20 437.342 42
-2 4 9 3370.32 431.150 15
-2 4 9 3340.25 404.426 45
-2 4 8 5035.60 767.463 1
-2 4 8 5083.68 845.024 11
-2 4 7 15406.8 1289.61 11
2 -4 -7 16097.7 1118.03 7
-2 4 7 18820.5 1311.83 1
-2 4 6 2717.45 557.550 11
2 -4 -6 2765.60 487.440 7
-2 4 5 175817. 4667.14 11
2 -4 -5 172529. 4448.08 7
2 -4 -4 264727. 6073.15 7
-2 4 4 270049. 6239.29 11
2 -4 -3 8028.25 719.881 7
-2 4 2 59182.3 1719.18 10
2 -4 -2 56477.6 1814.43 3
2 -4 -2 53355.6 1961.39 7
2 -4 -1 228323. 5141.50 3
2 -4 -1 221420. 5130.50 7
2 -4 0 179528. 4469.65 3
2 -4 0 178429. 4245.90 7
-2 4 -1 2121.84 423.627 5
2 -4 1 3023.93 405.053 7
2 -4 1 2774.36 407.066 6
2 -4 1 2593.68 472.407 3
2 -4 2 78017.8 2776.58 3
-2 4 -2 81094.0 2624.13 5
2 -4 2 81316.2 2605.72 6
2 -4 2 82467.3 2314.60 7
2 -4 3 18528.7 1305.63 3
-2 4 -3 18825.2 1209.09 5
2 -4 3 19147.3 1226.40 6
-2 4 -4 84975.4 2974.62 5
2 -4 4 83906.0 3104.74 3
2 -4 4 82127.0 2997.63 6
-2 4 -5 1644.93 462.771 5
2 -4 5 1477.66 458.496 3
2 -4 5 1839.38 512.837 6
2 -4 6 8384.95 995.131 3
-2 4 -6 8489.50 955.544 5
2 -4 6 7937.22 1029.54 6
2 -4 7 40126.4 1499.72 43
2 -4 7 38653.4 1418.98 20
2 -4 8 5210.76 554.898 43
2 -4 8 4417.36 488.867 20
2 -4 9 849.067 354.888 20
2 -4 9 580.464 333.564 43
2 -4 10 30891.0 1205.05 20
2 -4 10 32550.4 1283.93 43
2 -4 11 38848.6 1253.26 20
2 -4 11 40754.4 1354.75 43
2 -4 11 37572.4 1327.31 14
2 -4 12 3309.15 327.894 43
2 -4 12 3030.07 277.845 20
2 -4 12 3356.03 342.642 38
2 -4 12 3355.02 365.315 14
2 -4 13 2300.80 219.218 38
2 -4 13 2317.74 227.171 14
-2 3 15 22580.0 674.629 49
-2 3 14 562.630 209.188 49
-2 3 14 884.568 260.014 36
-2 3 13 10834.6 703.326 36
-2 3 13 9737.26 600.587 22
-2 3 13 10883.9 682.871 19
-2 3 13 10266.5 565.237 34
-2 3 12 25842.7 1142.68 36
-2 3 12 24097.0 1002.55 42
-2 3 12 23990.6 1077.48 19
-2 3 12 24165.9 979.103 34
-2 3 12 25306.8 1061.98 22
-2 3 11 9685.42 727.874 36
-2 3 11 11309.8 730.071 42
-2 3 11 11672.4 771.512 19
-2 3 10 29220.2 1194.71 42
-2 3 10 30343.4 1238.12 45
-2 3 9 17121.2 1491.59 2
2 -3 -9 16330.6 1268.21 9
-2 3 9 18050.5 1630.45 11
2 -3 -8 62145.3 2492.14 9
-2 3 8 69081.3 2739.71 1
-2 3 8 62141.0 2914.26 11
-2 3 7 1799.95 495.382 1
-2 3 7 1117.22 430.971 11
-2 3 6 1925.37 468.671 11
2 -3 -6 1664.24 334.054 7
2 -3 -5 16164.6 970.549 7
-2 3 5 15875.9 1078.53 11
2 -3 -4 162048. 3933.12 7
-2 3 4 161420. 4104.33 11
2 -3 -3 65857.4 2071.68 7
-2 3 3 68113.5 1801.65 10
-2 3 2 62606.5 1707.93 10
2 -3 -2 61534.9 1694.78 3
2 -3 -2 59004.2 1908.80 7
2 -3 -1 91154.7 2458.82 7
2 -3 -1 88205.0 2370.68 3
2 -3 0 181403. 4219.95 3
2 -3 0 184435. 4114.88 7
2 -3 1 106473. 2666.95 7
2 -3 1 107926. 2745.45 6
2 -3 1 107815. 2984.29 3
-2 3 -1 105965. 2794.69 5
2 -3 2 683.875 195.596 7
-2 3 -2 566.303 249.382 5
2 -3 2 457.035 289.199 3
2 -3 2 824.742 269.242 6
-2 3 -3 48167.3 1799.18 5
2 -3 3 47457.8 1866.29 6
2 -3 3 45909.4 1924.14 3
-2 3 -4 389807. 8359.94 5
2 -3 4 401187. 8696.99 3
2 -3 4 399546. 8657.05 6
-2 3 -5 3074.31 521.451 5
2 -3 5 3578.59 621.852 6
2 -3 5 2671.93 498.593 3
-2 3 -6 5177.99 689.842 5
2 -3 6 6182.94 845.707 6
2 -3 6 6151.10 781.744 3
-2 3 -7 964.201 443.217 5
2 -3 7 706.003 411.095 6
2 -3 7 786.148 335.444 3
2 -3 8 11377.0 770.842 43
2 -3 8 11615.5 719.562 20
2 -3 9 16577.7 935.190 43
2 -3 9 16790.9 904.874 22
2 -3 9 14768.7 829.465 20
2 -3 10 21777.9 997.053 20
2 -3 10 23314.0 1068.79 22
2 -3 10 23168.0 1108.49 43
2 -3 11 32219.3 1267.71 43
2 -3 11 30020.6 1212.15 14
2 -3 11 30459.3 1115.00 20
2 -3 11 32860.7 1233.54 22
2 -3 12 13094.6 730.829 43
2 -3 12 12323.1 695.696 14
2 -3 12 13038.0 672.834 38
2 -3 12 13432.1 694.415 22
2 -3 13 550.755 203.849 43
2 -3 13 408.587 192.701 14
2 -3 13 700.607 198.877 22
2 -3 13 317.728 175.294 38
-2 2 15 10388.8 425.428 43
-2 2 15 10434.1 413.654 49
-2 2 14 8755.58 516.226 22
-2 2 14 8676.11 499.397 49
-2 2 13 4201.02 489.496 19
-2 2 13 3719.40 434.753 22
-2 2 13 3563.62 467.569 36
-2 2 12 19968.8 1002.69 36
-2 2 12 22066.1 1025.96 22
-2 2 12 21088.3 1023.84 19
-2 2 12 20890.7 892.141 34
-2 2 11 40574.0 1511.65 36
-2 2 11 40019.9 1479.96 22
-2 2 11 39539.0 1456.37 19
-2 2 10 87196.3 2415.01 22
-2 2 10 91869.8 2367.35 42
-2 2 10 88643.2 2480.40 36
-2 2 9 2902.99 675.802 11
2 -2 -9 3153.10 537.490 9
-2 2 9 3106.19 631.689 1
-2 2 9 2751.77 622.570 2
-2 2 8 79640.8 3128.04 2
2 -2 -8 74848.9 2729.17 9
-2 2 8 83363.3 3008.42 1
-2 2 8 77876.8 3311.70 11
2 -2 -7 286106. 6673.83 9
-2 2 7 272893. 7152.32 11
2 -2 -6 49252.2 1716.02 7
-2 2 6 51710.8 2160.93 11
2 -2 -5 4915.53 492.343 7
-2 2 5 4430.47 579.180 11
2 -2 -4 42784.8 1467.33 7
-2 2 4 40623.6 1294.75 10
-2 2 4 42449.1 1618.69 11
-2 2 4 40759.5 1277.23 6
2 -2 -3 19834.6 917.183 7
-2 2 3 19321.3 967.470 11
-2 2 3 18992.4 792.978 10
-2 2 2 8549.81 507.976 10
2 -2 -2 8080.28 567.566 7
2 -2 -2 8243.12 424.686 3
-2 2 1 142722. 3099.54 10
2 -2 -1 135207. 3190.76 7
2 -2 -1 142255. 3076.47 3
2 -2 0 117147. 2703.23 7
2 -2 0 112219. 2732.47 3
2 -2 1 85421.7 2329.07 3
2 -2 1 86114.0 2131.42 7
2 -2 1 85578.4 2192.57 6
-2 2 -1 86269.3 2196.29 5
-2 2 -2 6951.62 522.714 5
2 -2 2 6961.88 561.248 6
2 -2 2 7857.59 626.784 3
2 -2 2 6898.05 443.767 7
-2 2 -3 107430. 2753.53 5
2 -2 3 110740. 2943.90 6
2 -2 3 103001. 2548.83 8
2 -2 3 104813. 2969.74 3
2 -2 4 286367. 6509.01 6
2 -2 4 290008. 6493.40 3
2 -2 4 297502. 6049.52 8
2 -2 5 93905.6 2639.52 8
2 -2 5 93090.3 2933.60 3
2 -2 5 90584.3 2993.47 6
2 -2 6 37252.2 1608.49 8
2 -2 6 35197.8 1717.60 3
2 -2 6 35848.1 1847.17 6
2 -2 7 47867.0 2117.90 3
2 -2 7 45983.3 2274.83 6
2 -2 8 45925.0 2400.46 6
2 -2 9 210774. 4663.01 22
2 -2 9 209234. 4503.40 20
2 -2 9 214132. 4686.70 43
2 -2 10 2321.47 406.255 22
2 -2 10 2338.21 448.101 43
2 -2 11 757.127 346.268 22
2 -2 11 234.410 285.057 14
2 -2 11 667.164 358.315 43
2 -2 12 495.191 309.057 22
2 -2 12 609.797 307.158 14
2 -2 12 315.542 311.314 43
2 -2 13 4879.77 448.756 43
2 -2 13 5121.53 438.514 22
2 -2 13 4743.55 365.988 38
2 -2 13 4810.26 421.248 14
2 -2 14 1044.94 180.279 14
2 -2 14 644.704 179.202 22
2 -2 14 882.654 204.806 43
-2 1 15 6166.52 344.425 22
-2 1 15 6288.29 341.235 43
-2 1 14 1770.73 257.034 49
-2 1 14 1481.07 285.572 22
-2 1 13 2426.63 411.126 22
-2 1 13 1724.43 315.043 49
-2 1 12 23648.0 1113.49 22
-2 1 12 25969.0 1135.56 36
-2 1 12 26469.8 1147.11 19
-2 1 11 20031.4 1029.63 22
-2 1 11 21683.4 1050.41 36
-2 1 11 19300.0 998.667 19
-2 1 10 34301.7 1336.74 36
-2 1 10 32091.7 1299.07 22
-2 1 10 34054.1 1312.44 19
2 -1 -9 9911.16 925.075 9
-2 1 9 13515.6 1169.87 1
-2 1 9 12216.0 1262.47 11
2 -1 -8 1924.22 459.666 9
-2 1 8 2104.41 494.179 1
-2 1 8 1815.05 529.109 11
-2 1 8 2326.91 517.186 2
2 -1 -7 93341.6 2947.47 9
-2 1 7 104481. 3178.50 1
-2 1 7 96350.1 3243.97 2
-2 1 7 96026.5 3490.35 11
-2 1 6 194256. 5193.75 11
2 -1 -6 198782. 4766.27 9
-2 1 6 206636. 4833.28 6
-2 1 5 163697. 3892.37 6
2 -1 -5 160937. 3875.66 9
-2 1 5 152687. 4094.84 11
2 -1 -4 45560.8 1465.67 7
-2 1 4 46900.2 1683.41 11
2 -1 -3 8041.67 514.245 7
-2 1 3 8035.14 579.211 11
-2 1 3 7878.77 496.982 10
-2 1 2 104428. 2523.89 11
2 -1 -2 106042. 2470.21 7
-2 1 2 104422. 2438.72 10
2 -1 -1 336587. 6331.87 3
-2 1 1 342736. 6503.88 10
2 -1 0 386176. 7287.81 3
2 -1 1 14821.3 390.135 9
2 -1 1 14047.2 658.932 6
-2 1 -2 114850. 2554.57 5
2 -1 2 110391. 2719.81 6
2 -1 3 7164.36 568.020 6
2 -1 3 7583.42 590.705 3
2 -1 4 104242. 2762.45 8
2 -1 4 109545. 2905.67 3
2 -1 4 105684. 2938.90 6
2 -1 5 276095. 5973.11 3
2 -1 5 260203. 5853.18 8
2 -1 5 269324. 6139.17 6
2 -1 6 108409. 3152.48 3
2 -1 6 110117. 3201.43 8
2 -1 6 107275. 3349.97 6
2 -1 7 968.951 332.785 8
2 -1 7 412.921 353.408 6
2 -1 7 102.630 262.844 3
2 -1 8 110153. 3795.36 6
2 -1 9 51892.2 2571.92 6
2 -1 10 70345.3 2124.52 43
2 -1 10 75387.6 2179.49 22
2 -1 10 73921.4 2202.41 34
2 -1 11 2851.32 462.163 43
2 -1 11 2458.59 411.277 14
2 -1 11 2762.63 477.768 22
2 -1 12 2522.88 440.162 22
2 -1 12 3401.86 443.547 14
2 -1 12 2559.14 428.662 43
2 -1 12 3177.05 363.308 44
2 -1 13 20527.3 913.742 43
2 -1 13 20813.3 924.310 22
2 -1 13 19808.2 862.949 14
2 -1 14 20371.2 786.060 43
2 -1 14 20552.0 789.240 22
2 -1 14 20028.7 712.088 14
-2 0 15 1612.60 182.265 43
-2 0 15 1979.19 206.622 22
-2 0 14 641.538 241.225 22
-2 0 14 617.084 192.918 49
-2 0 13 7378.71 593.453 22
-2 0 13 6035.54 473.982 49
-2 0 12 8231.96 691.268 22
-2 0 12 7098.83 573.770 49
-2 0 12 8821.13 677.961 19
-2 0 11 30665.9 1254.82 24
-2 0 11 30871.7 1253.19 19
-2 0 11 28763.4 1276.47 22
-2 0 11 30041.1 1246.75 36
-2 0 10 17404.4 950.197 22
-2 0 10 17940.2 907.067 24
-2 0 10 18017.0 932.075 36
-2 0 10 17149.0 898.757 19
-2 0 9 7033.13 863.587 1
-2 0 9 8575.33 1014.22 11
-2 0 8 37829.7 2075.12 11
-2 0 8 43016.5 1959.85 1
2 0 -8 37510.6 1787.56 9
-2 0 7 96240.2 2992.15 1
-2 0 7 95322.9 2970.02 2
2 0 -7 86465.2 2793.08 9
-2 0 7 88706.9 3234.16 11
-2 0 7 93399.7 3173.64 6
2 0 -6 365515. 7734.63 9
-2 0 6 367094. 7905.13 2
-2 0 6 368085. 8350.51 11
-2 0 6 380383. 8186.57 6
2 0 -5 46334.3 1661.98 9
-2 0 5 49036.9 1754.03 2
-2 0 5 47347.3 1941.75 11
-2 0 5 45449.0 1827.49 6
2 0 -4 61185.3 1870.48 9
-2 0 4 62439.9 1448.29 4
-2 0 4 60914.5 2049.13 11
-2 0 3 44860.4 1422.80 10
2 0 -3 47853.1 1469.90 9
-2 0 3 46336.6 1532.44 11
-2 0 2 26494.9 961.416 10
-2 0 2 26748.4 952.770 11
2 0 -1 145694. 3040.23 9
-2 0 1 148243. 3015.20 11
2 0 0 463891. 8497.26 9
2 0 0 479818. 8632.50 3
2 0 1 26127.8 654.814 12
-2 0 -2 9411.55 419.647 5
2 0 3 927.046 226.860 6
2 0 3 756.336 208.494 3
2 0 4 20206.5 1006.83 6
2 0 4 20579.6 983.618 8
2 0 4 20387.7 945.511 3
2 0 5 12314.4 840.437 6
2 0 5 12791.5 845.459 8
2 0 5 12388.9 770.572 3
2 0 5 12141.0 570.983 13
2 0 6 68391.2 2161.05 3
2 0 6 65620.6 2325.04 8
2 0 6 63792.0 2300.47 6
2 0 7 30338.0 1401.84 3
2 0 7 28110.7 1549.23 6
2 0 7 29656.0 1597.25 8
2 0 8 31305.0 1741.08 6
2 0 9 36466.2 2006.95 6
2 0 10 39991.5 1433.81 14
2 0 10 43945.9 1531.08 34
2 0 10 42224.2 1512.76 22
2 0 10 43471.8 1580.59 51
2 0 11 17554.3 914.162 14
2 0 11 19322.8 1003.30 22
2 0 11 18554.3 962.702 43
2 0 11 19946.9 1060.08 51
2 0 11 20108.4 1013.11 34
2 0 12 1077.07 368.404 34
2 0 12 465.502 276.087 14
2 0 12 815.775 360.665 22
2 0 12 475.703 321.733 43
2 0 12 814.585 278.874 44
2 0 13 34024.3 1278.89 22
2 0 13 34740.2 1262.92 43
2 0 13 34104.4 1179.33 14
2 0 14 18833.6 810.071 22
2 0 14 17404.8 752.945 43
2 0 15 2581.70 247.891 43
2 0 15 2775.56 269.620 22
-2 -1 14 7026.96 456.302 22
-2 -1 13 21984.0 855.229 49
-2 -1 13 22427.6 978.119 22
-2 -1 12 24830.1 1016.80 49
-2 -1 12 24647.5 1131.67 22
-2 -1 11 11384.7 719.340 49
-2 -1 11 11588.8 814.142 22
-2 -1 11 11816.4 777.746 24
-2 -1 11 13556.9 800.288 19
-2 -1 10 3492.09 474.209 22
-2 -1 10 4317.43 507.040 24
-2 -1 10 4008.25 468.620 19
-2 -1 10 4290.24 500.965 36
-2 -1 10 3897.06 483.546 49
2 1 -9 1101.70 418.624 12
-2 -1 9 2115.93 367.600 36
-2 -1 9 1611.51 538.545 6
-2 -1 8 11588.9 972.468 1
-2 -1 8 8980.76 1022.42 6
2 1 -8 9487.34 882.423 12
-2 -1 7 6118.68 673.079 1
-2 -1 7 5645.28 746.253 11
-2 -1 7 5538.48 777.360 6
-2 -1 6 24740.0 1170.97 2
-2 -1 6 23065.7 1445.61 6
-2 -1 6 26179.6 1270.48 1
-2 -1 6 23944.5 1403.91 11
2 1 -5 202514. 4612.88 9
-2 -1 5 194681. 4907.38 11
-2 -1 5 192031. 4999.75 6
-2 -1 5 201363. 4442.57 2
2 1 -4 69455.5 2059.37 9
-2 -1 4 66958.7 1910.38 2
-2 -1 4 69422.7 2282.01 11
-2 -1 4 66459.3 2283.66 6
-2 -1 4 70457.3 1634.69 4
-2 -1 3 31317.1 982.347 4
-2 -1 3 33776.6 1087.40 2
2 1 -3 31774.5 1189.62 9
-2 -1 3 31772.8 1331.79 11
-2 -1 2 973459. 17521.4 4
-2 -1 2 999999. 17831.5 11
-2 -1 2 972686. 17279.4 2
-2 -1 1 740615. 13355.4 11
2 1 0 40576.4 1116.21 12
-2 -1 0 40766.8 940.163 11
-2 -1 -1 76259.4 1811.97 10
2 1 2 321284. 6229.59 2
2 1 3 385241. 7744.80 2
2 1 3 397210. 7523.04 3
2 1 4 69608.6 2204.96 2
2 1 4 71547.2 2112.33 8
2 1 4 71671.6 2014.72 6
2 1 4 69873.0 1920.99 3
2 1 5 92637.1 2553.15 6
2 1 5 91357.3 2695.87 8
2 1 5 89445.3 2772.62 2
2 1 5 90993.4 2271.67 13
2 1 5 90973.5 2405.78 3
2 1 6 4341.12 583.308 8
2 1 6 4231.58 393.978 13
2 1 6 3757.37 429.609 3
2 1 6 4417.68 597.564 2
2 1 6 3631.06 486.594 6
2 1 7 6281.44 735.980 8
2 1 7 6098.66 669.401 6
2 1 7 5244.79 679.885 2
2 1 8 26469.7 1496.00 6
2 1 8 24253.2 1592.42 8
2 1 9 24385.9 1524.78 6
2 1 10 2172.01 352.448 14
2 1 10 1540.53 313.171 22
2 1 10 2078.07 349.608 34
2 1 10 2248.89 395.727 51
2 1 10 2389.57 388.334 27
2 1 11 47174.9 1625.86 27
2 1 11 43270.7 1516.98 14
2 1 11 50658.4 1598.54 47
2 1 11 45963.1 1690.99 51
2 1 11 46989.5 1559.09 44
2 1 11 45172.2 1621.51 22
2 1 11 46689.2 1606.80 34
2 1 12 5642.54 570.011 34
2 1 12 5608.07 608.328 51
2 1 12 5033.41 523.297 27
2 1 12 6041.08 600.976 22
2 1 12 5627.69 525.577 14
2 1 12 5761.77 511.814 44
2 1 12 4656.65 489.745 43
2 1 13 36604.4 1377.54 22
2 1 13 37793.0 1320.54 43
2 1 13 39665.7 1402.67 34
2 1 14 37129.0 1238.37 22
2 1 14 35962.7 1177.79 43
2 1 15 8099.53 456.761 22
2 1 15 7608.41 414.458 43
-2 -2 14 1444.25 223.563 22
-2 -2 14 1739.98 223.556 31
-2 -2 14 1691.94 217.173 43
-2 -2 13 26834.2 900.222 49
-2 -2 13 25920.9 988.093 22
-2 -2 12 71176.6 1937.76 49
-2 -2 12 74393.3 2081.99 22
-2 -2 11 8619.21 689.649 24
-2 -2 11 7801.98 661.807 22
-2 -2 11 8520.97 618.666 49
-2 -2 10 8380.44 685.252 24
-2 -2 10 7813.51 643.078 22
-2 -2 10 8069.75 617.212 49
-2 -2 9 9535.22 688.521 24
-2 -2 9 7966.17 620.252 22
-2 -2 9 8773.21 625.719 19
-2 -2 9 8224.64 608.348 49
2 2 -8 35414.4 1755.32 12
-2 -2 8 35561.7 2191.38 6
2 2 -7 6290.20 698.138 12
-2 -2 7 6910.10 899.481 6
-2 -2 6 5286.30 762.471 6
-2 -2 6 6545.47 620.409 1
2 2 -6 6043.86 678.592 12
2 2 -5 2420.34 435.914 12
-2 -2 5 2239.66 333.324 1
-2 -2 5 2060.09 444.887 6
-2 -2 4 31177.5 1048.69 4
-2 -2 4 27473.4 1476.13 6
2 2 -4 27673.2 1266.81 12
2 2 -3 2322.56 354.281 12
-2 -2 3 2912.85 297.226 4
-2 -2 2 233081. 4787.53 4
2 2 -2 238508. 4978.28 12
-2 -2 1 185477. 3969.18 4
-2 -2 0 48762.8 1400.72 10
-2 -2 -1 5375.04 361.693 10
2 2 1 5240.44 287.130 2
2 2 2 7359.55 466.736 2
-2 -2 -2 7570.10 584.997 4
2 2 2 7721.83 267.287 11
-2 -2 -2 7916.92 421.377 10
-2 -2 -3 146395. 3021.56 10
-2 -2 -3 145512. 3574.84 4
2 2 3 136739. 3393.18 2
2 2 3 149760. 3033.74 11
-2 -2 -4 295965. 6117.00 4
2 2 4 276560. 5830.86 13
2 2 4 285373. 6163.48 2
2 2 4 278415. 6060.69 8
2 2 4 291565. 5767.66 11
2 2 5 159.307 221.034 2
2 2 5 362.606 153.183 13
2 2 5 386.607 282.184 8
-2 -2 -5 405.589 179.752 4
2 2 5 741.610 227.620 11
2 2 6 2334.29 340.004 13
2 2 6 2629.00 485.432 8
2 2 6 3011.00 433.901 11
2 2 6 2255.29 470.462 2
2 2 7 2460.80 496.847 2
2 2 7 2323.79 484.745 8
2 2 7 2877.63 491.919 11
2 2 7 2704.00 448.769 6
2 2 8 51741.2 2385.12 8
2 2 8 47416.2 2195.21 2
2 2 8 52203.0 2062.92 6
2 2 9 9316.41 987.048 2
2 2 10 23369.4 1037.34 22
2 2 10 23654.9 1098.84 27
2 2 10 23203.0 1089.79 51
2 2 10 24145.4 1082.17 47
2 2 11 7931.08 657.431 27
2 2 11 7701.83 663.103 51
2 2 11 6792.56 590.705 34
2 2 11 8189.65 641.654 47
2 2 11 6718.91 601.104 22
2 2 11 7094.25 603.468 44
2 2 12 22177.4 1004.00 44
2 2 12 21764.4 1119.57 51
2 2 12 20322.9 1052.79 27
2 2 12 23228.9 1045.85 47
2 2 12 21060.4 1023.09 34
2 2 12 20803.9 1012.24 22
2 2 12 19808.4 938.953 43
2 2 13 28220.0 1080.53 47
2 2 13 27515.6 1058.58 44
2 2 13 26688.5 1208.59 51
2 2 13 25551.7 1114.22 34
2 2 13 24850.9 1016.64 43
2 2 13 25656.2 1102.42 22
2 2 14 12490.4 698.563 22
2 2 14 12679.9 627.382 43
2 2 14 11825.5 686.335 34
2 2 15 27234.1 834.568 43
2 2 15 27655.6 911.870 22
-2 -3 13 2769.22 305.156 22
-2 -3 13 3358.87 343.322 31
-2 -3 13 2344.68 282.553 43
-2 -3 12 51914.0 1573.58 22
-2 -3 11 90462.5 2483.61 24
-2 -3 11 89557.5 2432.32 22
-2 -3 11 90101.7 2329.07 49
-2 -3 10 17234.3 970.554 24
-2 -3 10 17433.1 887.864 49
-2 -3 10 16778.1 933.268 22
-2 -3 9 3028.32 447.545 22
-2 -3 9 3730.35 449.844 49
-2 -3 9 3567.09 475.960 24
-2 -3 8 88940.7 2422.82 49
-2 -3 8 96897.2 2552.52 24
2 3 -7 78575.5 2746.33 12
-2 -3 7 69470.6 3210.27 6
2 3 -6 49223.6 2053.95 12
-2 -3 6 53053.1 2591.30 6
-2 -3 5 26803.0 1692.97 6
2 3 -5 26082.6 1379.13 12
-2 -3 4 628.917 356.022 6
2 3 -4 564.701 226.653 12
-2 -3 4 1323.69 255.800 4
-2 -3 3 3051.63 486.690 6
-2 -3 3 3313.45 388.702 4
2 3 -3 3141.62 456.469 12
-2 -3 2 19717.9 936.470 4
2 3 -2 20503.1 1036.48 12
-2 -3 1 4372.58 434.819 4
2 3 -1 5201.95 491.694 12
-2 -3 0 19239.9 943.312 4
2 3 1 10638.8 751.020 13
-2 -3 -1 14756.9 832.410 4
-2 -3 -2 1938.37 230.601 10
2 3 2 1974.51 349.507 13
2 3 2 2283.43 175.927 11
-2 -3 -2 2811.70 398.621 4
-2 -3 -3 88195.4 2608.96 4
2 3 3 84095.4 2432.40 13
2 3 3 83239.5 1887.50 11
-2 -3 -3 82005.0 1908.22 10
2 3 3 83441.1 2238.60 2
2 3 4 403027. 8162.50 8
2 3 4 402977. 8149.13 13
-2 -3 -4 429872. 8425.42 4
2 3 4 405709. 8221.10 2
-2 -3 -4 396055. 7386.08 10
2 3 4 393921. 7713.51 11
2 3 5 22266.2 1267.03 2
2 3 5 23469.8 1088.70 11
-2 -3 -5 24842.8 1142.40 4
2 3 5 22472.6 1209.46 8
2 3 5 22443.5 1129.71 13
2 3 6 28024.9 1523.54 2
2 3 6 28940.9 1541.42 8
2 3 6 31231.0 1397.47 11
-2 -3 -6 30318.5 1198.30 7
2 3 7 120739. 3808.13 2
2 3 7 120506. 3835.51 8
2 3 8 139275. 4382.65 2
2 3 8 146127. 4581.21 8
2 3 9 24313.2 1632.40 2
2 3 10 2076.75 347.921 22
2 3 10 2329.73 397.297 47
2 3 10 1901.60 355.721 27
2 3 10 1956.27 383.227 51
2 3 10 2611.00 428.828 44
2 3 10 2338.50 426.359 45
2 3 11 9816.12 729.159 47
2 3 11 8904.74 714.089 27
2 3 11 9828.96 690.315 22
2 3 11 9814.63 729.719 44
2 3 11 9628.55 741.501 51
2 3 12 5742.12 624.110 27
2 3 12 5199.56 547.195 47
2 3 12 4879.67 575.829 51
2 3 12 5639.99 551.642 44
2 3 12 5108.43 516.567 22
2 3 12 5511.44 546.321 34
2 3 13 7519.91 556.155 44
2 3 13 8450.22 621.596 47
2 3 13 7630.55 672.603 51
2 3 13 6760.84 617.662 27
2 3 13 7576.06 590.045 22
2 3 13 7527.38 602.064 34
2 3 14 2448.74 373.851 34
2 3 14 2753.64 348.570 22
2 3 14 2458.74 423.797 51
2 3 15 17148.3 667.768 22
2 3 15 16440.8 693.660 34
-2 -4 13 3893.96 310.310 31
-2 -4 13 3923.77 258.354 43
-2 -4 13 3446.46 256.464 22
-2 -4 12 23746.8 919.957 31
-2 -4 12 23524.8 842.277 43
-2 -4 12 22987.4 819.098 20
-2 -4 12 23164.8 865.792 22
-2 -4 11 15523.8 823.942 31
-2 -4 11 16100.5 861.876 24
-2 -4 11 14462.7 775.445 22
-2 -4 10 4580.18 505.106 22
-2 -4 10 4150.03 527.004 24
-2 -4 10 4171.44 466.397 49
-2 -4 9 9490.33 686.248 49
-2 -4 9 11361.9 785.282 24
-2 -4 9 9571.34 693.866 22
-2 -4 8 15051.0 896.083 24
-2 -4 8 15084.2 845.024 22
-2 -4 8 14331.8 844.962 49
-2 -4 7 68246.7 3292.78 6
-2 -4 6 95721.8 3848.41 6
2 4 -6 98561.3 3272.19 12
-2 -4 5 9616.06 1109.00 6
2 4 -5 8980.68 861.991 12
-2 -4 4 92553.9 3418.58 6
2 4 -4 87155.3 2957.32 12
-2 -4 3 145731. 4358.40 6
-2 -4 3 150896. 3795.91 4
-2 -4 2 133792. 3561.69 4
-2 -4 2 133117. 3946.25 6
2 4 -1 1917.28 304.807 13
-2 -4 1 1262.10 329.369 4
-2 -4 0 12489.8 856.477 4
2 4 0 14456.2 872.710 13
-2 -4 -1 79351.5 2523.88 4
2 4 1 82414.3 2518.13 13
2 4 1 79947.5 1814.70 5
-2 -4 -2 127834. 3543.14 4
2 4 2 128623. 3503.93 13
2 4 3 8497.99 635.457 8
2 4 3 8781.26 777.027 13
2 4 3 8864.09 484.028 11
-2 -4 -3 9419.94 810.622 4
2 4 4 86494.8 2613.65 8
-2 -4 -4 94960.9 2873.14 4
2 4 4 87364.1 2779.29 13
2 4 4 88130.2 2217.44 11
2 4 5 41937.0 1793.37 8
-2 -4 -5 46330.9 1795.25 4
2 4 5 40967.1 1752.66 2
2 4 5 44431.6 1523.89 11
2 4 6 27998.4 1540.01 8
2 4 6 28569.9 1572.38 2
-2 -4 -6 30597.9 1367.06 7
2 4 7 7358.62 845.992 8
2 4 7 5812.98 778.995 2
2 4 8 118223. 3966.91 2
2 4 8 119003. 4062.66 8
2 4 9 86446.6 3381.30 2
2 4 10 30307.8 1353.60 44
2 4 10 32387.6 1306.81 39
2 4 10 28430.9 1273.96 27
2 4 10 32810.3 1430.48 47
2 4 10 29111.7 1264.50 51
2 4 10 29196.2 1251.37 26
2 4 10 28218.6 1257.82 45
2 4 11 3079.52 513.918 47
2 4 11 3030.79 467.354 51
2 4 11 2868.73 465.964 27
2 4 11 2911.77 436.689 39
2 4 11 2692.06 399.459 22
2 4 11 3111.93 499.571 45
2 4 11 3401.66 476.614 44
2 4 12 52724.2 1759.81 44
2 4 12 48336.4 1584.98 22
2 4 12 51286.6 1829.21 27
2 4 12 54549.5 1721.64 39
2 4 12 52327.6 1828.43 47
2 4 12 50800.0 1790.42 51
2 4 13 15195.2 892.971 51
2 4 13 14223.4 869.890 27
2 4 13 14400.7 742.441 22
2 4 13 12539.9 748.117 34
2 4 14 4048.04 422.383 34
2 4 14 4118.52 476.716 51
2 4 14 4572.67 389.034 22
2 4 15 2311.08 278.501 34
-2 -5 12 4134.64 339.925 31
-2 -5 12 3883.16 283.026 20
-2 -5 11 319.694 260.594 31
-2 -5 11 557.897 290.237 24
-2 -5 11 358.607 212.527 20
-2 -5 10 2950.19 456.194 31
-2 -5 10 2186.68 433.334 24
-2 -5 9 9698.85 741.304 31
-2 -5 9 9504.69 725.334 24
-2 -5 8 5562.27 592.064 31
-2 -5 8 5935.86 612.468 24
-2 -5 7 24262.2 1142.96 31
-2 -5 7 24577.8 1138.02 24
-2 -5 6 103936. 4258.03 6
-2 -5 5 58357.9 2937.51 6
-2 -5 4 13857.3 1301.59 6
-2 -5 3 330237. 7312.78 4
-2 -5 3 316198. 7971.10 6
-2 -5 2 141366. 3925.85 4
-2 -5 2 138631. 4292.05 6
-2 -5 1 13143.3 999.188 4
-2 -5 1 11862.1 1017.16 6
-2 -5 0 14102.8 1036.34 6
2 5 0 15079.1 769.954 5
-2 -5 0 14953.1 1073.75 4
-2 -5 -1 11005.9 956.685 4
2 5 1 10555.6 878.638 13
-2 -5 -2 40827.2 1916.91 4
2 5 2 42854.2 1915.65 13
2 5 3 89160.7 2577.60 8
-2 -5 -3 87603.5 3030.43 4
-2 -5 -4 12854.3 1044.92 4
2 5 4 12078.0 879.030 8
2 5 5 337.855 263.747 8
-2 -5 -5 231.741 254.554 4
-2 -5 -5 120.485 260.624 7
2 5 6 27867.2 1581.07 8
-2 -5 -6 25763.8 1388.08 7
2 5 7 28644.3 1763.25 8
2 5 7 27072.6 1709.04 2
-2 -5 -7 32433.7 1574.08 7
2 5 8 51102.0 2524.44 2
2 5 9 114510. 4117.78 2
2 5 10 85558.0 2463.09 26
2 5 10 93918.2 2828.49 47
2 5 10 93096.6 2717.89 44
2 5 10 85511.0 2483.47 51
2 5 10 86868.6 2561.85 27
2 5 10 83898.3 2492.22 45
2 5 10 92842.3 2630.51 39
2 5 11 2151.44 471.544 27
2 5 11 1908.54 443.159 26
2 5 11 1504.92 422.700 45
2 5 11 1644.44 416.219 51
2 5 11 1119.38 355.339 39
2 5 11 1276.85 420.813 47
2 5 12 6761.92 659.406 27
2 5 12 5537.38 623.875 45
2 5 12 5203.01 571.084 51
2 5 12 4956.13 458.633 36
2 5 13 97474.8 2607.87 51
2 5 13 96804.4 2669.72 27
2 5 14 16798.1 835.203 51
2 5 14 14884.9 726.863 34
2 5 15 3351.36 302.330 34
2 5 15 3721.48 363.490 51
-2 -6 11 816.146 218.074 31
-2 -6 11 628.667 193.177 20
-2 -6 10 5509.53 481.964 24
-2 -6 10 5065.33 450.946 20
-2 -6 10 5784.19 496.712 31
-2 -6 9 2980.42 441.303 24
-2 -6 9 2543.33 434.093 31
-2 -6 8 36983.9 1418.75 24
-2 -6 8 38558.7 1465.75 31
-2 -6 7 2928.27 457.479 24
-2 -6 7 3205.41 516.953 31
-2 -6 6 7530.93 675.081 31
-2 -6 6 6399.72 578.081 24
-2 -6 5 6753.36 632.126 31
-2 -6 4 6081.75 982.138 6
-2 -6 3 103084. 3422.65 4
-2 -6 3 90570.1 3729.25 6
-2 -6 2 93011.6 3255.42 4
-2 -6 2 88120.9 3511.08 6
-2 -6 1 60212.3 2551.97 4
-2 -6 1 63994.2 2752.06 6
2 6 -1 64146.0 2194.57 5
-2 -6 0 1381.92 445.964 4
-2 -6 0 1235.88 416.043 6
-2 -6 -1 57853.7 2533.80 4
-2 -6 -2 80231.9 3143.63 4
-2 -6 -3 52340.6 2491.71 4
-2 -6 -4 4076.91 726.635 4
-2 -6 -4 4395.82 717.218 7
-2 -6 -5 10729.0 1093.40 4
-2 -6 -5 10436.0 1042.93 7
-2 -6 -6 66.8068 340.701 7
2 6 7 5880.96 817.948 2
-2 -6 -7 6628.83 818.966 7
2 6 8 13390.8 1288.08 2
2 6 9 5808.82 556.463 27
2 6 9 5450.91 532.500 26
2 6 9 4937.66 658.813 47
2 6 9 5009.40 524.707 45
2 6 10 11054.8 793.350 51
2 6 10 12407.7 852.722 27
2 6 10 12513.7 984.521 47
2 6 10 12966.7 935.340 39
2 6 10 10730.4 788.559 45
2 6 10 11362.3 773.407 26
2 6 11 5227.33 617.541 39
2 6 11 5006.47 583.995 27
2 6 11 5041.06 570.921 26
2 6 11 4933.46 595.237 51
2 6 11 5693.80 600.608 45
2 6 12 1493.65 424.171 27
2 6 12 1512.05 397.210 51
2 6 12 2059.86 459.077 45
2 6 12 814.797 275.518 36
2 6 13 6190.07 585.941 27
2 6 13 5801.92 552.090 51
2 6 14 68991.9 1856.78 51
2 6 14 68268.1 1706.60 42
2 6 14 66558.7 1751.12 34
2 6 15 2617.63 260.083 34
2 6 15 2148.09 278.585 51
-2 -7 10 3183.24 323.736 20
-2 -7 9 14719.9 724.256 24
-2 -7 9 13880.1 754.627 31
-2 -7 9 14725.2 746.928 20
-2 -7 8 20669.4 1011.36 31
-2 -7 8 20393.0 940.258 24
-2 -7 7 6704.71 642.892 31
-2 -7 7 7076.82 596.215 24
-2 -7 6 1382.87 422.098 31
-2 -7 6 1313.49 350.561 24
2 7 -5 689.066 295.959 25
-2 -7 5 1204.66 348.491 24
-2 -7 5 973.357 371.827 31
2 7 -4 1293.82 341.604 25
-2 -7 4 1449.05 316.504 24
-2 -7 4 579.084 336.960 31
-2 -7 3 27589.1 2039.96 6
-2 -7 3 25402.2 1703.36 4
-2 -7 2 80195.2 3251.32 4
-2 -7 1 71402.5 2827.52 7
-2 -7 1 64324.2 2912.92 4
-2 -7 0 35280.3 2050.36 7
-2 -7 0 33420.4 2054.61 4
-2 -7 -1 648.618 470.343 7
-2 -7 -1 351.432 396.351 4
-2 -7 -2 20090.9 1640.56 7
-2 -7 -2 20690.7 1709.68 4
-2 -7 -3 112824. 4277.14 4
-2 -7 -3 107387. 4145.80 7
-2 -7 -4 149475. 5025.87 7
-2 -7 -4 146201. 5026.13 4
-2 -7 -5 863.842 430.018 7
-2 -7 -5 555.271 462.625 4
-2 -7 -6 64319.0 2937.90 7
2 7 7 51161.6 2505.30 2
-2 -7 -7 54913.9 2592.36 7
2 7 8 497.632 341.665 17
2 7 8 44.7751 259.537 26
2 7 8 413.395 393.092 39
2 7 9 5296.31 554.093 17
2 7 9 4614.53 545.740 27
2 7 9 4515.68 547.883 26
2 7 9 4916.32 719.134 39
2 7 10 1015.71 384.732 45
2 7 10 727.995 349.628 51
2 7 10 1780.02 402.754 26
2 7 10 1619.95 437.607 27
2 7 11 5760.13 620.538 51
2 7 11 5966.57 623.353 27
2 7 11 5346.59 589.806 45
2 7 11 5988.77 603.426 26
2 7 12 3049.84 473.884 45
2 7 12 2752.59 450.684 26
2 7 12 2639.43 450.439 27
2 7 12 2920.49 458.696 51
2 7 13 20458.9 933.914 51
2 7 14 13440.8 609.618 42
2 7 14 13500.5 654.427 51
2 7 14 13085.2 599.740 34
2 7 15 5367.28 325.895 51
2 7 15 5162.84 296.954 34
-2 -8 9 15682.9 655.932 20
-2 -8 8 80128.9 1984.02 24
-2 -8 8 81619.0 2075.00 20
-2 -8 7 29533.7 1098.81 24
-2 -8 7 30173.4 1182.01 20
-2 -8 6 945.314 268.634 24
2 8 -5 37972.7 1376.74 25
2 8 -4 18384.9 962.061 25
2 8 -3 7050.39 640.519 25
2 8 -2 595.803 268.102 32
2 8 -2 895.094 388.749 25
2 8 -1 24559.3 1081.67 32
2 8 -1 26507.1 1290.16 25
-2 -8 0 8041.40 1037.03 7
-2 -8 0 8340.38 1098.66 4
-2 -8 -1 8736.33 1200.47 7
-2 -8 -1 7356.50 1088.64 4
-2 -8 -2 18064.0 1766.35 4
-2 -8 -2 18821.2 1724.36 7
-2 -8 -3 33714.6 2443.53 4
-2 -8 -3 32820.1 2395.67 7
-2 -8 -4 101242. 4382.98 7
-2 -8 -4 100950. 4424.04 4
2 8 5 44894.6 1750.30 17
-2 -8 -5 39298.1 2609.25 4
2 8 6 25594.4 1105.81 16
2 8 6 25018.9 1341.59 17
2 8 6 25962.0 1144.53 41
2 8 7 55314.0 1866.37 41
2 8 7 58756.0 1826.64 16
2 8 8 13784.0 862.832 26
2 8 8 14215.6 987.756 17
2 8 9 26384.0 1244.32 17
2 8 9 25256.2 1190.33 26
2 8 10 1056.44 334.659 17
2 8 10 601.522 328.330 26
2 8 10 906.440 326.638 45
2 8 10 1046.99 357.290 51
2 8 11 4539.95 514.157 27
2 8 11 4469.65 525.912 26
2 8 11 3440.71 454.235 45
2 8 11 5091.85 556.658 51
2 8 12 2222.01 381.079 45
2 8 12 1760.57 376.623 26
2 8 12 2453.17 384.011 51
2 8 13 2913.74 350.539 51
2 8 14 840.078 190.208 51
2 8 14 562.260 160.304 34
2 8 14 799.249 189.361 42
-2 -9 8 10357.5 458.700 50
-2 -9 8 10258.0 478.245 20
-2 -9 7 11837.9 606.918 20
-2 -9 6 28698.3 1085.37 20
-2 -9 5 1100.89 324.327 20
2 9 -5 513.755 248.723 25
-2 -9 4 39524.7 1488.58 20
2 9 -4 41507.8 1479.34 25
2 9 -3 113104. 3002.08 25
2 9 -2 17608.6 1069.92 25
2 9 -1 8866.44 826.732 25
2 9 0 29790.1 1296.18 32
2 9 0 31766.6 1563.83 25
2 9 1 17577.8 1041.26 32
2 9 1 20059.8 1251.74 25
2 9 1 19901.3 993.828 48
2 9 1 18449.7 896.358 17
2 9 2 9066.82 782.488 32
2 9 2 9617.87 882.970 25
2 9 2 9683.40 662.961 48
2 9 2 8751.78 645.938 17
2 9 3 641.066 329.369 17
2 9 3 477.613 413.901 32
2 9 3 1376.44 418.276 25
2 9 4 45970.7 1827.74 32
2 9 4 41143.4 1652.51 17
2 9 4 41501.0 1558.43 16
2 9 4 44640.5 1625.63 25
2 9 4 42638.7 1503.22 41
2 9 5 20402.6 1150.49 32
2 9 5 19818.6 1183.16 17
2 9 5 19805.0 1020.91 16
2 9 5 19512.7 985.906 41
2 9 6 1032.82 486.538 17
2 9 6 322.524 302.675 16
2 9 6 929.196 368.908 41
2 9 7 33181.9 1330.15 16
2 9 7 35424.5 1427.17 41
2 9 8 23021.9 1321.47 17
2 9 8 19498.1 1041.63 26
2 9 9 27256.5 1295.99 17
2 9 9 25707.6 1178.44 26
2 9 10 3328.13 436.357 17
2 9 10 3642.23 496.438 26
2 9 10 3657.39 471.054 45
2 9 10 3688.97 487.357 51
2 9 11 16615.8 848.259 51
2 9 11 15834.3 846.775 26
2 9 11 15483.5 823.159 45
2 9 12 30077.3 1077.71 51
2 9 12 31676.0 1112.94 26
2 9 12 29557.3 1081.09 45
2 9 13 9518.03 495.774 51
2 9 13 9276.53 518.822 42
2 10 -7 6531.88 349.742 48
-2 -10 7 6853.77 338.607 50
2 10 -6 3303.86 341.451 48
-2 -10 6 2739.67 262.444 20
2 10 -5 5685.84 397.090 25
-2 -10 5 6243.35 425.231 20
2 10 -4 16278.0 787.063 25
2 10 -3 28200.7 1180.90 25
-2 -10 3 27344.0 1069.30 46
2 10 -2 15277.9 949.855 25
2 10 -2 14403.1 893.715 48
2 10 -1 4546.08 626.697 25
2 10 -1 3635.97 503.634 48
2 10 0 2646.55 581.694 25
2 10 0 2373.80 428.249 48
2 10 1 51382.6 1724.36 48
2 10 1 50629.4 2107.18 25
2 10 2 20850.8 1282.53 25
2 10 2 20596.4 994.601 48
2 10 3 376.119 362.152 25
2 10 4 894.763 370.164 17
2 10 4 1008.77 384.487 16
-2 -10 -4 319.319 449.198 46
2 10 4 1081.58 367.347 25
2 10 4 806.444 332.578 41
2 10 5 5535.90 653.155 17
2 10 5 6162.91 595.759 16
2 10 5 4717.30 514.037 41
-2 -10 -5 5316.74 573.506 46
2 10 6 1005.14 340.878 41
2 10 6 1427.12 353.271 16
2 10 6 1416.83 511.325 17
2 10 7 10448.7 920.167 17
2 10 7 10077.5 733.253 26
2 10 7 10965.4 722.914 16
2 10 7 9451.71 703.854 41
2 10 8 14252.1 1009.19 17
2 10 8 14910.3 875.023 26
2 10 9 33328.3 1293.65 26
2 10 9 35611.2 1246.53 15
2 10 9 33571.2 1274.10 51
2 10 10 4468.21 451.602 26
2 10 10 4985.59 408.665 15
2 10 10 3323.25 393.018 45
2 10 10 4381.09 433.777 51
2 10 11 2046.14 319.233 26
2 10 11 2710.92 332.463 51
2 10 11 2360.43 325.631 45
2 10 12 36895.3 1060.96 51
2 10 12 38049.3 1094.28 45
2 10 12 37219.0 1155.39 42
2 10 13 33916.9 926.060 42
-2 -11 5 250.174 135.929 50
2 11 -5 278.454 134.471 48
-2 -11 4 240.172 189.522 50
2 11 -4 494.646 205.228 48
2 11 -3 8246.28 547.611 48
2 11 -3 7095.08 500.470 25
-2 -11 3 8669.90 460.493 46
2 11 -2 17057.0 866.940 25
2 11 -2 17954.7 858.768 48
-2 -11 2 18107.1 807.485 46
2 11 -1 9786.49 736.478 25
2 11 -1 9320.23 636.478 48
-2 -11 1 10036.8 691.119 46
2 11 0 2262.52 487.345 25
-2 -11 0 2588.20 504.968 46
2 11 0 1839.34 363.333 48
2 11 1 38391.9 1351.31 48
2 11 1 36786.0 1580.05 25
-2 -11 -1 38460.3 1602.14 46
2 11 2 63704.7 1977.26 16
2 11 2 61898.6 2169.01 25
2 11 2 60263.5 1791.64 48
-2 -11 -2 64859.7 2222.87 46
-2 -11 -3 15775.3 1023.50 46
2 11 3 16776.7 943.336 16
2 11 3 15737.0 974.659 25
2 11 4 4383.91 514.826 16
2 11 4 4520.96 450.956 41
2 11 4 3349.27 437.806 25
-2 -11 -4 4556.13 570.042 46
2 11 5 20870.8 995.161 16
2 11 5 21102.3 935.047 41
-2 -11 -5 21186.9 1023.55 46
2 11 6 33908.2 1240.63 41
-2 -11 -6 37323.6 1270.75 46
2 11 6 34580.0 1271.94 16
2 11 7 6530.34 556.935 26
2 11 8 3039.33 406.572 26
2 11 9 1640.24 296.280 26
2 11 9 1348.09 262.410 51
2 11 9 1705.05 290.595 15
2 11 9 933.415 247.287 45
2 11 10 1592.41 216.345 15
2 11 10 1764.18 277.187 26
2 11 10 777.922 185.262 45
2 11 10 1252.92 269.014 42
2 11 10 1407.90 231.178 51
2 11 11 8090.63 411.038 45
2 11 11 8830.04 460.191 42
2 11 11 8755.01 441.033 26
-2 -12 2 5744.92 339.362 50
-2 -12 2 5988.01 318.092 46
2 12 -2 5689.79 345.761 48
-2 -12 1 7386.15 410.940 50
2 12 -1 6803.70 461.099 16
2 12 -1 7043.87 418.098 48
-2 -12 1 7282.50 437.871 46
2 12 0 8083.88 533.481 16
2 12 0 7949.53 467.929 48
-2 -12 0 8375.72 532.778 46
2 12 1 23930.4 956.845 16
-2 -12 -1 22932.8 978.807 46
2 12 1 22348.4 830.231 48
2 12 2 9360.83 505.699 48
2 12 2 10795.3 639.383 16
-2 -12 -2 9249.69 655.225 46
2 12 3 23459.9 967.121 16
-2 -12 -3 24333.1 1076.88 46
2 12 4 6591.78 520.091 16
-2 -12 -4 6698.83 565.025 46
-2 -12 -5 24.8336 226.825 46
2 12 5 751.231 269.104 16
-2 -12 -6 15542.8 655.209 46
2 12 6 15411.1 742.383 26
2 12 7 13609.6 650.646 26
2 12 8 3472.49 324.776 26
2 12 8 3707.12 335.720 15
2 12 8 2586.57 259.106 45
2 12 9 2244.62 231.692 26
2 12 9 2219.07 222.876 15
2 12 9 1712.45 191.155 45
-2 -13 -2 967.790 180.325 46
2 13 2 498.147 140.429 16
2 13 3 13576.6 543.971 16
-2 -13 -3 14252.9 573.058 46
-2 -13 -4 9567.81 445.831 46
2 13 4 8530.26 421.386 16
2 13 5 967.506 209.603 15
2 13 6 16941.3 634.784 15
-3 11 7 530.108 184.842 15
-3 11 7 438.301 165.636 41
-3 11 6 406.209 186.661 15
-3 11 6 1135.12 247.243 41
-3 11 5 1137.77 237.549 15
3 -11 -5 999.067 201.582 21
-3 11 5 1309.89 275.477 41
-3 11 4 803.199 274.540 41
3 -11 -3 2992.25 357.544 46
-3 11 3 2350.87 358.195 41
3 -11 -2 557.223 238.882 46
-3 11 2 1085.72 279.444 41
-3 11 2 642.724 216.985 35
3 -11 -1 7539.37 467.583 46
-3 11 1 7065.53 500.513 41
-3 11 1 7470.69 514.995 35
-3 11 0 3188.66 380.934 35
-3 11 0 3405.88 350.833 41
-3 11 -1 4003.38 324.750 41
-3 11 -1 3249.18 337.156 35
-3 11 -2 643.328 160.540 35
-3 10 10 2215.22 235.226 15
-3 10 9 4619.78 374.718 15
-3 10 9 4103.16 311.304 45
-3 10 8 40642.7 1272.73 15
-3 10 8 37383.9 1178.53 41
-3 10 7 18023.5 845.193 15
-3 10 7 17428.3 817.021 41
-3 10 6 1608.68 350.519 15
-3 10 6 2133.82 382.469 41
3 -10 -5 21910.2 949.266 46
-3 10 5 22925.9 1000.54 15
-3 10 5 22382.4 1035.85 41
-3 10 4 24337.8 1122.54 41
-3 10 4 23142.2 997.325 15
3 -10 -4 23032.4 1025.16 46
-3 10 3 1308.48 429.802 41
3 -10 -3 1530.08 398.296 46
-3 10 3 1228.49 315.171 35
-3 10 2 6105.98 562.357 35
3 -10 -2 5065.83 542.226 46
-3 10 1 6978.07 649.152 48
3 -10 -1 6259.07 553.022 46
-3 10 1 6990.54 626.414 35
-3 10 0 3101.23 475.300 48
-3 10 0 2359.38 458.795 35
3 -10 0 2873.23 386.511 46
3 -10 1 1951.17 297.725 46
-3 10 -1 1722.37 377.827 48
-3 10 -1 1066.92 364.634 35
-3 10 -2 6295.67 529.956 48
3 -10 2 5837.21 381.922 46
-3 10 -3 6380.45 454.104 48
-3 10 -3 7014.43 526.577 35
-3 10 -4 27113.0 907.069 35
-3 9 11 901.174 190.495 15
-3 9 11 206.872 137.976 36
-3 9 10 2461.38 325.327 15
-3 9 10 1208.85 213.429 45
-3 9 9 11477.0 679.209 15
-3 9 9 9776.70 584.193 45
-3 9 8 13651.8 785.149 15
-3 9 8 12094.7 720.230 41
-3 9 7 10368.5 744.261 15
-3 9 7 9703.09 679.511 41
-3 9 6 19060.9 987.762 15
3 -9 -6 18683.7 872.527 46
-3 9 6 17869.4 961.619 41
-3 9 5 4768.98 562.088 15
3 -9 -5 4239.40 509.476 46
-3 9 5 4810.82 600.019 41
3 -9 -4 24038.5 1124.21 46
-3 9 4 23449.5 1101.99 15
-3 9 4 24562.6 1047.47 35
-3 9 3 16170.5 965.372 48
-3 9 3 16299.7 873.037 15
3 -9 -3 16102.6 936.340 46
-3 9 3 17635.2 920.913 35
3 -9 -2 12853.2 838.198 46
-3 9 2 12284.1 854.603 48
-3 9 2 11307.5 778.635 35
-3 9 1 844.933 385.623 48
3 -9 -1 344.722 351.506 46
3 -9 0 10088.2 706.991 46
-3 9 0 10687.1 816.773 48
3 -9 0 10677.8 780.319 50
3 -9 1 5347.58 610.347 50
3 -9 1 4692.47 499.447 46
-3 9 -1 4576.09 572.219 48
3 -9 2 2368.80 455.080 50
-3 9 -2 1792.10 421.616 48
3 -9 2 2224.28 352.817 46
-3 9 -3 6965.66 579.243 48
3 -9 3 6175.51 587.566 50
3 -9 3 6867.48 585.908 20
3 -9 4 7050.08 580.361 50
-3 9 -4 7747.16 545.260 48
3 -9 4 6746.63 537.824 20
3 -9 5 12005.0 644.865 20
3 -9 6 441.012 190.071 20
-3 8 12 488.309 148.138 15
-3 8 12 836.943 183.451 36
-3 8 11 226.409 203.908 15
-3 8 11 243.332 145.441 19
-3 8 10 292.054 288.283 42
-3 8 10 43.6240 256.853 15
-3 8 10 133.027 202.599 45
-3 8 9 1040.61 292.735 41
-3 8 9 1230.51 348.237 42
-3 8 9 761.145 362.552 15
-3 8 8 5246.51 576.049 15
-3 8 8 5846.33 563.862 41
-3 8 8 5632.08 557.228 42
-3 8 7 4720.00 522.133 42
-3 8 7 5314.74 595.267 15
-3 8 7 4876.69 552.970 41
-3 8 6 60771.4 1955.22 41
-3 8 6 60315.3 1984.20 15
3 -8 -6 58447.4 1776.49 46
-3 8 5 16415.6 953.393 15
3 -8 -5 17371.7 910.559 46
-3 8 5 17688.0 1009.63 41
-3 8 4 30680.5 1209.58 16
-3 8 4 28231.8 1248.40 15
3 -8 -4 30860.3 1268.61 46
-3 8 4 30644.6 1213.45 35
-3 8 3 77816.4 2342.13 48
-3 8 3 77355.0 2258.96 15
3 -8 -3 81798.9 2318.31 46
-3 8 3 80003.2 2265.40 35
3 -8 -2 7542.23 659.992 46
-3 8 2 6471.81 619.548 48
3 -8 -1 1368.51 387.869 50
-3 8 1 714.854 358.243 48
3 -8 -1 760.323 335.502 46
3 -8 0 64243.4 2013.78 50
-3 8 0 63293.4 2090.83 48
3 -8 0 63584.6 1967.97 46
-3 8 -1 45544.8 1703.30 48
3 -8 1 44473.5 1640.67 50
3 -8 1 44247.3 1525.82 46
-3 8 -2 31986.5 1391.12 48
3 -8 2 33263.6 1377.05 50
3 -8 2 33238.4 1229.73 46
3 -8 2 33814.8 1377.57 20
3 -8 3 18512.3 1013.94 50
-3 8 -3 18951.0 1019.80 48
3 -8 3 17259.3 980.378 20
3 -8 4 3422.61 513.130 50
-3 8 -4 3691.47 463.469 48
3 -8 4 3633.43 498.955 20
-3 8 -5 2140.37 337.642 48
3 -8 5 1886.17 383.003 50
3 -8 5 1911.72 395.177 20
3 -8 6 1218.79 308.179 38
3 -8 6 1121.02 331.425 20
3 -8 6 1175.16 293.540 50
3 -8 7 721.020 210.078 38
3 -8 7 747.200 247.800 20
3 -8 8 18851.0 684.834 20
-3 7 13 5204.61 330.233 36
-3 7 12 1815.89 273.692 15
-3 7 12 1150.28 246.764 36
-3 7 12 1596.14 234.237 19
-3 7 11 8271.98 534.211 45
-3 7 11 7725.42 550.389 15
-3 7 11 7328.40 579.093 42
-3 7 10 22487.4 1053.96 42
-3 7 10 23339.3 1052.23 15
-3 7 10 20954.6 954.010 45
-3 7 9 45320.9 1610.46 15
-3 7 9 43989.4 1597.74 42
-3 7 8 830.893 385.893 15
-3 7 8 1662.48 409.254 42
-3 7 8 719.163 323.782 41
3 -7 -7 1321.30 311.148 46
-3 7 7 1077.57 396.638 15
-3 7 7 1238.24 346.014 42
-3 7 7 1175.42 399.929 41
-3 7 6 28437.9 1263.87 15
3 -7 -6 26170.6 1072.14 46
-3 7 6 24629.7 1114.34 42
-3 7 6 28615.0 1243.53 41
3 -7 -5 1791.17 380.487 46
-3 7 5 1049.22 363.655 15
-3 7 4 15126.7 893.046 15
-3 7 4 14506.0 855.148 48
3 -7 -4 16489.0 869.656 46
-3 7 4 15823.6 824.905 35
-3 7 3 59298.7 1885.71 15
-3 7 3 62480.4 1866.79 35
-3 7 3 59642.9 1905.54 48
3 -7 -3 60857.5 1870.34 46
3 -7 -2 56972.6 1718.66 50
-3 7 2 59212.6 1874.84 48
3 -7 -2 55052.1 1794.17 46
3 -7 -1 7029.82 577.336 50
3 -7 -1 7440.32 585.908 46
-3 7 1 7196.81 608.740 48
3 -7 0 385.209 319.622 50
-3 7 0 107.379 249.183 48
3 -7 0 208.620 270.468 46
3 -7 1 20244.7 1026.39 50
-3 7 -1 20399.9 1050.04 48
3 -7 1 21625.5 996.779 46
3 -7 2 46691.0 1668.28 50
-3 7 -2 48025.6 1696.50 48
3 -7 2 46527.9 1529.39 46
3 -7 2 47668.1 1662.47 20
3 -7 3 26931.1 1229.67 50
-3 7 -3 30000.0 1274.87 48
3 -7 3 27049.1 1233.93 20
-3 7 -4 24371.6 1109.11 48
3 -7 4 22759.8 1139.61 38
3 -7 4 22932.1 1111.08 50
3 -7 4 21556.9 1101.57 20
3 -7 5 65274.1 1997.11 50
3 -7 5 66707.3 2108.27 38
3 -7 5 65468.6 2089.55 20
3 -7 6 291.724 334.078 20
3 -7 6 553.085 294.616 50
3 -7 6 981.126 328.495 38
3 -7 7 20490.7 871.328 50
3 -7 7 19782.7 864.485 14
3 -7 7 21572.3 1011.42 38
3 -7 7 22157.3 1011.88 20
3 -7 8 4740.19 441.156 38
3 -7 8 4245.30 432.882 20
3 -7 8 3549.03 349.033 14
3 -7 9 3490.23 326.948 38
3 -7 9 3332.27 286.115 14
3 -7 9 3396.81 323.538 20
-3 6 14 16868.6 554.910 49
-3 6 13 40095.8 1125.30 19
-3 6 13 38970.5 1155.22 36
-3 6 12 19709.2 819.364 15
-3 6 12 19084.2 856.565 36
-3 6 12 18145.2 802.886 19
-3 6 11 -254.377 291.974 15
-3 6 11 319.067 358.049 42
-3 6 10 39682.0 1406.78 45
-3 6 10 38058.7 1429.25 15
-3 6 10 39645.5 1494.91 42
-3 6 9 154176. 3688.24 15
-3 6 9 154072. 3639.47 45
-3 6 9 149106. 3692.36 42
-3 6 8 7294.89 654.157 15
-3 6 8 8275.50 694.181 42
-3 6 7 7856.60 639.378 42
-3 6 7 8060.76 674.882 15
-3 6 6 2595.45 450.906 15
3 -6 -6 2706.17 356.801 46
-3 6 6 2378.15 422.397 41
-3 6 6 1441.27 318.602 42
3 -6 -5 709.302 423.036 7
3 -6 -4 1518.31 590.768 7
-3 6 4 1030.33 446.552 11
3 -6 -3 9678.66 1021.26 7
3 -6 -2 21397.0 1488.93 7
3 -6 -1 34522.3 1870.55 7
3 -6 0 10063.8 1048.02 3
3 -6 0 10151.0 974.015 7
3 -6 1 575.176 416.564 3
3 -6 2 59780.0 2846.98 3
3 -6 3 87900.0 2473.56 20
3 -6 3 88446.0 2443.53 50
-3 6 -3 93343.1 2475.35 48
3 -6 3 89684.8 2474.73 38
3 -6 4 10823.4 728.940 50
3 -6 4 12800.6 836.576 20
3 -6 4 11817.7 783.442 38
3 -6 5 26802.9 1158.45 50
3 -6 5 26359.8 1224.48 38
3 -6 5 27218.0 1237.99 20
3 -6 6 24789.2 1078.57 50
3 -6 6 25994.2 1202.60 20
3 -6 6 23430.5 1153.12 38
3 -6 7 5243.27 575.738 20
3 -6 7 5479.01 499.501 50
3 -6 7 6448.52 624.026 38
3 -6 8 3825.69 496.836 38
3 -6 8 3271.52 404.587 14
3 -6 8 4093.14 378.588 50
3 -6 8 4360.68 519.443 20
3 -6 9 277.524 217.625 14
3 -6 9 1101.39 323.497 38
3 -6 9 899.297 300.809 20
3 -6 10 145.702 194.477 38
3 -6 10 326.965 193.154 14
3 -6 10 198.607 181.198 20
3 -6 11 2240.82 212.502 38
-3 5 14 3813.38 289.590 19
-3 5 14 3273.17 274.409 49
-3 5 14 3525.86 280.324 36
-3 5 13 2272.36 313.101 36
-3 5 13 2309.85 312.887 19
-3 5 12 19281.5 844.984 15
-3 5 12 19828.3 923.488 36
-3 5 12 19041.7 883.104 19
-3 5 11 1614.45 401.911 42
-3 5 11 862.215 310.913 15
-3 5 10 888.184 312.656 15
-3 5 10 758.618 350.693 42
-3 5 9 79146.0 2311.21 42
-3 5 9 76022.2 2249.70 15
-3 5 8 35715.0 1388.03 15
-3 5 8 37423.5 1437.00 42
-3 5 7 17677.4 924.536 15
3 -5 -7 15657.9 1290.10 7
-3 5 7 18766.7 941.440 42
3 -5 -6 6900.34 880.361 7
-3 5 6 7869.87 959.896 11
3 -5 -5 131652. 4150.10 7
-3 5 5 138923. 4373.92 11
3 -5 -4 59888.2 2552.75 7
-3 5 4 66105.1 2719.21 11
3 -5 -3 20890.4 1413.63 7
3 -5 -2 1999.37 470.905 7
3 -5 -1 315.385 280.225 7
3 -5 -1 591.525 271.658 3
3 -5 0 369.506 279.868 3
3 -5 0 814.212 351.426 7
3 -5 1 5233.37 611.317 7
3 -5 1 4454.19 695.313 3
3 -5 2 6612.27 872.708 3
3 -5 3 72897.6 3072.76 3
-3 5 -4 29124.1 1824.97 5
3 -5 4 25532.0 1790.79 3
3 -5 4 27987.7 1801.53 6
3 -5 5 1509.02 315.841 50
3 -5 5 1412.74 329.670 38
3 -5 5 1692.49 366.948 20
3 -5 6 4797.07 538.972 38
3 -5 6 5578.20 513.820 50
3 -5 6 5802.12 587.012 20
3 -5 7 65945.5 1893.30 50
3 -5 7 67264.8 2102.03 38
3 -5 7 66987.3 2073.21 20
3 -5 8 14966.1 869.075 20
3 -5 8 13222.4 852.939 38
3 -5 9 -284.462 326.700 14
3 -5 9 95.0298 327.437 38
3 -5 9 87.3111 311.049 20
3 -5 10 9084.78 587.194 14
3 -5 10 10941.8 663.867 38
3 -5 10 9771.57 588.803 20
3 -5 11 6323.80 437.045 14
3 -5 11 5563.99 373.478 20
3 -5 11 5739.56 423.679 38
3 -5 12 6197.07 325.381 38
3 -5 12 6471.28 335.309 14
-3 4 14 5439.89 364.301 49
-3 4 14 5383.26 365.832 36
-3 4 14 5373.88 375.030 19
-3 4 13 1076.62 278.888 19
-3 4 13 1435.47 309.600 36
-3 4 12 478.386 222.191 15
-3 4 12 213.713 295.852 19
-3 4 12 631.163 323.349 36
-3 4 11 601.579 300.870 15
-3 4 11 -144.587 305.174 42
-3 4 11 364.479 321.575 36
-3 4 10 882.530 336.545 15
-3 4 10 849.412 365.707 42
-3 4 9 11127.5 736.461 15
-3 4 9 11409.2 765.046 42
-3 4 8 21904.7 1033.13 15
-3 4 8 22365.7 1031.31 42
3 -4 -7 97632.3 3337.74 9
3 -4 -7 89315.8 3117.44 7
-3 4 7 91930.8 3554.43 11
3 -4 -6 184.999 271.408 7
-3 4 6 551.729 410.313 11
3 -4 -5 34385.6 1755.36 7
-3 4 5 36310.8 1887.17 11
3 -4 -4 154484. 4237.20 7
-3 4 4 155976. 4387.87 11
3 -4 -3 33963.5 1681.69 7
-3 4 2 63046.4 2044.56 10
3 -4 -2 58807.6 2208.09 7
-3 4 1 19598.7 1076.20 10
3 -4 -1 18404.9 1061.20 3
3 -4 -1 19179.3 1147.80 7
3 -4 0 25161.8 1299.46 7
3 -4 0 25312.9 1352.46 3
3 -4 1 80786.2 2807.04 3
3 -4 1 85298.8 2589.68 7
3 -4 2 21731.4 1119.06 7
3 -4 2 20013.3 1334.27 3
-3 4 -3 30694.3 1629.01 5
3 -4 3 29186.5 1695.53 3
3 -4 3 30035.9 1642.50 6
-3 4 -4 733.587 366.903 5
3 -4 4 682.757 343.996 3
3 -4 4 648.378 389.501 6
-3 4 -5 4743.07 726.281 5
3 -4 5 4650.29 794.870 3
3 -4 5 3699.83 700.921 6
3 -4 6 1648.53 325.798 20
3 -4 7 129268. 3244.91 43
3 -4 7 119442. 3071.62 20
3 -4 8 24167.0 1102.78 20
3 -4 8 26090.0 1213.27 43
3 -4 9 15552.1 910.574 43
3 -4 9 14388.6 857.378 38
3 -4 9 14388.0 823.832 20
3 -4 10 16902.5 883.138 43
3 -4 10 14352.3 764.659 20
3 -4 10 13952.3 805.822 14
3 -4 10 14561.0 830.493 38
3 -4 11 27215.1 1040.16 14
3 -4 11 27290.8 1037.64 38
3 -4 11 26515.8 940.344 20
3 -4 12 28398.1 833.381 44
3 -4 12 31568.9 988.652 14
3 -4 12 30434.7 951.411 38
-3 3 14 34378.1 1025.52 49
-3 3 13 4480.38 440.001 36
-3 3 13 4382.04 451.208 19
-3 3 12 1471.19 379.669 36
-3 3 12 1465.49 384.873 19
-3 3 11 1015.40 306.870 15
-3 3 11 602.499 280.630 42
-3 3 11 231.004 298.256 36
-3 3 11 -154.849 374.276 19
-3 3 10 3098.85 420.373 15
-3 3 10 3000.14 424.789 42
-3 3 10 2908.19 432.177 36
-3 3 9 1045.92 319.390 15
-3 3 9 1699.29 356.633 42
3 -3 -8 683.508 425.020 9
-3 3 8 439.887 382.998 11
-3 3 8 492.260 433.338 1
-3 3 7 24856.3 1717.46 11
3 -3 -7 28563.9 1623.28 9
3 -3 -6 21091.4 1312.13 9
3 -3 -6 21429.5 1262.64 7
-3 3 6 17315.6 1309.59 11
3 -3 -5 8405.03 773.435 7
-3 3 5 8588.87 855.611 11
-3 3 4 77241.0 2620.33 11
3 -3 -4 74409.0 2490.22 7
-3 3 3 27376.8 1385.84 11
3 -3 -3 24880.2 1292.59 7
-3 3 3 25393.1 1134.86 10
-3 3 2 11640.9 739.917 10
3 -3 -2 10691.3 639.835 3
3 -3 -2 10193.7 769.330 7
3 -3 -1 42317.1 1525.94 3
3 -3 -1 39261.0 1612.00 7
-3 3 1 43779.5 1578.45 10
3 -3 0 90834.9 2636.00 3
3 -3 0 88772.9 2586.42 7
3 -3 1 40356.7 1678.41 3
3 -3 1 41730.2 1539.76 7
3 -3 2 14535.5 1036.30 3
-3 3 -2 15075.4 953.960 5
3 -3 2 16109.1 1006.67 6
-3 3 -3 46604.7 1867.19 5
3 -3 3 47066.9 2032.51 3
3 -3 3 49714.2 2006.13 6
-3 3 -4 4307.64 591.083 5
3 -3 4 3891.37 605.372 3
3 -3 4 3734.31 570.913 6
-3 3 -5 2923.16 523.377 5
3 -3 5 3229.42 586.034 6
3 -3 5 3736.64 671.480 3
3 -3 6 9702.81 1064.51 6
3 -3 6 9196.40 1018.75 3
-3 3 -6 8593.35 879.396 5
-3 3 -7 3689.06 637.135 5
3 -3 7 4304.64 758.119 3
3 -3 8 26016.9 1116.63 20
3 -3 8 27051.9 1214.94 43
3 -3 9 2880.88 465.165 43
3 -3 9 2709.32 419.041 20
3 -3 10 22749.1 1089.70 43
3 -3 10 18704.6 974.706 14
3 -3 10 20607.1 1004.55 38
3 -3 10 21699.2 1007.09 22
3 -3 10 20089.8 921.707 20
3 -3 11 12892.2 789.306 43
3 -3 11 12584.1 708.579 22
3 -3 11 11560.6 622.791 20
3 -3 11 12422.8 718.263 38
3 -3 11 12068.9 759.643 14
3 -3 12 54189.2 1446.06 22
3 -3 12 51119.7 1499.67 14
3 -3 12 48641.7 1420.27 38
3 -3 12 50232.0 1506.89 43
3 -3 13 19046.2 699.506 14
3 -3 13 18751.3 636.661 38
-3 2 14 16135.7 649.094 49
-3 2 14 16408.5 634.687 22
-3 2 13 6436.79 497.626 22
-3 2 13 6314.80 499.568 49
-3 2 13 5865.97 492.416 36
-3 2 13 6057.46 501.519 19
-3 2 12 76.7231 304.477 19
-3 2 12 103.654 257.351 22
-3 2 12 138.071 288.252 36
-3 2 11 4233.31 509.313 36
-3 2 11 4112.56 468.479 22
-3 2 11 3104.16 427.208 19
-3 2 10 7243.33 590.521 15
-3 2 10 6101.13 558.551 22
-3 2 10 7245.49 572.303 42
-3 2 10 6863.66 606.224 36
-3 2 9 57745.3 1801.76 15
-3 2 9 56356.1 1747.78 42
-3 2 9 57715.4 1810.30 36
3 -2 -8 5872.93 789.583 9
-3 2 8 7606.28 925.823 1
-3 2 8 5474.47 910.791 11
3 -2 -7 9005.60 866.138 9
-3 2 7 7502.56 957.406 11
3 -2 -6 1187.67 395.317 9
-3 2 6 1174.25 415.024 11
3 -2 -5 21270.3 1178.30 9
-3 2 5 18969.5 1225.60 11
-3 2 4 1136.45 254.374 10
3 -2 -4 1068.45 314.919 9
3 -2 -4 1290.91 331.150 7
-3 2 4 1000.04 328.020 11
3 -2 -3 103914. 2885.51 7
-3 2 3 107198. 2780.18 10
-3 2 3 110926. 2996.98 11
-3 2 2 164721. 3792.59 10
3 -2 -2 156221. 3863.01 7
3 -2 -2 164571. 3482.04 3
-3 2 1 9634.01 653.721 10
3 -2 -1 9556.60 603.990 3
3 -2 -1 10005.7 696.306 7
3 -2 0 57516.6 1833.15 3
3 -2 0 62011.5 1526.14 9
3 -2 0 57521.3 1840.12 7
3 -2 1 144967. 3587.06 3
3 -2 2 148378. 3817.26 3
-3 2 -2 152521. 3621.42 5
-3 2 -3 96881.9 2708.68 5
3 -2 3 99391.4 2972.62 3
3 -2 3 99428.3 2914.72 6
3 -2 4 41159.2 1825.48 3
3 -2 4 40729.9 1573.66 8
-3 2 -4 42952.3 1657.93 5
3 -2 4 41601.2 1831.94 6
-3 2 -5 49336.7 1902.14 5
3 -2 5 50650.6 2138.59 3
3 -2 5 50949.6 2176.59 6
-3 2 -6 58258.0 2190.37 5
3 -2 6 57819.6 2411.88 3
3 -2 6 58051.1 2518.78 6
-3 2 -7 5730.34 689.869 5
3 -2 7 4645.19 683.716 3
3 -2 7 5550.58 852.393 6
3 -2 8 4067.78 699.264 3
3 -2 8 4655.37 507.035 43
3 -2 9 327.920 293.817 22
3 -2 9 70.7401 279.685 43
3 -2 9 386.310 264.732 20
3 -2 10 999.665 352.433 22
3 -2 10 834.882 363.726 14
3 -2 10 532.618 335.298 43
3 -2 11 1873.84 371.534 22
3 -2 11 1398.13 367.062 43
3 -2 11 1798.80 396.690 14
3 -2 11 1643.77 348.977 38
3 -2 12 10668.0 662.345 14
3 -2 12 11747.1 670.573 22
3 -2 12 10315.2 604.566 38
3 -2 12 9870.71 656.284 43
3 -2 13 8961.90 452.092 44
3 -2 13 9176.71 469.979 38
3 -2 13 9506.02 529.040 22
3 -2 13 9479.61 544.704 14
3 -2 13 9784.03 558.263 43
3 -2 14 1765.54 191.675 14
-3 1 14 19756.4 727.302 49
-3 1 14 20831.4 759.537 22
-3 1 13 15438.2 747.041 49
-3 1 13 15834.7 791.986 22
-3 1 13 17124.7 801.383 19
-3 1 12 1339.98 337.758 49
-3 1 12 1152.24 358.097 36
-3 1 12 1478.71 360.756 22
-3 1 12 1432.78 359.601 19
-3 1 11 42075.4 1543.90 22
-3 1 11 44390.9 1537.96 36
-3 1 11 42356.9 1516.92 19
-3 1 10 98923.9 2621.27 36
-3 1 10 96935.4 2604.43 19
-3 1 9 66757.3 1945.54 15
-3 1 9 64583.7 1948.73 36
3 -1 -8 6065.28 763.639 9
-3 1 8 8093.03 920.516 1
-3 1 8 5204.58 854.322 11
3 -1 -7 50310.0 2119.46 9
-3 1 7 50651.2 2488.20 11
3 -1 -6 18739.0 1157.17 9
-3 1 6 17234.0 1293.94 11
-3 1 5 3256.45 457.250 6
3 -1 -5 3243.98 507.394 9
-3 1 5 2119.28 446.818 11
-3 1 4 1839.46 321.667 10
3 -1 -4 1590.14 348.201 9
-3 1 4 2257.74 398.257 11
3 -1 -3 6266.91 534.700 9
-3 1 3 6083.04 554.166 11
-3 1 3 6469.91 535.241 10
3 -1 -2 98269.5 2491.24 9
-3 1 2 102725. 2600.91 11
-3 1 2 99221.4 2606.23 10
-3 1 1 29606.1 1169.56 10
3 -1 -1 29082.2 1014.80 9
3 -1 -1 30879.5 1054.01 3
3 -1 0 13746.6 712.479 3
-3 1 0 12916.3 735.154 10
3 -1 0 12934.7 546.883 9
3 -1 1 122216. 3037.36 3
3 -1 1 126257. 2467.17 12
3 -1 2 135754. 3368.23 3
-3 1 -3 319083. 6404.33 5
3 -1 3 315961. 6757.14 3
3 -1 3 321036. 6789.28 6
-3 1 -4 20034.8 958.726 5
3 -1 4 20654.6 1150.52 3
3 -1 4 20794.9 1157.54 6
-3 1 -5 79395.4 2334.04 5
3 -1 5 80444.9 2642.06 3
3 -1 5 77204.0 2519.37 8
3 -1 5 83244.5 2735.47 6
3 -1 6 171823. 4577.00 3
-3 1 -6 170735. 4199.51 5
3 -1 6 174054. 4555.96 8
3 -1 6 178956. 4802.30 6
3 -1 7 93511.3 3140.29 3
-3 1 -7 96072.4 2879.50 5
3 -1 7 100922. 3285.16 8
3 -1 7 91247.6 3342.55 6
3 -1 8 11194.7 998.924 3
3 -1 8 10851.8 1136.09 6
3 -1 9 6390.10 603.290 34
3 -1 9 6381.36 570.969 43
3 -1 9 6736.05 595.776 51
3 -1 9 6366.54 542.610 14
3 -1 9 6089.85 565.581 22
3 -1 10 1285.96 361.614 43
3 -1 10 1360.78 374.292 22
3 -1 10 1525.29 372.325 14
3 -1 11 6121.67 579.383 14
3 -1 11 5477.30 574.595 43
3 -1 11 6551.51 610.506 22
3 -1 11 5776.33 499.243 38
3 -1 12 32659.8 1181.05 44
3 -1 12 34835.5 1306.66 43
3 -1 12 33794.1 1268.89 14
3 -1 12 37081.3 1329.90 22
3 -1 12 35020.4 1165.64 38
3 -1 13 21293.3 908.503 43
3 -1 13 21618.9 878.667 14
3 -1 13 21234.9 811.539 44
3 -1 13 21802.0 914.378 22
3 -1 14 780.947 207.565 43
3 -1 14 857.904 183.697 14
3 -1 14 1009.70 220.853 22
-3 0 14 1155.67 198.625 49
-3 0 14 1388.91 237.569 22
-3 0 13 3065.90 364.603 49
-3 0 13 3276.63 420.199 22
-3 0 12 8073.64 598.846 49
-3 0 12 7989.41 634.755 22
-3 0 12 9168.42 643.439 19
-3 0 11 1463.81 412.150 49
-3 0 11 1725.33 431.827 22
-3 0 11 1312.11 364.068 19
-3 0 11 1639.99 393.152 36
-3 0 10 4295.50 480.190 36
-3 0 10 4052.43 466.855 19
-3 0 9 98931.0 2552.98 36
-3 0 9 96677.7 2551.17 19
-3 0 8 189426. 5109.33 1
-3 0 8 172405. 5287.02 11
-3 0 7 33770.9 1853.29 6
3 0 -7 29671.3 1585.60 9
-3 0 7 28497.8 1759.27 11
3 0 -6 96958.9 2984.07 9
-3 0 6 98861.6 3283.22 6
-3 0 6 92688.4 3296.76 11
3 0 -5 465112. 9483.63 9
-3 0 5 455666. 9856.63 11
-3 0 5 477380. 9310.21 2
-3 0 5 466957. 9849.25 6
3 0 -4 26266.0 1200.81 9
-3 0 4 25575.7 1278.69 11
-3 0 3 790.200 231.835 10
3 0 -3 724.546 230.792 9
3 0 -2 24784.1 1005.23 9
-3 0 2 24331.3 986.076 11
-3 0 2 26562.1 1109.02 10
3 0 -1 3598.15 330.431 9
-3 0 1 3908.03 332.048 11
-3 0 1 3770.58 404.064 10
-3 0 0 37116.6 1309.93 10
3 0 0 37902.6 1221.32 3
3 0 0 34472.9 1056.73 12
-3 0 -1 46586.1 1489.92 10
3 0 1 44995.6 1145.16 12
3 0 1 47154.6 1467.81 3
3 0 2 133893. 3200.51 3
-3 0 -3 19400.3 753.874 5
3 0 3 18296.1 949.605 3
-3 0 -4 78166.6 1975.64 5
3 0 4 73843.4 2299.61 3
3 0 5 19544.7 1090.27 3
-3 0 -5 19729.5 882.882 5
3 0 5 19972.4 1148.98 8
3 0 5 21053.8 1198.05 6
3 0 6 30292.6 1456.20 3
-3 0 -6 29640.7 1195.76 5
3 0 6 27826.0 1486.87 8
3 0 6 30716.1 1562.16 6
3 0 7 140832. 4208.13 8
3 0 7 149829. 4031.22 3
3 0 7 144346. 4255.35 6
3 0 8 98941.5 3517.70 8
3 0 8 100979. 3544.12 6
3 0 9 31906.7 1946.51 6
3 0 10 10110.2 731.207 51
3 0 10 8861.16 666.484 14
3 0 10 9480.49 692.168 22
3 0 10 10104.6 694.740 43
3 0 10 9908.56 692.914 34
3 0 11 67223.7 2090.97 51
3 0 11 68185.8 2045.47 22
3 0 11 62934.7 1966.96 43
3 0 11 63200.8 1955.21 14
3 0 11 68434.1 2059.94 34
3 0 12 -24.1300 273.639 14
3 0 12 197.789 304.302 22
3 0 12 137.637 252.576 44
3 0 12 80.3861 288.899 43
3 0 13 1497.72 333.501 14
3 0 13 983.775 338.148 22
3 0 13 1049.69 325.316 43
3 0 13 1115.24 252.047 44
3 0 14 199.878 162.932 14
3 0 14 476.455 253.002 22
3 0 14 520.104 219.191 43
3 0 15 3103.95 248.705 22
-3 -1 14 393.397 169.630 22
-3 -1 13 1520.27 321.378 22
-3 -1 13 2048.49 302.122 49
-3 -1 12 4403.26 524.966 22
-3 -1 12 4136.23 452.336 49
-3 -1 11 575.811 328.183 49
-3 -1 11 1235.61 364.062 19
-3 -1 11 653.580 328.124 22
-3 -1 11 519.681 291.680 24
-3 -1 10 1711.65 388.987 22
-3 -1 10 851.698 298.390 24
-3 -1 10 1538.79 354.192 49
-3 -1 10 2043.46 396.006 19
-3 -1 9 22282.8 1031.18 24
-3 -1 9 21210.3 989.624 49
-3 -1 9 22323.2 1014.05 36
-3 -1 9 21607.6 974.359 19
3 1 -8 32376.5 1740.94 12
-3 -1 8 30202.9 1988.98 6
-3 -1 7 127701. 3664.23 1
3 1 -7 112424. 3558.95 12
-3 -1 7 113796. 3772.28 11
-3 -1 7 123731. 4175.17 6
-3 -1 6 533.890 275.322 11
-3 -1 6 845.473 371.732 6
-3 -1 5 186618. 4809.65 11
-3 -1 5 185511. 5020.54 6
-3 -1 4 116320. 3302.64 11
-3 -1 3 61387.7 1991.65 11
-3 -1 3 56333.1 1706.28 4
-3 -1 2 492.803 222.223 10
-3 -1 2 370.155 158.359 11
3 1 -2 601.415 210.944 12
3 1 -1 24040.9 951.134 12
-3 -1 1 23061.6 842.533 11
-3 -1 1 24930.8 1057.65 10
3 1 0 9052.61 509.655 12
-3 -1 0 9752.58 397.245 11
-3 -1 0 9245.77 610.110 10
-3 -1 -1 7775.69 544.536 10
3 1 1 8697.25 455.709 12
-3 -1 -1 8789.47 298.904 11
-3 -1 -2 14745.4 745.325 10
3 1 3 4471.86 460.942 3
-3 -1 -4 1477.28 171.946 5
3 1 4 1439.92 305.139 3
3 1 5 957.473 323.861 8
3 1 5 1341.43 323.281 3
3 1 6 17313.5 1171.14 8
3 1 6 16701.6 873.263 13
3 1 6 17912.6 1044.21 3
3 1 7 106627. 3549.75 8
3 1 7 115566. 3282.08 3
3 1 8 27120.6 1720.60 8
3 1 9 1126.15 501.831 8
3 1 10 73032.5 2123.22 14
3 1 10 76881.6 2249.51 51
3 1 10 79009.7 2206.72 27
3 1 10 74905.8 2173.72 22
3 1 10 71827.2 2093.30 43
3 1 10 76948.7 2162.29 34
3 1 11 32839.0 1373.64 51
3 1 11 33412.8 1315.99 27
3 1 11 33187.3 1290.70 14
3 1 11 35827.9 1368.41 22
3 1 11 32689.8 1298.91 44
3 1 11 33043.2 1274.27 43
3 1 11 33730.5 1326.98 34
3 1 12 61328.0 1959.28 51
3 1 12 59554.9 1827.92 27
3 1 12 61404.1 1810.17 47
3 1 12 58994.9 1797.55 14
3 1 12 60634.9 1882.32 22
3 1 12 57633.3 1796.52 44
3 1 12 57515.9 1787.09 43
3 1 12 60161.4 1859.74 34
3 1 13 538.113 332.255 34
3 1 13 -59.4527 222.043 44
3 1 13 430.118 247.183 14
3 1 13 375.237 329.269 22
3 1 13 409.340 285.909 43
3 1 13 328.749 214.720 47
3 1 14 4897.84 400.396 43
3 1 14 5309.66 371.024 14
3 1 14 5274.02 446.423 22
3 1 14 4891.78 366.655 44
3 1 15 6601.26 387.972 22
-3 -2 14 16537.1 557.283 31
-3 -2 14 16684.3 576.132 22
-3 -2 14 16369.0 550.611 43
-3 -2 13 1214.97 213.889 49
-3 -2 13 1890.15 298.565 22
-3 -2 12 17257.0 841.580 24
-3 -2 12 18315.7 840.565 49
-3 -2 12 19529.1 913.893 22
-3 -2 11 38206.5 1402.25 24
-3 -2 11 37730.2 1432.05 22
-3 -2 11 37315.7 1339.11 49
-3 -2 10 11252.7 766.924 24
-3 -2 10 9576.55 725.533 22
-3 -2 10 10928.2 720.295 49
-3 -2 10 12663.3 729.686 19
-3 -2 9 4094.89 495.464 24
-3 -2 9 4069.82 490.203 49
-3 -2 9 4649.87 481.106 19
-3 -2 8 1618.07 335.517 49
-3 -2 8 1833.86 589.431 6
3 2 -8 1598.74 478.819 12
-3 -2 7 5938.94 900.888 6
3 2 -7 3241.38 583.711 12
3 2 -6 10065.9 906.256 12
-3 -2 6 9135.18 1044.33 6
3 2 -5 36643.1 1647.61 12
-3 -2 5 34911.2 1913.21 6
3 2 -4 104022. 3006.19 12
-3 -2 4 108533. 3060.07 11
-3 -2 3 106593. 2676.70 4
3 2 -3 106805. 2917.79 12
-3 -2 3 107216. 2870.34 11
-3 -2 2 61806.4 1867.20 4
3 2 -2 64157.9 1960.65 12
-3 -2 2 61940.2 1819.36 11
-3 -2 1 8225.73 603.262 4
3 2 -1 8369.12 581.462 12
-3 -2 1 7723.92 582.912 10
3 2 0 109717. 2612.29 12
-3 -2 0 103650. 2770.35 4
-3 -2 0 104418. 2671.28 10
-3 -2 -1 729536. 13495.5 10
-3 -2 -2 13608.7 699.178 10
-3 -2 -3 74626.1 1965.60 10
3 2 3 70020.2 1960.36 2
3 2 4 196213. 4512.73 2
-3 -2 -4 201674. 4284.39 10
3 2 5 830.560 319.784 8
3 2 5 583.884 233.576 13
-3 -2 -5 735.290 275.623 4
3 2 5 770.599 299.466 2
3 2 6 16661.9 1095.73 2
3 2 6 15457.3 1120.74 8
3 2 6 17204.6 961.304 13
3 2 7 8473.96 894.762 8
3 2 7 9617.05 910.794 2
3 2 8 8746.33 989.377 8
3 2 9 19337.9 1558.74 8
3 2 10 766.256 258.417 34
3 2 10 1143.23 315.434 14
3 2 10 1001.95 337.374 44
3 2 10 1033.36 309.516 27
3 2 10 938.658 345.234 51
3 2 10 1316.20 348.601 22
3 2 10 872.670 263.341 43
3 2 10 914.230 274.114 39
3 2 11 39048.9 1443.83 34
3 2 11 41010.5 1562.99 51
3 2 11 41339.4 1533.96 27
3 2 11 39352.4 1468.02 47
3 2 11 41169.9 1441.96 14
3 2 11 39074.0 1470.46 44
3 2 11 40505.0 1485.76 22
3 2 11 41852.3 1418.13 43
3 2 12 54084.9 1731.75 44
3 2 12 57135.3 1875.69 51
3 2 12 54062.4 1773.96 22
3 2 12 54052.9 1794.56 27
3 2 12 57845.1 1716.48 14
3 2 12 53775.7 1667.47 43
3 2 12 56155.4 1775.99 47
3 2 12 52856.0 1722.12 34
3 2 13 27546.9 1075.24 44
3 2 13 28235.3 1092.84 47
3 2 13 25776.2 1095.14 27
3 2 13 28082.7 1199.59 51
3 2 13 26146.6 1088.93 22
3 2 13 25598.0 1011.98 43
3 2 13 25971.4 1077.15 34
3 2 14 2438.00 292.517 43
3 2 14 2364.40 353.774 22
3 2 14 2302.26 302.088 44
3 2 14 2888.79 304.354 47
3 2 15 25609.2 840.457 22
-3 -3 13 10974.1 517.000 31
-3 -3 13 10167.2 498.267 22
-3 -3 12 4876.09 452.843 22
-3 -3 12 4522.23 434.221 31
-3 -3 12 4806.52 443.600 24
-3 -3 11 17106.9 900.909 24
-3 -3 11 17748.3 902.823 22
-3 -3 11 17244.4 858.456 49
-3 -3 10 26239.1 1192.57 24
-3 -3 10 27246.3 1145.32 49
-3 -3 10 27131.9 1178.78 22
-3 -3 9 15762.0 914.827 24
-3 -3 9 15813.7 873.558 49
-3 -3 8 1590.26 406.077 24
-3 -3 8 1417.69 310.509 49
3 3 -7 32077.7 1738.81 12
-3 -3 7 30750.1 2128.67 6
3 3 -6 35537.8 1787.60 12
-3 -3 6 35210.8 2187.24 6
3 3 -5 6653.09 738.413 12
-3 -3 5 6606.48 907.147 6
3 3 -4 13331.7 983.042 12
-3 -3 4 14624.5 1217.07 6
-3 -3 3 85757.5 2435.03 4
3 3 -3 86236.9 2659.31 12
3 3 -2 17639.2 1014.34 12
-3 -3 2 17220.3 930.894 4
3 3 -1 23806.5 1135.56 12
-3 -3 1 23568.7 1121.11 4
-3 -3 0 146647. 3620.05 4
-3 -3 0 140285. 3443.38 10
-3 -3 -1 288773. 6255.00 4
-3 -3 -1 285791. 5892.10 10
3 3 2 194571. 3853.30 2
-3 -3 -2 191715. 4124.82 10
3 3 3 11080.8 645.765 2
-3 -3 -3 10292.3 820.258 4
-3 -3 -3 10899.0 618.573 10
3 3 4 25597.0 1172.02 2
-3 -3 -4 24354.8 1305.85 4
3 3 4 23777.1 1240.23 13
-3 -3 -4 27057.1 1022.79 10
3 3 5 125212. 3419.95 2
3 3 5 123489. 3585.37 8
-3 -3 -5 128024. 3510.83 4
3 3 5 124052. 3438.66 13
3 3 6 2394.30 459.980 2
3 3 6 2496.88 501.761 8
3 3 6 3021.19 456.151 13
-3 -3 -6 3726.60 477.808 4
3 3 7 42524.3 1978.70 2
3 3 7 44082.3 2119.31 8
3 3 7 45634.4 1866.59 13
3 3 8 26513.3 1733.99 8
3 3 8 27031.7 1620.43 2
3 3 9 20150.8 1609.00 8
3 3 9 21324.6 1513.50 2
3 3 10 3991.09 492.742 47
3 3 10 4026.72 487.415 44
3 3 10 4256.92 471.133 22
3 3 10 3918.82 496.058 51
3 3 10 4531.29 457.047 14
3 3 10 4183.47 474.967 39
3 3 11 27789.8 1230.46 47
3 3 11 26513.8 1228.83 27
3 3 11 27711.0 1252.56 51
3 3 11 27124.7 1150.22 22
3 3 11 28360.4 1239.87 44
3 3 11 30583.3 1221.92 39
3 3 11 25043.0 1104.98 34
3 3 12 3892.92 476.765 34
3 3 12 3974.90 506.726 44
3 3 12 3942.19 526.577 27
3 3 12 4507.52 528.044 47
3 3 12 3279.80 517.232 51
3 3 12 3396.39 458.205 22
3 3 13 31720.6 1289.96 27
3 3 13 33076.8 1320.25 51
3 3 13 32900.3 1254.71 47
3 3 13 33315.9 1223.70 44
3 3 13 32875.8 1219.50 22
3 3 13 31159.5 1192.45 34
3 3 14 1244.21 298.577 34
3 3 14 748.592 269.561 22
3 3 14 1176.79 268.954 44
3 3 14 753.774 286.287 51
3 3 15 4355.12 327.784 22
-3 -4 13 9054.45 397.183 31
-3 -4 12 732.021 210.651 22
-3 -4 12 750.793 228.591 31
-3 -4 12 486.196 173.789 20
-3 -4 11 586.138 293.075 31
-3 -4 11 212.625 295.774 24
-3 -4 10 28655.9 1217.28 24
-3 -4 10 28072.7 1156.31 49
-3 -4 10 30352.6 1191.46 22
-3 -4 9 30874.5 1313.08 24
-3 -4 9 32213.5 1264.34 49
-3 -4 9 28726.0 1226.38 22
-3 -4 8 8131.07 644.938 49
-3 -4 8 8101.58 693.690 24
-3 -4 7 28906.7 1233.25 24
-3 -4 7 29916.8 1229.92 49
3 4 -6 68850.5 2759.94 12
-3 -4 6 75877.1 3434.91 6
3 4 -5 9620.14 965.645 12
-3 -4 5 11507.9 1243.24 6
3 4 -4 3799.64 609.993 12
-3 -4 4 4394.24 740.223 6
3 4 -3 1683.00 431.330 12
-3 -4 3 1937.12 387.955 4
-3 -4 3 1170.56 436.343 6
-3 -4 2 845.106 282.785 4
3 4 -2 379.186 191.837 13
-3 -4 1 642.871 228.584 4
3 4 -1 909.847 286.810 13
-3 -4 0 63219.7 2176.60 4
3 4 0 59640.9 2118.26 13
-3 -4 -1 58486.4 2152.34 4
3 4 1 57412.8 2179.34 13
-3 -4 -2 14988.6 1035.39 4
3 4 2 14109.8 1051.85 13
3 4 3 21325.3 1328.62 13
3 4 3 22528.1 1001.38 2
-3 -4 -3 21649.5 1324.65 4
-3 -4 -3 23881.2 999.465 10
3 4 4 53675.2 1864.35 2
-3 -4 -4 55502.8 2326.81 4
3 4 4 54385.7 2197.24 13
3 4 5 144046. 4021.46 8
3 4 5 147156. 4093.04 13
3 4 5 139906. 3785.70 2
-3 -4 -5 140643. 4108.77 4
3 4 6 232691. 5871.39 8
3 4 6 223420. 5612.47 2
-3 -4 -6 235175. 5575.30 4
3 4 6 228887. 5688.48 13
3 4 7 36868.7 1856.73 2
3 4 7 36609.1 1965.80 8
3 4 8 3354.50 708.609 8
3 4 8 3621.36 623.262 2
3 4 9 58209.6 2872.09 8
3 4 9 55220.1 2554.91 2
3 4 10 97478.3 2685.87 51
3 4 10 96880.8 2657.15 26
3 4 10 100509. 2647.38 45
3 4 10 95929.7 2694.10 44
3 4 10 98907.0 2758.75 47
3 4 10 97233.3 2678.99 39
3 4 10 93004.8 2473.00 22
3 4 11 5007.29 586.771 44
3 4 11 4792.75 569.167 27
3 4 11 5516.13 607.603 51
3 4 11 4372.50 550.999 47
3 4 11 4744.19 500.087 22
3 4 11 5956.78 580.327 39
3 4 12 6952.18 565.945 22
3 4 12 6870.24 661.096 27
3 4 12 6234.15 618.013 51
3 4 12 6426.45 611.609 44
3 4 12 7535.59 672.826 47
3 4 12 6556.03 567.117 39
3 4 12 6881.87 587.059 34
3 4 13 4078.59 429.092 34
3 4 13 4837.03 463.660 22
3 4 13 4642.76 499.417 47
3 4 13 4959.49 560.163 27
3 4 13 3785.89 504.876 51
3 4 13 3943.57 473.260 44
3 4 13 4822.95 453.088 39
3 4 14 1655.16 304.801 34
3 4 14 1428.67 326.984 51
3 4 14 1480.76 270.548 22
3 4 15 5436.72 371.244 34
-3 -5 12 1238.52 207.392 31
-3 -5 12 1340.33 176.523 20
-3 -5 11 2847.56 340.266 31
-3 -5 11 3027.16 310.610 22
-3 -5 11 3041.84 371.428 24
-3 -5 10 8577.53 614.902 31
-3 -5 10 8509.53 655.606 24
-3 -5 10 9027.95 573.074 22
-3 -5 9 47671.2 1585.20 31
-3 -5 9 46977.8 1646.28 24
[truncated: 13,661,930 more chars]
